# Supplementary material for: Genome-wide screening reveals a role for subcellular localization of CRBN in the anti-myeloma activity of pomalidomide
Source: Sci Rep. 2020 Mar 4;10:4012. doi: 10.1038/s41598-020-61027-w (PMC7055313; doi:10.1038/s41598-020-61027-w)
Supplement: Supplementary file 1 — Supplementary Tables. [file 41598_2020_61027_MOESM1_ESM.xlsx]

## Sheet: Note
Genome-wide screening reveals a role for subcellular localization of CRBN in the anti-myeloma activity of pomalidomide
Shumpei Tateno, Midori Iida, Satoshi Fujii, Tetsufumi Suwa, Miki Katayama, Haruka Tokuyama, Junichi Yamamoto, Takumi Ito, Satoshi Sakamoto, Hiroshi Handa & Yuki Yamaguchi

## Sheet: Supplementary Table 1a
Supplementary Table 1a. shRNA library screening raw data (Module 1)
Barcode Sequence	Cellecta ID	Gene Symbol	Definition	Synonyms	Entrez Gene ID	RefSeq ID	Control_1	Control_2	Pomalidomide_1	Pomalidomide_2
CATGCAACCAGTCACACA	CLL-H-000001-H-M1	Luc	Luciferase as negative control	NA	NA	Luc	231	3601	2530	4087
ACGTCAACCAGTCACAGT	CLL-H-000002-H-M1	Luc	Luciferase as negative control	NA	NA	Luc	158	2641	1452	2191
TGGTCAACCAGTCACACA	CLL-H-000003-H-M1	Luc	Luciferase as negative control	NA	NA	Luc	224	3022	2025	3119
ACCACAACCAGTCACACA	CLL-H-000004-H-M1	Luc	Luciferase as negative control	NA	NA	Luc	271	4283	3603	6820
TGCACAACCAGTCACAAC	CLL-H-000005-H-M1	Luc	Luciferase as negative control	NA	NA	Luc	382	3394	3324	5651
GTCACAACCAGTCACAGT	CLL-H-000006-H-M1	Luc	Luciferase as negative control	NA	NA	Luc	241	2665	2893	4415
TGACACTGCAGTCACACA	CLL-H-000007-H-M1	Luc	Luciferase as negative control	NA	NA	Luc	284	3914	3103	4974
GTACACTGCAGTCACATG	CLL-H-000008-H-M1	Luc	Luciferase as negative control	NA	NA	Luc	330	3505	3151	5290
CAACACTGCAGTCACAAC	CLL-H-000009-H-M1	Luc	Luciferase as negative control	NA	NA	Luc	219	3363	2707	4111
GTTGACTGCAGTCACAGT	CLL-H-000010-H-M1	Luc	Luciferase as negative control	NA	NA	Luc	277	3297	2726	3876
CATGACTGCAGTCACATG	CLL-H-000011-H-M1	Luc	Luciferase as negative control	NA	NA	Luc	318	3334	3403	5381
ACGTACTGCAGTCACAAC	CLL-H-000012-H-M1	Luc	Luciferase as negative control	NA	NA	Luc	500	5171	5340	7733
CAGTACTGCAGTCACAGT	CLL-H-000013-H-M1	Luc	Luciferase as negative control	NA	NA	Luc	69	309	437	877
ACCAACTGCAGTCACATG	CLL-H-000014-H-M1	Luc	Luciferase as negative control	NA	NA	Luc	188	1787	1654	3009
TGCAACTGCAGTCACAGT	CLL-H-000015-H-M1	Luc	Luciferase as negative control	NA	NA	Luc	68	474	828	1560
ACACTGTGCAGTCACATG	CLL-H-000016-H-M1	Luc	Luciferase as negative control	NA	NA	Luc	208	2333	2595	4095
TGACTGTGCAGTCACAGT	CLL-H-000017-H-M1	Luc	Luciferase as negative control	NA	NA	Luc	135	1965	1646	2378
GTACTGTGCAGTCACAAC	CLL-H-000018-H-M1	Luc	Luciferase as negative control	NA	NA	Luc	110	1644	1281	2484
TGTGTGTGCAGTCACACA	CLL-H-000019-H-M1	Luc	Luciferase as negative control	NA	NA	Luc	110	1526	1066	1760
GTTGTGTGCAGTCACATG	CLL-H-000020-H-M1	Luc	Luciferase as negative control	NA	NA	Luc	188	1856	1106	1527
CATGTGTGCAGTCACAAC	CLL-H-000021-H-M1	Luc	Luciferase as negative control	NA	NA	Luc	126	1430	883	1463
GTGTACTGTGTGACGTCA	CLL-H-000022	A1BG	Homo sapiens alpha-1-B glycoprotein (A1BG), mRNA.	A1B; GAB; HYST2477; ABG; DKFZp686F0970	1	NM_130786.2	229	1725	1624	2346
GTGTTGACACCACAGTTG	CLL-H-000023	A1BG	Homo sapiens alpha-1-B glycoprotein (A1BG), mRNA.	A1B; GAB; HYST2477; ABG; DKFZp686F0970	1	NM_130786.2	201	1620	1570	3038
CAGTTGACACCACAGTAC	CLL-H-000024	A1BG	Homo sapiens alpha-1-B glycoprotein (A1BG), mRNA.	A1B; GAB; HYST2477; ABG; DKFZp686F0970	1	NM_130786.2	9	184	253	610
ACCATGACACCACAGTCA	CLL-H-000025	A1BG	Homo sapiens alpha-1-B glycoprotein (A1BG), mRNA.	A1B; GAB; HYST2477; ABG; DKFZp686F0970	1	NM_130786.2	170	2772	2531	5522
TGCATGACACCACAGTAC	CLL-H-000026	A1BG	Homo sapiens alpha-1-B glycoprotein (A1BG), mRNA.	A1B; GAB; HYST2477; ABG; DKFZp686F0970	1	NM_130786.2	452	5322	3951	6167
ACCATGCATGGTTGCAAC	CLL-H-000027	A1BG	Homo sapiens alpha-1-B glycoprotein (A1BG), mRNA.	A1B; GAB; HYST2477; ABG; DKFZp686F0970	1	NM_130786.2	132	1995	1890	3153
TGCAGTCAACACACGTTG	CLL-H-000028	A2M	Homo sapiens alpha-2-macroglobulin (A2M), mRNA.	alpha 2M; CPAMD5; S863-7; FWP007; DKFZp779B086	2	NM_000014.4	355	2718	3269	7085
GTCAGTCAACACACGTCA	CLL-H-000029	A2M	Homo sapiens alpha-2-macroglobulin (A2M), mRNA.	alpha 2M; CPAMD5; S863-7; FWP007; DKFZp779B086	2	NM_000014.4	417	4611	5158	7996
CACAGTCAACACACGTGT	CLL-H-000030	A2M	Homo sapiens alpha-2-macroglobulin (A2M), mRNA.	alpha 2M; CPAMD5; S863-7; FWP007; DKFZp779B086	2	NM_000014.4	229	2419	2146	3271
ACACCACAACACACGTAC	CLL-H-000031	A2M	Homo sapiens alpha-2-macroglobulin (A2M), mRNA.	alpha 2M; CPAMD5; S863-7; FWP007; DKFZp779B086	2	NM_000014.4	602	8423	5672	10537
TGACCACAACACACGTTG	CLL-H-000032	A2M	Homo sapiens alpha-2-macroglobulin (A2M), mRNA.	alpha 2M; CPAMD5; S863-7; FWP007; DKFZp779B086	2	NM_000014.4	287	3736	4034	5981
ACCAACGTGTTGTGGTAC	CLL-H-000033	A4GALT	Homo sapiens alpha 1,4-galactosyltransferase (A4GALT), mRNA.	P1; A14GALT; A4GALT1; PK	53947	NM_017436.4	247	2900	2127	3374
TGCAACGTGTTGTGGTTG	CLL-H-000034	A4GALT	Homo sapiens alpha 1,4-galactosyltransferase (A4GALT), mRNA.	P1; A14GALT; A4GALT1; PK	53947	NM_017436.4	511	5463	3886	7296
GTCAACGTGTTGTGGTCA	CLL-H-000035	A4GALT	Homo sapiens alpha 1,4-galactosyltransferase (A4GALT), mRNA.	P1; A14GALT; A4GALT1; PK	53947	NM_017436.4	185	2268	1805	2818
CACAACGTGTTGTGGTGT	CLL-H-000036	A4GALT	Homo sapiens alpha 1,4-galactosyltransferase (A4GALT), mRNA.	P1; A14GALT; A4GALT1; PK	53947	NM_017436.4	326	2862	2940	5453
ACACTGGTGTTGTGGTAC	CLL-H-000037	A4GALT	Homo sapiens alpha 1,4-galactosyltransferase (A4GALT), mRNA.	P1; A14GALT; A4GALT1; PK	53947	NM_017436.4	175	1866	1067	1912
CATGCATGGTTGTGGTCA	CLL-H-000038	A4GNT	Homo sapiens alpha-1,4-N-acetylglucosaminyltransferase (A4GNT), mRNA.	alpha4GnT; MGC149493	51146	NM_016161.1	124	1580	2242	3802
ACGTCATGGTTGTGGTGT	CLL-H-000039	A4GNT	Homo sapiens alpha-1,4-N-acetylglucosaminyltransferase (A4GNT), mRNA.	alpha4GnT; MGC149493	51146	NM_016161.1	191	1762	1271	1567
TGGTCATGGTTGTGGTCA	CLL-H-000040	A4GNT	Homo sapiens alpha-1,4-N-acetylglucosaminyltransferase (A4GNT), mRNA.	alpha4GnT; MGC149493	51146	NM_016161.1	578	6090	3052	4589
GTGTCATGGTTGTGGTTG	CLL-H-000041	A4GNT	Homo sapiens alpha-1,4-N-acetylglucosaminyltransferase (A4GNT), mRNA.	alpha4GnT; MGC149493	51146	NM_016161.1	262	2685	3624	6120
CAGTCATGGTTGTGGTAC	CLL-H-000042	A4GNT	Homo sapiens alpha-1,4-N-acetylglucosaminyltransferase (A4GNT), mRNA.	alpha4GnT; MGC149493	51146	NM_016161.1	142	1450	1554	1980
CAGTGTCAGTTGTGCATG	CLL-H-000043	A4GNT	Homo sapiens alpha-1,4-N-acetylglucosaminyltransferase (A4GNT), mRNA.	alpha4GnT; MGC149493	51146	NM_016161.1	83	599	1050	1586
ACTGTGTGTGACGTGTCA	CLL-H-000044	AACS	Homo sapiens acetoacetyl-CoA synthetase (AACS), mRNA.	FLJ41251; SUR-5; FLJ12389; ACSF1	65985	NM_023928.3	177	2083	1519	2188
TGTGTGTGTGACGTGTAC	CLL-H-000045	AACS	Homo sapiens acetoacetyl-CoA synthetase (AACS), mRNA.	FLJ41251; SUR-5; FLJ12389; ACSF1	65985	NM_023928.3	137	1457	1278	1510
GTTGTGTGTGACGTGTGT	CLL-H-000046	AACS	Homo sapiens acetoacetyl-CoA synthetase (AACS), mRNA.	FLJ41251; SUR-5; FLJ12389; ACSF1	65985	NM_023928.3	434	3846	2665	4170
CATGTGTGTGACGTGTTG	CLL-H-000047	AACS	Homo sapiens acetoacetyl-CoA synthetase (AACS), mRNA.	FLJ41251; SUR-5; FLJ12389; ACSF1	65985	NM_023928.3	285	3238	2354	3425
ACGTTGTGTGACGTGTAC	CLL-H-000048	AACS	Homo sapiens acetoacetyl-CoA synthetase (AACS), mRNA.	FLJ41251; SUR-5; FLJ12389; ACSF1	65985	NM_023928.3	246	2202	2410	4064
CAACTGTGTGCACAGTGT	CLL-H-000049	AADAC	Homo sapiens arylacetamide deacetylase (esterase) (AADAC), mRNA.	CES5A1; DAC	13	NM_001086.2	149	1172	1381	1722
ACTGTGTGTGCACAGTTG	CLL-H-000050	AADAC	Homo sapiens arylacetamide deacetylase (esterase) (AADAC), mRNA.	CES5A1; DAC	13	NM_001086.2	205	2226	2215	3995
TGTGTGTGTGCACAGTGT	CLL-H-000051	AADAC	Homo sapiens arylacetamide deacetylase (esterase) (AADAC), mRNA.	CES5A1; DAC	13	NM_001086.2	201	2226	1844	3670
GTTGTGTGTGCACAGTAC	CLL-H-000052	AADAC	Homo sapiens arylacetamide deacetylase (esterase) (AADAC), mRNA.	CES5A1; DAC	13	NM_001086.2	357	3730	3473	5681
CATGTGTGTGCACAGTCA	CLL-H-000053	AADAC	Homo sapiens arylacetamide deacetylase (esterase) (AADAC), mRNA.	CES5A1; DAC	13	NM_001086.2	170	1613	1328	2012
GTTGTGGTGTTGTGGTAC	CLL-H-000054	AADAT	Homo sapiens aminoadipate aminotransferase (AADAT), transcript variant 2, mRNA.	KATII; KAT2	51166	NM_182662.1	462	3933	2406	3634
CATGTGGTGTTGTGGTCA	CLL-H-000055	AADAT	Homo sapiens aminoadipate aminotransferase (AADAT), transcript variant 2, mRNA.	KATII; KAT2	51166	NM_182662.1	168	2367	1768	3261
ACGTTGGTGTTGTGGTGT	CLL-H-000056	AADAT	Homo sapiens aminoadipate aminotransferase (AADAT), transcript variant 2, mRNA.	KATII; KAT2	51166	NM_182662.1	271	2612	2011	3733
TGGTTGGTGTTGTGGTCA	CLL-H-000057	AADAT	Homo sapiens aminoadipate aminotransferase (AADAT), transcript variant 2, mRNA.	KATII; KAT2	51166	NM_182662.1	298	2924	2029	3719
GTGTTGGTGTTGTGGTTG	CLL-H-000058	AADAT	Homo sapiens aminoadipate aminotransferase (AADAT), transcript variant 2, mRNA.	KATII; KAT2	51166	NM_182662.1	259	2156	3166	5523
CATGCACACATGTGGTTG	CLL-H-000059	AANAT	Homo sapiens arylalkylamine N-acetyltransferase (AANAT), mRNA.	SNAT; AA-NAT	15	NM_001088.1	108	1118	943	1515
ACGTCACACATGTGGTAC	CLL-H-000060	AANAT	Homo sapiens arylalkylamine N-acetyltransferase (AANAT), mRNA.	SNAT; AA-NAT	15	NM_001088.1	245	2386	2249	3529
TGGTCACACATGTGGTTG	CLL-H-000061	AANAT	Homo sapiens arylalkylamine N-acetyltransferase (AANAT), mRNA.	SNAT; AA-NAT	15	NM_001088.1	658	5962	4444	7545
GTGTCACACATGTGGTCA	CLL-H-000062	AANAT	Homo sapiens arylalkylamine N-acetyltransferase (AANAT), mRNA.	SNAT; AA-NAT	15	NM_001088.1	225	2272	2553	4401
CAGTCACACATGTGGTGT	CLL-H-000063	AANAT	Homo sapiens arylalkylamine N-acetyltransferase (AANAT), mRNA.	SNAT; AA-NAT	15	NM_001088.1	139	1470	1561	2287
ACACTGTGACTGTGCAAC	CLL-H-000064	AANAT	Homo sapiens arylalkylamine N-acetyltransferase (AANAT), mRNA.	SNAT; AA-NAT	15	NM_001088.1	637	6375	3889	6956
TGCACACATGACGTGTCA	CLL-H-000065	AARS	Homo sapiens alanyl-tRNA synthetase (AARS), mRNA.		16	NM_001605.2	527	5883	4616	7031
GTCACACATGACGTGTTG	CLL-H-000066	AARS	Homo sapiens alanyl-tRNA synthetase (AARS), mRNA.		16	NM_001605.2	619	6581	4390	7533
CACACACATGACGTGTAC	CLL-H-000067	AARS	Homo sapiens alanyl-tRNA synthetase (AARS), mRNA.		16	NM_001605.2	193	2517	2771	3860
ACACACACGTACGTGTGT	CLL-H-000068	AARS	Homo sapiens alanyl-tRNA synthetase (AARS), mRNA.		16	NM_001605.2	72	909	699	1357
TGTGTGACTGACTGCACA	CLL-H-000069	AARS	Homo sapiens alanyl-tRNA synthetase (AARS), mRNA.		16	NM_001605.2	265	3226	2682	4506
ACGTACTGTGACGTGTTG	CLL-H-000070	AARS2	Homo sapiens alanyl-tRNA synthetase 2, mitochondrial (putative) (AARS2), nuclear gene encoding mitochondrial protein, mRNA.	KIAA1270; AARSL; bA444E17.1	57505	NM_020745.2	228	1585	1607	3878
TGGTACTGTGACGTGTGT	CLL-H-000071	AARS2	Homo sapiens alanyl-tRNA synthetase 2, mitochondrial (putative) (AARS2), nuclear gene encoding mitochondrial protein, mRNA.	KIAA1270; AARSL; bA444E17.1	57505	NM_020745.2	305	3151	2525	5070
GTGTACTGTGACGTGTAC	CLL-H-000072	AARS2	Homo sapiens alanyl-tRNA synthetase 2, mitochondrial (putative) (AARS2), nuclear gene encoding mitochondrial protein, mRNA.	KIAA1270; AARSL; bA444E17.1	57505	NM_020745.2	155	1701	1278	2120
TGGTACCATGACTGCACA	CLL-H-000073	AARS2	Homo sapiens alanyl-tRNA synthetase 2, mitochondrial (putative) (AARS2), nuclear gene encoding mitochondrial protein, mRNA.	KIAA1270; AARSL; bA444E17.1	57505	NM_020745.2	367	3714	4626	6453
GTGTACCATGACTGCATG	CLL-H-000074	AARS2	Homo sapiens alanyl-tRNA synthetase 2, mitochondrial (putative) (AARS2), nuclear gene encoding mitochondrial protein, mRNA.	KIAA1270; AARSL; bA444E17.1	57505	NM_020745.2	377	3905	2842	4934
GTTGACGTACACTGGTTG	CLL-H-000075	AASDH	Homo sapiens aminoadipate-semialdehyde dehydrogenase (AASDH), mRNA.	LYS2; ACSF4; NRPS1098; NRPS998	132949	NM_181806.2	565	6375	10736	16124
CATGACGTACACTGGTAC	CLL-H-000076	AASDH	Homo sapiens aminoadipate-semialdehyde dehydrogenase (AASDH), mRNA.	LYS2; ACSF4; NRPS1098; NRPS998	132949	NM_181806.2	37	619	961	1864
ACGTACGTACACTGGTCA	CLL-H-000077	AASDH	Homo sapiens aminoadipate-semialdehyde dehydrogenase (AASDH), mRNA.	LYS2; ACSF4; NRPS1098; NRPS998	132949	NM_181806.2	56	499	783	1599
TGGTACGTACACTGGTAC	CLL-H-000078	AASDH	Homo sapiens aminoadipate-semialdehyde dehydrogenase (AASDH), mRNA.	LYS2; ACSF4; NRPS1098; NRPS998	132949	NM_181806.2	123	1642	941	1268
GTGTACGTACACTGGTGT	CLL-H-000079	AASDH	Homo sapiens aminoadipate-semialdehyde dehydrogenase (AASDH), mRNA.	LYS2; ACSF4; NRPS1098; NRPS998	132949	NM_181806.2	469	4756	2719	3989
ACCATGCATGACTGGTTG	CLL-H-000080	AASDHPPT	Homo sapiens aminoadipate-semialdehyde dehydrogenase-phosphopantetheinyl transferase (AASDHPPT), mRNA.	DKFZp566E2346; CGI-80; LYS2; AASD-PPT; LYS5	60496	NM_015423.2	540	7624	9565	16519
TGCATGCATGACTGGTGT	CLL-H-000081	AASDHPPT	Homo sapiens aminoadipate-semialdehyde dehydrogenase-phosphopantetheinyl transferase (AASDHPPT), mRNA.	DKFZp566E2346; CGI-80; LYS2; AASD-PPT; LYS5	60496	NM_015423.2	285	3826	4850	6789
GTCATGCATGACTGGTAC	CLL-H-000082	AASDHPPT	Homo sapiens aminoadipate-semialdehyde dehydrogenase-phosphopantetheinyl transferase (AASDHPPT), mRNA.	DKFZp566E2346; CGI-80; LYS2; AASD-PPT; LYS5	60496	NM_015423.2	202	2946	2454	4185
CACATGCATGACTGGTCA	CLL-H-000083	AASDHPPT	Homo sapiens aminoadipate-semialdehyde dehydrogenase-phosphopantetheinyl transferase (AASDHPPT), mRNA.	DKFZp566E2346; CGI-80; LYS2; AASD-PPT; LYS5	60496	NM_015423.2	44	596	740	1117
ACACGTCATGACTGGTTG	CLL-H-000084	AASDHPPT	Homo sapiens aminoadipate-semialdehyde dehydrogenase-phosphopantetheinyl transferase (AASDHPPT), mRNA.	DKFZp566E2346; CGI-80; LYS2; AASD-PPT; LYS5	60496	NM_015423.2	1261	12612	14089	20479
GTACACCATGGTTGCATG	CLL-H-000085	AASDHPPT	Homo sapiens aminoadipate-semialdehyde dehydrogenase-phosphopantetheinyl transferase (AASDHPPT), mRNA.	DKFZp566E2346; CGI-80; LYS2; AASD-PPT; LYS5	60496	NM_015423.2	47	930	968	785
CAACCACATGACGTGTTG	CLL-H-000086	AASS	Homo sapiens aminoadipate-semialdehyde synthase (AASS), nuclear gene encoding mitochondrial protein, mRNA.	LORSDH; LKR/SDH; LKRSDH	10157	NM_005763.2	198	1908	1572	2861
ACTGCACATGACGTGTAC	CLL-H-000087	AASS	Homo sapiens aminoadipate-semialdehyde synthase (AASS), nuclear gene encoding mitochondrial protein, mRNA.	LORSDH; LKR/SDH; LKRSDH	10157	NM_005763.2	207	2343	2873	4530
TGTGCACATGACGTGTTG	CLL-H-000088	AASS	Homo sapiens aminoadipate-semialdehyde synthase (AASS), nuclear gene encoding mitochondrial protein, mRNA.	LORSDH; LKR/SDH; LKRSDH	10157	NM_005763.2	985	10540	8327	13035
GTTGCACATGACGTGTCA	CLL-H-000089	AASS	Homo sapiens aminoadipate-semialdehyde synthase (AASS), nuclear gene encoding mitochondrial protein, mRNA.	LORSDH; LKR/SDH; LKRSDH	10157	NM_005763.2	247	2750	2678	4055
CATGCACATGACGTGTGT	CLL-H-000090	AASS	Homo sapiens aminoadipate-semialdehyde synthase (AASS), nuclear gene encoding mitochondrial protein, mRNA.	LORSDH; LKR/SDH; LKRSDH	10157	NM_005763.2	165	1000	1211	2055
GTGTCAGTCATGTGCACA	CLL-H-000091	AASS	Homo sapiens aminoadipate-semialdehyde synthase (AASS), nuclear gene encoding mitochondrial protein, mRNA.	LORSDH; LKR/SDH; LKRSDH	10157	NM_005763.2	563	5194	6003	10915
ACCACAACGTTGTGGTAC	CLL-H-000092	ABAT	Homo sapiens 4-aminobutyrate aminotransferase (ABAT), nuclear gene encoding mitochondrial protein, transcript variant 1, mRNA.	NPD009; GABAT; GABA-AT	18	NM_020686.4	212	2493	2575	3885
TGCACAACGTTGTGGTTG	CLL-H-000093	ABAT	Homo sapiens 4-aminobutyrate aminotransferase (ABAT), nuclear gene encoding mitochondrial protein, transcript variant 1, mRNA.	NPD009; GABAT; GABA-AT	18	NM_020686.4	908	12439	8988	14158
GTCACAACGTTGTGGTCA	CLL-H-000094	ABAT	Homo sapiens 4-aminobutyrate aminotransferase (ABAT), nuclear gene encoding mitochondrial protein, transcript variant 1, mRNA.	NPD009; GABAT; GABA-AT	18	NM_020686.4	132	1988	1210	1998
CACACAACGTTGTGGTGT	CLL-H-000095	ABAT	Homo sapiens 4-aminobutyrate aminotransferase (ABAT), nuclear gene encoding mitochondrial protein, transcript variant 1, mRNA.	NPD009; GABAT; GABA-AT	18	NM_020686.4	163	2012	1626	2101
ACACACTGGTTGTGGTCA	CLL-H-000096	ABAT	Homo sapiens 4-aminobutyrate aminotransferase (ABAT), nuclear gene encoding mitochondrial protein, transcript variant 1, mRNA.	NPD009; GABAT; GABA-AT	18	NM_020686.4	212	2002	1654	3067
ACCATGACGTACTGGTTG	CLL-H-000097	ABCA1	Homo sapiens ATP-binding cassette, sub-family A (ABC1), member 1 (ABCA1), mRNA.	CERP; ABC-1; MGC164864; MGC165011; HDLDT1; ABC1; TGD; FLJ14958	19	NM_005502.2	447	5747	5141	9870
TGCATGACGTACTGGTGT	CLL-H-000098	ABCA1	Homo sapiens ATP-binding cassette, sub-family A (ABC1), member 1 (ABCA1), mRNA.	CERP; ABC-1; MGC164864; MGC165011; HDLDT1; ABC1; TGD; FLJ14958	19	NM_005502.2	221	2300	2794	4050
GTCATGACGTACTGGTAC	CLL-H-000099	ABCA1	Homo sapiens ATP-binding cassette, sub-family A (ABC1), member 1 (ABCA1), mRNA.	CERP; ABC-1; MGC164864; MGC165011; HDLDT1; ABC1; TGD; FLJ14958	19	NM_005502.2	119	1856	1595	1934
CACATGACGTACTGGTCA	CLL-H-000100	ABCA1	Homo sapiens ATP-binding cassette, sub-family A (ABC1), member 1 (ABCA1), mRNA.	CERP; ABC-1; MGC164864; MGC165011; HDLDT1; ABC1; TGD; FLJ14958	19	NM_005502.2	184	1906	1389	2377
ACACGTACGTACTGGTTG	CLL-H-000101	ABCA1	Homo sapiens ATP-binding cassette, sub-family A (ABC1), member 1 (ABCA1), mRNA.	CERP; ABC-1; MGC164864; MGC165011; HDLDT1; ABC1; TGD; FLJ14958	19	NM_005502.2	136	1494	1909	3046
ACCAACTGGTGTTGCAAC	CLL-H-000102	ABCA1	Homo sapiens ATP-binding cassette, sub-family A (ABC1), member 1 (ABCA1), mRNA.	CERP; ABC-1; MGC164864; MGC165011; HDLDT1; ABC1; TGD; FLJ14958	19	NM_005502.2	100	1468	1376	1869
ACACTGACTGTGCAGTCA	CLL-H-000103	ABCA10	Homo sapiens ATP-binding cassette, sub-family A (ABC1), member 10 (ABCA10), mRNA.	EST698739	10349	NM_080282.3	339	4149	4765	7864
TGACTGACTGTGCAGTAC	CLL-H-000104	ABCA10	Homo sapiens ATP-binding cassette, sub-family A (ABC1), member 10 (ABCA10), mRNA.	EST698739	10349	NM_080282.3	166	2367	2132	3325
GTACTGACTGTGCAGTGT	CLL-H-000105	ABCA10	Homo sapiens ATP-binding cassette, sub-family A (ABC1), member 10 (ABCA10), mRNA.	EST698739	10349	NM_080282.3	95	1187	1251	1740
CAACTGACTGTGCAGTTG	CLL-H-000106	ABCA10	Homo sapiens ATP-binding cassette, sub-family A (ABC1), member 10 (ABCA10), mRNA.	EST698739	10349	NM_080282.3	69	918	646	862
ACTGTGACTGTGCAGTAC	CLL-H-000107	ABCA10	Homo sapiens ATP-binding cassette, sub-family A (ABC1), member 10 (ABCA10), mRNA.	EST698739	10349	NM_080282.3	521	5085	3399	4579
TGTGCACAACTGCAGTAC	CLL-H-000108	ABCA12	Homo sapiens ATP-binding cassette, sub-family A (ABC1), member 12 (ABCA12), transcript variant 2, mRNA.	LI2; FLJ41584; ICR2B; DKFZp434G232	26154	NM_015657.3	298	2952	3971	5772
GTTGCACAACTGCAGTGT	CLL-H-000109	ABCA12	Homo sapiens ATP-binding cassette, sub-family A (ABC1), member 12 (ABCA12), transcript variant 2, mRNA.	LI2; FLJ41584; ICR2B; DKFZp434G232	26154	NM_015657.3	292	3500	2141	3962
CATGCACAACTGCAGTTG	CLL-H-000110	ABCA12	Homo sapiens ATP-binding cassette, sub-family A (ABC1), member 12 (ABCA12), transcript variant 2, mRNA.	LI2; FLJ41584; ICR2B; DKFZp434G232	26154	NM_015657.3	290	3398	3627	5173
ACGTCACAACTGCAGTAC	CLL-H-000111	ABCA12	Homo sapiens ATP-binding cassette, sub-family A (ABC1), member 12 (ABCA12), transcript variant 2, mRNA.	LI2; FLJ41584; ICR2B; DKFZp434G232	26154	NM_015657.3	87	894	1001	924
GTTGCAGTCAACTGCATG	CLL-H-000112	ABCA12	Homo sapiens ATP-binding cassette, sub-family A (ABC1), member 12 (ABCA12), transcript variant 2, mRNA.	LI2; FLJ41584; ICR2B; DKFZp434G232	26154	NM_015657.3	108	1245	1346	1711
TGGTACCAACCATGCATG	CLL-H-000113	ABCA12	Homo sapiens ATP-binding cassette, sub-family A (ABC1), member 12 (ABCA12), transcript variant 2, mRNA.	LI2; FLJ41584; ICR2B; DKFZp434G232	26154	NM_015657.3	146	1743	1038	1928
ACGTGTTGTGTGCAGTCA	CLL-H-000114	ABCA13	Homo sapiens ATP-binding cassette, sub-family A (ABC1), member 13 (ABCA13), mRNA.	FLJ33951; FLJ33876; FLJ16398; DKFZp313D2411	154664	NM_152701.2	521	4187	4443	7257
TGGTGTTGTGTGCAGTAC	CLL-H-000115	ABCA13	Homo sapiens ATP-binding cassette, sub-family A (ABC1), member 13 (ABCA13), mRNA.	FLJ33951; FLJ33876; FLJ16398; DKFZp313D2411	154664	NM_152701.2	164	1481	1054	2330
GTGTGTTGTGTGCAGTGT	CLL-H-000116	ABCA13	Homo sapiens ATP-binding cassette, sub-family A (ABC1), member 13 (ABCA13), mRNA.	FLJ33951; FLJ33876; FLJ16398; DKFZp313D2411	154664	NM_152701.2	344	3615	3101	4686
CAGTGTTGTGTGCAGTTG	CLL-H-000117	ABCA13	Homo sapiens ATP-binding cassette, sub-family A (ABC1), member 13 (ABCA13), mRNA.	FLJ33951; FLJ33876; FLJ16398; DKFZp313D2411	154664	NM_152701.2	123	1046	1321	1730
ACCAGTTGTGTGCAGTAC	CLL-H-000118	ABCA13	Homo sapiens ATP-binding cassette, sub-family A (ABC1), member 13 (ABCA13), mRNA.	FLJ33951; FLJ33876; FLJ16398; DKFZp313D2411	154664	NM_152701.2	425	4779	3313	5630
GTACCAACTGCATGCATG	CLL-H-000119	ABCA13	Homo sapiens ATP-binding cassette, sub-family A (ABC1), member 13 (ABCA13), mRNA.	FLJ33951; FLJ33876; FLJ16398; DKFZp313D2411	154664	NM_152701.2	407	5156	5681	8485
GTTGACCAACTGCAGTTG	CLL-H-000120	ABCA2	Homo sapiens ATP-binding cassette, sub-family A (ABC1), member 2 (ABCA2), transcript variant 2, mRNA.	MGC129761; ABC2	20	NM_212533.2	391	3815	2196	3794
CATGACCAACTGCAGTAC	CLL-H-000121	ABCA2	Homo sapiens ATP-binding cassette, sub-family A (ABC1), member 2 (ABCA2), transcript variant 2, mRNA.	MGC129761; ABC2	20	NM_212533.2	207	3180	1871	3122
ACGTACCAACTGCAGTCA	CLL-H-000122	ABCA2	Homo sapiens ATP-binding cassette, sub-family A (ABC1), member 2 (ABCA2), transcript variant 2, mRNA.	MGC129761; ABC2	20	NM_212533.2	383	3118	1896	3619
TGGTACCAACTGCAGTAC	CLL-H-000123	ABCA2	Homo sapiens ATP-binding cassette, sub-family A (ABC1), member 2 (ABCA2), transcript variant 2, mRNA.	MGC129761; ABC2	20	NM_212533.2	492	4054	5641	8549
ACACCAGTCAACTGCATG	CLL-H-000124	ABCA2	Homo sapiens ATP-binding cassette, sub-family A (ABC1), member 2 (ABCA2), transcript variant 2, mRNA.	MGC129761; ABC2	20	NM_212533.2	362	4014	3417	5187
CACAACCAACTGCAGTGT	CLL-H-000125	ABCA3	Homo sapiens ATP-binding cassette, sub-family A (ABC1), member 3 (ABCA3), mRNA.	ABC-C; EST111653; MGC72201; LBM180; ABC3	21	NM_001089.1	246	3140	3266	4706
ACACTGCAACTGCAGTAC	CLL-H-000126	ABCA3	Homo sapiens ATP-binding cassette, sub-family A (ABC1), member 3 (ABCA3), mRNA.	ABC-C; EST111653; MGC72201; LBM180; ABC3	21	NM_001089.1	100	1225	707	1179
TGACTGCAACTGCAGTTG	CLL-H-000127	ABCA3	Homo sapiens ATP-binding cassette, sub-family A (ABC1), member 3 (ABCA3), mRNA.	ABC-C; EST111653; MGC72201; LBM180; ABC3	21	NM_001089.1	103	1508	1652	1987
GTACTGCAACTGCAGTCA	CLL-H-000128	ABCA3	Homo sapiens ATP-binding cassette, sub-family A (ABC1), member 3 (ABCA3), mRNA.	ABC-C; EST111653; MGC72201; LBM180; ABC3	21	NM_001089.1	87	1143	1063	1745
CAACTGCAACTGCAGTGT	CLL-H-000129	ABCA3	Homo sapiens ATP-binding cassette, sub-family A (ABC1), member 3 (ABCA3), mRNA.	ABC-C; EST111653; MGC72201; LBM180; ABC3	21	NM_001089.1	108	981	1017	1931
TGACTGTGACTGTGCATG	CLL-H-000130	ABCA3	Homo sapiens ATP-binding cassette, sub-family A (ABC1), member 3 (ABCA3), mRNA.	ABC-C; EST111653; MGC72201; LBM180; ABC3	21	NM_001089.1	942	10774	9904	16232
CAACGTCAACTGCAGTTG	CLL-H-000131	ABCA4	Homo sapiens ATP-binding cassette, sub-family A (ABC1), member 4 (ABCA4), mRNA.	RMP; STGD; ARMD2; DKFZp781N1972; STGD1; FFM; RP19; CORD3; ABC10; ABCR	24	NM_000350.2	57	857	810	1308
ACTGGTCAACTGCAGTAC	CLL-H-000132	ABCA4	Homo sapiens ATP-binding cassette, sub-family A (ABC1), member 4 (ABCA4), mRNA.	RMP; STGD; ARMD2; DKFZp781N1972; STGD1; FFM; RP19; CORD3; ABC10; ABCR	24	NM_000350.2	265	2606	5158	7678
TGTGGTCAACTGCAGTTG	CLL-H-000133	ABCA4	Homo sapiens ATP-binding cassette, sub-family A (ABC1), member 4 (ABCA4), mRNA.	RMP; STGD; ARMD2; DKFZp781N1972; STGD1; FFM; RP19; CORD3; ABC10; ABCR	24	NM_000350.2	191	1819	977	2422
ACTGGTGTCAACTGCACA	CLL-H-000134	ABCA4	Homo sapiens ATP-binding cassette, sub-family A (ABC1), member 4 (ABCA4), mRNA.	RMP; STGD; ARMD2; DKFZp781N1972; STGD1; FFM; RP19; CORD3; ABC10; ABCR	24	NM_000350.2	165	2831	3907	4927
TGTGGTGTCAACTGCAAC	CLL-H-000135	ABCA4	Homo sapiens ATP-binding cassette, sub-family A (ABC1), member 4 (ABCA4), mRNA.	RMP; STGD; ARMD2; DKFZp781N1972; STGD1; FFM; RP19; CORD3; ABC10; ABCR	24	NM_000350.2	396	4202	3666	4995
CAGTGTCATGTGCAGTAC	CLL-H-000136	ABCA5	Homo sapiens ATP-binding cassette, sub-family A (ABC1), member 5 (ABCA5), transcript variant 1, mRNA.	FLJ16381; DKFZp779N2435; DKFZp451F117; EST90625; ABC13	23461	NM_018672.2	486	4618	4666	7462
ACCAGTCATGTGCAGTCA	CLL-H-000137	ABCA5	Homo sapiens ATP-binding cassette, sub-family A (ABC1), member 5 (ABCA5), transcript variant 1, mRNA.	FLJ16381; DKFZp779N2435; DKFZp451F117; EST90625; ABC13	23461	NM_018672.2	386	5696	4202	7495
TGCAGTCATGTGCAGTAC	CLL-H-000138	ABCA5	Homo sapiens ATP-binding cassette, sub-family A (ABC1), member 5 (ABCA5), transcript variant 1, mRNA.	FLJ16381; DKFZp779N2435; DKFZp451F117; EST90625; ABC13	23461	NM_018672.2	412	4210	2703	5067
GTCAGTCATGTGCAGTGT	CLL-H-000139	ABCA5	Homo sapiens ATP-binding cassette, sub-family A (ABC1), member 5 (ABCA5), transcript variant 1, mRNA.	FLJ16381; DKFZp779N2435; DKFZp451F117; EST90625; ABC13	23461	NM_018672.2	259	3015	2172	3550
CACAGTCATGTGCAGTTG	CLL-H-000140	ABCA5	Homo sapiens ATP-binding cassette, sub-family A (ABC1), member 5 (ABCA5), transcript variant 1, mRNA.	FLJ16381; DKFZp779N2435; DKFZp451F117; EST90625; ABC13	23461	NM_018672.2	229	2307	1861	3637
CACATGCACAGTTGCACA	CLL-H-000141	ABCA5	Homo sapiens ATP-binding cassette, sub-family A (ABC1), member 5 (ABCA5), transcript variant 1, mRNA.	FLJ16381; DKFZp779N2435; DKFZp451F117; EST90625; ABC13	23461	NM_018672.2	113	1721	1520	1781
TGACGTCATGTGCAGTTG	CLL-H-000142	ABCA6	Homo sapiens ATP-binding cassette, sub-family A (ABC1), member 6 (ABCA6), mRNA.	FLJ43498; EST155051	23460	NM_080284.2	191	2201	1570	2491
GTACGTCATGTGCAGTCA	CLL-H-000143	ABCA6	Homo sapiens ATP-binding cassette, sub-family A (ABC1), member 6 (ABCA6), mRNA.	FLJ43498; EST155051	23460	NM_080284.2	170	1764	1986	2565
CAACGTCATGTGCAGTGT	CLL-H-000144	ABCA6	Homo sapiens ATP-binding cassette, sub-family A (ABC1), member 6 (ABCA6), mRNA.	FLJ43498; EST155051	23460	NM_080284.2	99	1817	1602	2152
ACTGGTCATGTGCAGTTG	CLL-H-000145	ABCA6	Homo sapiens ATP-binding cassette, sub-family A (ABC1), member 6 (ABCA6), mRNA.	FLJ43498; EST155051	23460	NM_080284.2	371	4149	3487	5011
TGTGGTCATGTGCAGTGT	CLL-H-000146	ABCA6	Homo sapiens ATP-binding cassette, sub-family A (ABC1), member 6 (ABCA6), mRNA.	FLJ43498; EST155051	23460	NM_080284.2	454	4762	3711	6055
ACACCACACAGTTGCAAC	CLL-H-000147	ABCA6	Homo sapiens ATP-binding cassette, sub-family A (ABC1), member 6 (ABCA6), mRNA.	FLJ43498; EST155051	23460	NM_080284.2	299	4174	6886	10079
ACGTACACTGTGCAGTGT	CLL-H-000148	ABCA7	Homo sapiens ATP-binding cassette, sub-family A (ABC1), member 7 (ABCA7), mRNA.	ABCA-SSN; ABCX; FLJ40025	10347	NM_019112.3	179	1716	1075	2207
TGGTACACTGTGCAGTCA	CLL-H-000149	ABCA7	Homo sapiens ATP-binding cassette, sub-family A (ABC1), member 7 (ABCA7), mRNA.	ABCA-SSN; ABCX; FLJ40025	10347	NM_019112.3	305	3479	2327	3300
GTGTACACTGTGCAGTTG	CLL-H-000150	ABCA7	Homo sapiens ATP-binding cassette, sub-family A (ABC1), member 7 (ABCA7), mRNA.	ABCA-SSN; ABCX; FLJ40025	10347	NM_019112.3	359	2390	3167	5490
CAGTACACTGTGCAGTAC	CLL-H-000151	ABCA7	Homo sapiens ATP-binding cassette, sub-family A (ABC1), member 7 (ABCA7), mRNA.	ABCA-SSN; ABCX; FLJ40025	10347	NM_019112.3	198	1930	1772	2776
CATGTGACCAGTGTCAGT	CLL-H-000152	ABCA7	Homo sapiens ATP-binding cassette, sub-family A (ABC1), member 7 (ABCA7), mRNA.	ABCA-SSN; ABCX; FLJ40025	10347	NM_019112.3	224	2276	2448	3756
GTCAACCATGGTACCATG	CLL-H-000153	ABCA8	Homo sapiens ATP-binding cassette, sub-family A (ABC1), member 8 (ABCA8), mRNA.	MGC163152; KIAA0822	10351	NM_007168.2	211	2433	2411	4277
CACAACCATGGTACCAAC	CLL-H-000154	ABCA8	Homo sapiens ATP-binding cassette, sub-family A (ABC1), member 8 (ABCA8), mRNA.	MGC163152; KIAA0822	10351	NM_007168.2	216	3117	2947	5074
ACACTGCATGGTACCAGT	CLL-H-000155	ABCA8	Homo sapiens ATP-binding cassette, sub-family A (ABC1), member 8 (ABCA8), mRNA.	MGC163152; KIAA0822	10351	NM_007168.2	914	12043	14055	19987
TGACTGCATGGTACCACA	CLL-H-000156	ABCA8	Homo sapiens ATP-binding cassette, sub-family A (ABC1), member 8 (ABCA8), mRNA.	MGC163152; KIAA0822	10351	NM_007168.2	306	2780	2998	4842
GTACTGCATGGTACCATG	CLL-H-000157	ABCA8	Homo sapiens ATP-binding cassette, sub-family A (ABC1), member 8 (ABCA8), mRNA.	MGC163152; KIAA0822	10351	NM_007168.2	168	1446	1741	2917
TGTGTGACTGTGCAGTTG	CLL-H-000158	ABCA9	Homo sapiens ATP-binding cassette, sub-family A (ABC1), member 9 (ABCA9), mRNA.	EST640918; DKFZp686F2450; MGC75415	10350	NM_080283.3	866	9051	11192	18145
GTTGTGACTGTGCAGTCA	CLL-H-000159	ABCA9	Homo sapiens ATP-binding cassette, sub-family A (ABC1), member 9 (ABCA9), mRNA.	EST640918; DKFZp686F2450; MGC75415	10350	NM_080283.3	62	627	818	1439
CATGTGACTGTGCAGTGT	CLL-H-000160	ABCA9	Homo sapiens ATP-binding cassette, sub-family A (ABC1), member 9 (ABCA9), mRNA.	EST640918; DKFZp686F2450; MGC75415	10350	NM_080283.3	52	400	507	1007
ACGTTGACTGTGCAGTTG	CLL-H-000161	ABCA9	Homo sapiens ATP-binding cassette, sub-family A (ABC1), member 9 (ABCA9), mRNA.	EST640918; DKFZp686F2450; MGC75415	10350	NM_080283.3	247	2375	1828	3397
TGGTTGACTGTGCAGTGT	CLL-H-000162	ABCA9	Homo sapiens ATP-binding cassette, sub-family A (ABC1), member 9 (ABCA9), mRNA.	EST640918; DKFZp686F2450; MGC75415	10350	NM_080283.3	738	6507	4189	6336
CATGCAACTGTGCAGTAC	CLL-H-000163	ABCB1	Homo sapiens ATP-binding cassette, sub-family B (MDR/TAP), member 1 (ABCB1), mRNA.	PGY1; MGC163296; GP170; ABC20; CD243; P-gp; MDR1; CLCS	5243	NM_000927.3	83	1634	1216	2161
ACGTCAACTGTGCAGTCA	CLL-H-000164	ABCB1	Homo sapiens ATP-binding cassette, sub-family B (MDR/TAP), member 1 (ABCB1), mRNA.	PGY1; MGC163296; GP170; ABC20; CD243; P-gp; MDR1; CLCS	5243	NM_000927.3	487	5408	13191	23590
TGGTCAACTGTGCAGTAC	CLL-H-000165	ABCB1	Homo sapiens ATP-binding cassette, sub-family B (MDR/TAP), member 1 (ABCB1), mRNA.	PGY1; MGC163296; GP170; ABC20; CD243; P-gp; MDR1; CLCS	5243	NM_000927.3	498	4335	4045	8861
GTGTCAACTGTGCAGTGT	CLL-H-000166	ABCB1	Homo sapiens ATP-binding cassette, sub-family B (MDR/TAP), member 1 (ABCB1), mRNA.	PGY1; MGC163296; GP170; ABC20; CD243; P-gp; MDR1; CLCS	5243	NM_000927.3	349	2618	3033	5027
CAGTCAACTGTGCAGTTG	CLL-H-000167	ABCB1	Homo sapiens ATP-binding cassette, sub-family B (MDR/TAP), member 1 (ABCB1), mRNA.	PGY1; MGC163296; GP170; ABC20; CD243; P-gp; MDR1; CLCS	5243	NM_000927.3	226	2339	2173	3336
GTTGCAGTTGTGCAGTGT	CLL-H-000168	ABCB10	Homo sapiens ATP-binding cassette, sub-family B (MDR/TAP), member 10 (ABCB10), nuclear gene encoding mitochondrial protein, mRNA.	EST20237; M-ABC2; MTABC2	23456	NM_012089.1	141	995	1085	1342
CATGCAGTTGTGCAGTTG	CLL-H-000169	ABCB10	Homo sapiens ATP-binding cassette, sub-family B (MDR/TAP), member 10 (ABCB10), nuclear gene encoding mitochondrial protein, mRNA.	EST20237; M-ABC2; MTABC2	23456	NM_012089.1	107	1083	770	1137
ACGTCAGTTGTGCAGTAC	CLL-H-000170	ABCB10	Homo sapiens ATP-binding cassette, sub-family B (MDR/TAP), member 10 (ABCB10), nuclear gene encoding mitochondrial protein, mRNA.	EST20237; M-ABC2; MTABC2	23456	NM_012089.1	176	1682	1517	2512
TGGTCAGTTGTGCAGTTG	CLL-H-000171	ABCB10	Homo sapiens ATP-binding cassette, sub-family B (MDR/TAP), member 10 (ABCB10), nuclear gene encoding mitochondrial protein, mRNA.	EST20237; M-ABC2; MTABC2	23456	NM_012089.1	324	2509	2494	3669
ACCAACACCACAACCAGT	CLL-H-000172	ABCB10	Homo sapiens ATP-binding cassette, sub-family B (MDR/TAP), member 10 (ABCB10), nuclear gene encoding mitochondrial protein, mRNA.	EST20237; M-ABC2; MTABC2	23456	NM_012089.1	570	9203	10740	16468
ACGTACTGCATGTGCATG	CLL-H-000173	ABCB10	Homo sapiens ATP-binding cassette, sub-family B (MDR/TAP), member 10 (ABCB10), nuclear gene encoding mitochondrial protein, mRNA.	EST20237; M-ABC2; MTABC2	23456	NM_012089.1	177	1168	1672	3519
TGGTTGCAACTGCAGTCA	CLL-H-000174	ABCB11	Homo sapiens ATP-binding cassette, sub-family B (MDR/TAP), member 11 (ABCB11), mRNA.	PFIC-2; BSEP; SPGP; ABC16; PFIC2; PGY4	8647	NM_003742.2	90	917	844	1372
GTGTTGCAACTGCAGTTG	CLL-H-000175	ABCB11	Homo sapiens ATP-binding cassette, sub-family B (MDR/TAP), member 11 (ABCB11), mRNA.	PFIC-2; BSEP; SPGP; ABC16; PFIC2; PGY4	8647	NM_003742.2	93	1109	731	1413
CAGTTGCAACTGCAGTAC	CLL-H-000176	ABCB11	Homo sapiens ATP-binding cassette, sub-family B (MDR/TAP), member 11 (ABCB11), mRNA.	PFIC-2; BSEP; SPGP; ABC16; PFIC2; PGY4	8647	NM_003742.2	288	3441	2222	3394
ACCATGCAACTGCAGTCA	CLL-H-000177	ABCB11	Homo sapiens ATP-binding cassette, sub-family B (MDR/TAP), member 11 (ABCB11), mRNA.	PFIC-2; BSEP; SPGP; ABC16; PFIC2; PGY4	8647	NM_003742.2	60	1090	1172	2084
TGCATGCAACTGCAGTAC	CLL-H-000178	ABCB11	Homo sapiens ATP-binding cassette, sub-family B (MDR/TAP), member 11 (ABCB11), mRNA.	PFIC-2; BSEP; SPGP; ABC16; PFIC2; PGY4	8647	NM_003742.2	208	3331	2126	3684
TGCAACTGGTGTTGCATG	CLL-H-000179	ABCB11	Homo sapiens ATP-binding cassette, sub-family B (MDR/TAP), member 11 (ABCB11), mRNA.	PFIC-2; BSEP; SPGP; ABC16; PFIC2; PGY4	8647	NM_003742.2	302	3220	2174	3613
TGGTACTGTGTGCAGTGT	CLL-H-000180	ABCB4	Homo sapiens ATP-binding cassette, sub-family B (MDR/TAP), member 4 (ABCB4), transcript variant C, mRNA.	PGY3; PFIC-3; MDR2/3; MDR3; MDR2; ABC21; GBD1	5244	NM_018850.2	1031	10204	7378	11469
GTGTACTGTGTGCAGTAC	CLL-H-000181	ABCB4	Homo sapiens ATP-binding cassette, sub-family B (MDR/TAP), member 4 (ABCB4), transcript variant C, mRNA.	PGY3; PFIC-3; MDR2/3; MDR3; MDR2; ABC21; GBD1	5244	NM_018850.2	208	2127	1861	3294
CAGTACTGTGTGCAGTCA	CLL-H-000182	ABCB4	Homo sapiens ATP-binding cassette, sub-family B (MDR/TAP), member 4 (ABCB4), transcript variant C, mRNA.	PGY3; PFIC-3; MDR2/3; MDR3; MDR2; ABC21; GBD1	5244	NM_018850.2	138	2062	1342	1968
ACCAACTGTGTGCAGTGT	CLL-H-000183	ABCB4	Homo sapiens ATP-binding cassette, sub-family B (MDR/TAP), member 4 (ABCB4), transcript variant C, mRNA.	PGY3; PFIC-3; MDR2/3; MDR3; MDR2; ABC21; GBD1	5244	NM_018850.2	227	3095	2021	2875
TGCAACTGTGTGCAGTCA	CLL-H-000184	ABCB4	Homo sapiens ATP-binding cassette, sub-family B (MDR/TAP), member 4 (ABCB4), transcript variant C, mRNA.	PGY3; PFIC-3; MDR2/3; MDR3; MDR2; ABC21; GBD1	5244	NM_018850.2	238	3144	4216	5283
CACACAGTTGTGCAGTCA	CLL-H-000185	ABCB5	Homo sapiens ATP-binding cassette, sub-family B (MDR/TAP), member 5 (ABCB5), mRNA.	EST422562; ABCB5beta	340273	NM_178559.3	69	1025	949	1580
ACACACCATGTGCAGTGT	CLL-H-000186	ABCB5	Homo sapiens ATP-binding cassette, sub-family B (MDR/TAP), member 5 (ABCB5), mRNA.	EST422562; ABCB5beta	340273	NM_178559.3	449	4717	4223	6732
TGACACCATGTGCAGTCA	CLL-H-000187	ABCB5	Homo sapiens ATP-binding cassette, sub-family B (MDR/TAP), member 5 (ABCB5), mRNA.	EST422562; ABCB5beta	340273	NM_178559.3	157	2152	2020	3252
GTACACCATGTGCAGTTG	CLL-H-000188	ABCB5	Homo sapiens ATP-binding cassette, sub-family B (MDR/TAP), member 5 (ABCB5), mRNA.	EST422562; ABCB5beta	340273	NM_178559.3	201	1979	1341	2143
CAACACCATGTGCAGTAC	CLL-H-000189	ABCB5	Homo sapiens ATP-binding cassette, sub-family B (MDR/TAP), member 5 (ABCB5), mRNA.	EST422562; ABCB5beta	340273	NM_178559.3	37	704	856	1925
TGTGCACATGTGCAGTTG	CLL-H-000190	ABCB6	Homo sapiens ATP-binding cassette, sub-family B (MDR/TAP), member 6 (ABCB6), nuclear gene encoding mitochondrial protein, mRNA.	ABC; EST45597; PRP; MTABC3; ABC14; umat; FLJ22414	10058	NM_005689.1	351	2953	2316	3103
GTTGCACATGTGCAGTCA	CLL-H-000191	ABCB6	Homo sapiens ATP-binding cassette, sub-family B (MDR/TAP), member 6 (ABCB6), nuclear gene encoding mitochondrial protein, mRNA.	ABC; EST45597; PRP; MTABC3; ABC14; umat; FLJ22414	10058	NM_005689.1	28	331	391	772
CATGCACATGTGCAGTGT	CLL-H-000192	ABCB6	Homo sapiens ATP-binding cassette, sub-family B (MDR/TAP), member 6 (ABCB6), nuclear gene encoding mitochondrial protein, mRNA.	ABC; EST45597; PRP; MTABC3; ABC14; umat; FLJ22414	10058	NM_005689.1	404	3803	4844	7638
ACGTCACATGTGCAGTTG	CLL-H-000193	ABCB6	Homo sapiens ATP-binding cassette, sub-family B (MDR/TAP), member 6 (ABCB6), nuclear gene encoding mitochondrial protein, mRNA.	ABC; EST45597; PRP; MTABC3; ABC14; umat; FLJ22414	10058	NM_005689.1	82	1399	1216	2687
TGGTCACATGTGCAGTGT	CLL-H-000194	ABCB6	Homo sapiens ATP-binding cassette, sub-family B (MDR/TAP), member 6 (ABCB6), nuclear gene encoding mitochondrial protein, mRNA.	ABC; EST45597; PRP; MTABC3; ABC14; umat; FLJ22414	10058	NM_005689.1	178	2044	1150	1608
TGTGACTGCATGTGCATG	CLL-H-000195	ABCB6	Homo sapiens ATP-binding cassette, sub-family B (MDR/TAP), member 6 (ABCB6), nuclear gene encoding mitochondrial protein, mRNA.	ABC; EST45597; PRP; MTABC3; ABC14; umat; FLJ22414	10058	NM_005689.1	522	5538	4262	6028
ACTGTGCAACTGCAGTTG	CLL-H-000196	ABCB7	Homo sapiens ATP-binding cassette, sub-family B (MDR/TAP), member 7 (ABCB7), nuclear gene encoding mitochondrial protein, mRNA.	EST140535; Atm1p; ASAT; ABC7	22	NM_004299.3	104	467	661	1163
TGTGTGCAACTGCAGTGT	CLL-H-000197	ABCB7	Homo sapiens ATP-binding cassette, sub-family B (MDR/TAP), member 7 (ABCB7), nuclear gene encoding mitochondrial protein, mRNA.	EST140535; Atm1p; ASAT; ABC7	22	NM_004299.3	420	4054	3688	4803
GTTGTGCAACTGCAGTAC	CLL-H-000198	ABCB7	Homo sapiens ATP-binding cassette, sub-family B (MDR/TAP), member 7 (ABCB7), nuclear gene encoding mitochondrial protein, mRNA.	EST140535; Atm1p; ASAT; ABC7	22	NM_004299.3	109	891	457	500
CATGTGCAACTGCAGTCA	CLL-H-000199	ABCB7	Homo sapiens ATP-binding cassette, sub-family B (MDR/TAP), member 7 (ABCB7), nuclear gene encoding mitochondrial protein, mRNA.	EST140535; Atm1p; ASAT; ABC7	22	NM_004299.3	189	2223	2420	4390
ACGTTGCAACTGCAGTGT	CLL-H-000200	ABCB7	Homo sapiens ATP-binding cassette, sub-family B (MDR/TAP), member 7 (ABCB7), nuclear gene encoding mitochondrial protein, mRNA.	EST140535; Atm1p; ASAT; ABC7	22	NM_004299.3	177	1601	1601	2496
TGTGACGTTGTGCAGTCA	CLL-H-000201	ABCB8	Homo sapiens ATP-binding cassette, sub-family B (MDR/TAP), member 8 (ABCB8), nuclear gene encoding mitochondrial protein, mRNA.	MABC1; EST328128; M-ABC1	11194	NM_007188.2	379	4645	3771	5641
GTTGACGTTGTGCAGTTG	CLL-H-000202	ABCB8	Homo sapiens ATP-binding cassette, sub-family B (MDR/TAP), member 8 (ABCB8), nuclear gene encoding mitochondrial protein, mRNA.	MABC1; EST328128; M-ABC1	11194	NM_007188.2	858	9851	16174	28213
CATGACGTTGTGCAGTAC	CLL-H-000203	ABCB8	Homo sapiens ATP-binding cassette, sub-family B (MDR/TAP), member 8 (ABCB8), nuclear gene encoding mitochondrial protein, mRNA.	MABC1; EST328128; M-ABC1	11194	NM_007188.2	207	2124	1210	1988
ACGTACGTTGTGCAGTCA	CLL-H-000204	ABCB8	Homo sapiens ATP-binding cassette, sub-family B (MDR/TAP), member 8 (ABCB8), nuclear gene encoding mitochondrial protein, mRNA.	MABC1; EST328128; M-ABC1	11194	NM_007188.2	253	2306	2673	4298
TGGTACGTTGTGCAGTAC	CLL-H-000205	ABCB8	Homo sapiens ATP-binding cassette, sub-family B (MDR/TAP), member 8 (ABCB8), nuclear gene encoding mitochondrial protein, mRNA.	MABC1; EST328128; M-ABC1	11194	NM_007188.2	118	919	1296	1934
GTTGACTGCATGTGCACA	CLL-H-000206	ABCB8	Homo sapiens ATP-binding cassette, sub-family B (MDR/TAP), member 8 (ABCB8), nuclear gene encoding mitochondrial protein, mRNA.	MABC1; EST328128; M-ABC1	11194	NM_007188.2	231	2683	1105	1662
ACTGACCATGTGCAGTCA	CLL-H-000207	ABCB9	Homo sapiens ATP-binding cassette, sub-family B (MDR/TAP), member 9 (ABCB9), transcript variant 4, mRNA.	TAPL; KIAA1520; EST122234	23457	NM_203444.1	277	3731	4064	6753
TGTGACCATGTGCAGTAC	CLL-H-000208	ABCB9	Homo sapiens ATP-binding cassette, sub-family B (MDR/TAP), member 9 (ABCB9), transcript variant 4, mRNA.	TAPL; KIAA1520; EST122234	23457	NM_203444.1	215	2608	3160	4569
GTTGACCATGTGCAGTGT	CLL-H-000209	ABCB9	Homo sapiens ATP-binding cassette, sub-family B (MDR/TAP), member 9 (ABCB9), transcript variant 4, mRNA.	TAPL; KIAA1520; EST122234	23457	NM_203444.1	244	2503	1508	2581
CATGACCATGTGCAGTTG	CLL-H-000210	ABCB9	Homo sapiens ATP-binding cassette, sub-family B (MDR/TAP), member 9 (ABCB9), transcript variant 4, mRNA.	TAPL; KIAA1520; EST122234	23457	NM_203444.1	296	2598	1740	2274
CATGTGTGTGACTGCACA	CLL-H-000211	ABCB9	Homo sapiens ATP-binding cassette, sub-family B (MDR/TAP), member 9 (ABCB9), transcript variant 4, mRNA.	TAPL; KIAA1520; EST122234	23457	NM_203444.1	65	1098	964	1486
GTCATGCAACTGCAGTGT	CLL-H-000212	ABCC1	Homo sapiens ATP-binding cassette, sub-family C (CFTR/MRP), member 1 (ABCC1), transcript variant 6, mRNA.	GS-X; ABCC; MRP1; ABC29; DKFZp781G125; MRP; DKFZp686N04233	4363	NM_019901.1	219	3042	2111	3487
CACATGCAACTGCAGTTG	CLL-H-000213	ABCC1	Homo sapiens ATP-binding cassette, sub-family C (CFTR/MRP), member 1 (ABCC1), transcript variant 6, mRNA.	GS-X; ABCC; MRP1; ABC29; DKFZp781G125; MRP; DKFZp686N04233	4363	NM_019901.1	383	5353	5043	8417
ACACGTCAACTGCAGTCA	CLL-H-000214	ABCC1	Homo sapiens ATP-binding cassette, sub-family C (CFTR/MRP), member 1 (ABCC1), transcript variant 6, mRNA.	GS-X; ABCC; MRP1; ABC29; DKFZp781G125; MRP; DKFZp686N04233	4363	NM_019901.1	83	1055	1505	1778
TGACGTCAACTGCAGTAC	CLL-H-000215	ABCC1	Homo sapiens ATP-binding cassette, sub-family C (CFTR/MRP), member 1 (ABCC1), transcript variant 6, mRNA.	GS-X; ABCC; MRP1; ABC29; DKFZp781G125; MRP; DKFZp686N04233	4363	NM_019901.1	515	4973	3948	6394
GTACGTCAACTGCAGTGT	CLL-H-000216	ABCC1	Homo sapiens ATP-binding cassette, sub-family C (CFTR/MRP), member 1 (ABCC1), transcript variant 6, mRNA.	GS-X; ABCC; MRP1; ABC29; DKFZp781G125; MRP; DKFZp686N04233	4363	NM_019901.1	148	1571	2249	2778
ACTGACTGCATGTGCAAC	CLL-H-000217	ABCC1	Homo sapiens ATP-binding cassette, sub-family C (CFTR/MRP), member 1 (ABCC1), transcript variant 6, mRNA.	GS-X; ABCC; MRP1; ABC29; DKFZp781G125; MRP; DKFZp686N04233	4363	NM_019901.1	1037	10494	9050	13472
GTACACCAACTGCAGTAC	CLL-H-000218	ABCC2	Homo sapiens ATP-binding cassette, sub-family C (CFTR/MRP), member 2 (ABCC2), mRNA.	DJS; MRP2; KIAA1010; CMOAT; ABC30; cMRP	1244	NM_000392.1	155	1165	1374	1652
CAACACCAACTGCAGTCA	CLL-H-000219	ABCC2	Homo sapiens ATP-binding cassette, sub-family C (CFTR/MRP), member 2 (ABCC2), mRNA.	DJS; MRP2; KIAA1010; CMOAT; ABC30; cMRP	1244	NM_000392.1	130	1230	1290	1709
ACTGACCAACTGCAGTGT	CLL-H-000220	ABCC2	Homo sapiens ATP-binding cassette, sub-family C (CFTR/MRP), member 2 (ABCC2), mRNA.	DJS; MRP2; KIAA1010; CMOAT; ABC30; cMRP	1244	NM_000392.1	248	2502	2651	3551
TGTGACCAACTGCAGTCA	CLL-H-000221	ABCC2	Homo sapiens ATP-binding cassette, sub-family C (CFTR/MRP), member 2 (ABCC2), mRNA.	DJS; MRP2; KIAA1010; CMOAT; ABC30; cMRP	1244	NM_000392.1	305	2913	3050	5384
TGCAGTTGTGACTGCACA	CLL-H-000222	ABCC2	Homo sapiens ATP-binding cassette, sub-family C (CFTR/MRP), member 2 (ABCC2), mRNA.	DJS; MRP2; KIAA1010; CMOAT; ABC30; cMRP	1244	NM_000392.1	61	829	902	1250
GTTGCATGTGTGTGCACA	CLL-H-000223	ABCC2	Homo sapiens ATP-binding cassette, sub-family C (CFTR/MRP), member 2 (ABCC2), mRNA.	DJS; MRP2; KIAA1010; CMOAT; ABC30; cMRP	1244	NM_000392.1	118	1207	1153	2516
GTGTGTCAACTGCAGTAC	CLL-H-000224	ABCC3	Homo sapiens ATP-binding cassette, sub-family C (CFTR/MRP), member 3 (ABCC3), transcript variant MRP3B, mRNA.	cMOAT2; MRP3; MLP2; ABC31; MOAT-D; EST90757	8714	NM_020038.1	204	2431	1480	2446
CAGTGTCAACTGCAGTCA	CLL-H-000225	ABCC3	Homo sapiens ATP-binding cassette, sub-family C (CFTR/MRP), member 3 (ABCC3), transcript variant MRP3B, mRNA.	cMOAT2; MRP3; MLP2; ABC31; MOAT-D; EST90757	8714	NM_020038.1	285	3019	2976	4245
ACCAGTCAACTGCAGTGT	CLL-H-000226	ABCC3	Homo sapiens ATP-binding cassette, sub-family C (CFTR/MRP), member 3 (ABCC3), transcript variant MRP3B, mRNA.	cMOAT2; MRP3; MLP2; ABC31; MOAT-D; EST90757	8714	NM_020038.1	256	4559	3788	5593
TGCAGTCAACTGCAGTCA	CLL-H-000227	ABCC3	Homo sapiens ATP-binding cassette, sub-family C (CFTR/MRP), member 3 (ABCC3), transcript variant MRP3B, mRNA.	cMOAT2; MRP3; MLP2; ABC31; MOAT-D; EST90757	8714	NM_020038.1	357	4097	5380	9009
CAACCAGTCAACTGCACA	CLL-H-000228	ABCC3	Homo sapiens ATP-binding cassette, sub-family C (CFTR/MRP), member 3 (ABCC3), transcript variant MRP3B, mRNA.	cMOAT2; MRP3; MLP2; ABC31; MOAT-D; EST90757	8714	NM_020038.1	156	1937	2101	2694
CATGACTGCATGTGCAGT	CLL-H-000229	ABCC3	Homo sapiens ATP-binding cassette, sub-family C (CFTR/MRP), member 3 (ABCC3), transcript variant MRP3B, mRNA.	cMOAT2; MRP3; MLP2; ABC31; MOAT-D; EST90757	8714	NM_020038.1	139	1225	1582	2498
TGCAACTGGTCACATGTG	CLL-H-000230	ABCC4	Homo sapiens ATP-binding cassette, sub-family C (CFTR/MRP), member 4 (ABCC4), mRNA.	MOATB; EST170205; MRP4; MOAT-B	10257	NM_005845.2	332	4326	2846	3942
GTCAACTGGTCACATGCA	CLL-H-000231	ABCC4	Homo sapiens ATP-binding cassette, sub-family C (CFTR/MRP), member 4 (ABCC4), mRNA.	MOATB; EST170205; MRP4; MOAT-B	10257	NM_005845.2	97	1580	1328	2057
CACAACTGGTCACATGGT	CLL-H-000232	ABCC4	Homo sapiens ATP-binding cassette, sub-family C (CFTR/MRP), member 4 (ABCC4), mRNA.	MOATB; EST170205; MRP4; MOAT-B	10257	NM_005845.2	186	2741	5276	10231
ACACTGTGGTCACATGAC	CLL-H-000233	ABCC4	Homo sapiens ATP-binding cassette, sub-family C (CFTR/MRP), member 4 (ABCC4), mRNA.	MOATB; EST170205; MRP4; MOAT-B	10257	NM_005845.2	672	6958	5036	8500
TGACTGTGGTCACATGTG	CLL-H-000234	ABCC4	Homo sapiens ATP-binding cassette, sub-family C (CFTR/MRP), member 4 (ABCC4), mRNA.	MOATB; EST170205; MRP4; MOAT-B	10257	NM_005845.2	354	3686	3454	5993
ACACCACATGTGCAGTCA	CLL-H-000235	ABCC5	Homo sapiens ATP-binding cassette, sub-family C (CFTR/MRP), member 5 (ABCC5), transcript variant 1, mRNA.	MOAT-C; pABC11; ABC33; MRP5; SMRP; EST277145; DKFZp686C1782; MOATC	10057	NM_005688.2	286	3905	2228	4608
TGACCACATGTGCAGTAC	CLL-H-000236	ABCC5	Homo sapiens ATP-binding cassette, sub-family C (CFTR/MRP), member 5 (ABCC5), transcript variant 1, mRNA.	MOAT-C; pABC11; ABC33; MRP5; SMRP; EST277145; DKFZp686C1782; MOATC	10057	NM_005688.2	496	6333	5047	8049
GTACCACATGTGCAGTGT	CLL-H-000237	ABCC5	Homo sapiens ATP-binding cassette, sub-family C (CFTR/MRP), member 5 (ABCC5), transcript variant 1, mRNA.	MOAT-C; pABC11; ABC33; MRP5; SMRP; EST277145; DKFZp686C1782; MOATC	10057	NM_005688.2	313	3051	3876	6553
CAACCACATGTGCAGTTG	CLL-H-000238	ABCC5	Homo sapiens ATP-binding cassette, sub-family C (CFTR/MRP), member 5 (ABCC5), transcript variant 1, mRNA.	MOAT-C; pABC11; ABC33; MRP5; SMRP; EST277145; DKFZp686C1782; MOATC	10057	NM_005688.2	272	3147	2907	4080
ACTGCACATGTGCAGTAC	CLL-H-000239	ABCC5	Homo sapiens ATP-binding cassette, sub-family C (CFTR/MRP), member 5 (ABCC5), transcript variant 1, mRNA.	MOAT-C; pABC11; ABC33; MRP5; SMRP; EST277145; DKFZp686C1782; MOATC	10057	NM_005688.2	186	2739	2161	2737
TGACTGGTTGGTGTCAAC	CLL-H-000240	ABCC6	Homo sapiens ATP-binding cassette, sub-family C (CFTR/MRP), member 6 (ABCC6), transcript variant 2, mRNA.	MOATE; EST349056; ARA; PXE1; ABC34; PXE; MLP1; MRP6	368	NM_001079528.1	269	3280	2788	4720
GTACTGGTTGGTGTCAGT	CLL-H-000241	ABCC6	Homo sapiens ATP-binding cassette, sub-family C (CFTR/MRP), member 6 (ABCC6), transcript variant 2, mRNA.	MOATE; EST349056; ARA; PXE1; ABC34; PXE; MLP1; MRP6	368	NM_001079528.1	355	3342	2482	3552
CAACTGGTTGGTGTCATG	CLL-H-000242	ABCC6	Homo sapiens ATP-binding cassette, sub-family C (CFTR/MRP), member 6 (ABCC6), transcript variant 2, mRNA.	MOATE; EST349056; ARA; PXE1; ABC34; PXE; MLP1; MRP6	368	NM_001079528.1	135	1854	1382	2930
ACTGTGGTTGGTGTCAAC	CLL-H-000243	ABCC6	Homo sapiens ATP-binding cassette, sub-family C (CFTR/MRP), member 6 (ABCC6), transcript variant 2, mRNA.	MOATE; EST349056; ARA; PXE1; ABC34; PXE; MLP1; MRP6	368	NM_001079528.1	214	2503	3044	4482
TGTGTGGTTGGTGTCATG	CLL-H-000244	ABCC6	Homo sapiens ATP-binding cassette, sub-family C (CFTR/MRP), member 6 (ABCC6), transcript variant 2, mRNA.	MOATE; EST349056; ARA; PXE1; ABC34; PXE; MLP1; MRP6	368	NM_001079528.1	96	840	994	1545
ACCACATGTGTGCAGTCA	CLL-H-000245	ABCC8	Homo sapiens ATP-binding cassette, sub-family C (CFTR/MRP), member 8 (ABCC8), mRNA.	HRINS; SUR1; HHF1; ABC36; MRP8; HI; TNDM2; SUR; PHHI	6833	NM_000352.3	409	6375	3950	6466
TGCACATGTGTGCAGTAC	CLL-H-000246	ABCC8	Homo sapiens ATP-binding cassette, sub-family C (CFTR/MRP), member 8 (ABCC8), mRNA.	HRINS; SUR1; HHF1; ABC36; MRP8; HI; TNDM2; SUR; PHHI	6833	NM_000352.3	114	889	1490	2254
GTCACATGTGTGCAGTGT	CLL-H-000247	ABCC8	Homo sapiens ATP-binding cassette, sub-family C (CFTR/MRP), member 8 (ABCC8), mRNA.	HRINS; SUR1; HHF1; ABC36; MRP8; HI; TNDM2; SUR; PHHI	6833	NM_000352.3	243	2710	3236	5913
CACACATGTGTGCAGTTG	CLL-H-000248	ABCC8	Homo sapiens ATP-binding cassette, sub-family C (CFTR/MRP), member 8 (ABCC8), mRNA.	HRINS; SUR1; HHF1; ABC36; MRP8; HI; TNDM2; SUR; PHHI	6833	NM_000352.3	111	1036	936	861
ACACACGTTGTGCAGTTG	CLL-H-000249	ABCC8	Homo sapiens ATP-binding cassette, sub-family C (CFTR/MRP), member 8 (ABCC8), mRNA.	HRINS; SUR1; HHF1; ABC36; MRP8; HI; TNDM2; SUR; PHHI	6833	NM_000352.3	502	4532	3191	4764
ACACCACAACTGCAGTGT	CLL-H-000250	ABCD1	Homo sapiens ATP-binding cassette, sub-family D (ALD), member 1 (ABCD1), mRNA.	ALD; AMN; ALDP; ABC42	215	NM_000033.2	690	8611	5946	8529
TGACCACAACTGCAGTCA	CLL-H-000251	ABCD1	Homo sapiens ATP-binding cassette, sub-family D (ALD), member 1 (ABCD1), mRNA.	ALD; AMN; ALDP; ABC42	215	NM_000033.2	124	1883	1839	2550
GTACCACAACTGCAGTTG	CLL-H-000252	ABCD1	Homo sapiens ATP-binding cassette, sub-family D (ALD), member 1 (ABCD1), mRNA.	ALD; AMN; ALDP; ABC42	215	NM_000033.2	540	5816	6493	9739
CAACCACAACTGCAGTAC	CLL-H-000253	ABCD1	Homo sapiens ATP-binding cassette, sub-family D (ALD), member 1 (ABCD1), mRNA.	ALD; AMN; ALDP; ABC42	215	NM_000033.2	136	1564	1686	2278
ACTGCACAACTGCAGTCA	CLL-H-000254	ABCD1	Homo sapiens ATP-binding cassette, sub-family D (ALD), member 1 (ABCD1), mRNA.	ALD; AMN; ALDP; ABC42	215	NM_000033.2	267	3480	2799	5103
TGTGCAGTGTTGTGCATG	CLL-H-000255	ABCD1	Homo sapiens ATP-binding cassette, sub-family D (ALD), member 1 (ABCD1), mRNA.	ALD; AMN; ALDP; ABC42	215	NM_000033.2	114	1208	1051	1272
TGGTCACAACTGCAGTTG	CLL-H-000256	ABCD2	Homo sapiens ATP-binding cassette, sub-family D (ALD), member 2 (ABCD2), mRNA.	hALDR; ALDR; ABC39; ALDL1; ALDRP	225	NM_005164.2	319	2724	1961	3091
GTGTCACAACTGCAGTCA	CLL-H-000257	ABCD2	Homo sapiens ATP-binding cassette, sub-family D (ALD), member 2 (ABCD2), mRNA.	hALDR; ALDR; ABC39; ALDL1; ALDRP	225	NM_005164.2	158	2006	1389	1745
CAGTCACAACTGCAGTGT	CLL-H-000258	ABCD2	Homo sapiens ATP-binding cassette, sub-family D (ALD), member 2 (ABCD2), mRNA.	hALDR; ALDR; ABC39; ALDL1; ALDRP	225	NM_005164.2	71	498	667	1635
ACCACACAACTGCAGTTG	CLL-H-000259	ABCD2	Homo sapiens ATP-binding cassette, sub-family D (ALD), member 2 (ABCD2), mRNA.	hALDR; ALDR; ABC39; ALDL1; ALDRP	225	NM_005164.2	198	3240	4371	6062
TGCACACAACTGCAGTGT	CLL-H-000260	ABCD2	Homo sapiens ATP-binding cassette, sub-family D (ALD), member 2 (ABCD2), mRNA.	hALDR; ALDR; ABC39; ALDL1; ALDRP	225	NM_005164.2	165	1999	1887	2804
GTCAACTGGTGTTGCACA	CLL-H-000261	ABCD2	Homo sapiens ATP-binding cassette, sub-family D (ALD), member 2 (ABCD2), mRNA.	hALDR; ALDR; ABC39; ALDL1; ALDRP	225	NM_005164.2	114	1460	1706	2330
CATGCATGTGTGCAGTCA	CLL-H-000262	ABCD3	Homo sapiens ATP-binding cassette, sub-family D (ALD), member 3 (ABCD3), mRNA.	ABC43; PXMP1; PMP70	5825	NM_002858.2	486	6404	6196	9955
ACGTCATGTGTGCAGTGT	CLL-H-000263	ABCD3	Homo sapiens ATP-binding cassette, sub-family D (ALD), member 3 (ABCD3), mRNA.	ABC43; PXMP1; PMP70	5825	NM_002858.2	155	1682	1097	1473
TGGTCATGTGTGCAGTCA	CLL-H-000264	ABCD3	Homo sapiens ATP-binding cassette, sub-family D (ALD), member 3 (ABCD3), mRNA.	ABC43; PXMP1; PMP70	5825	NM_002858.2	198	1909	3754	5175
GTGTCATGTGTGCAGTTG	CLL-H-000265	ABCD3	Homo sapiens ATP-binding cassette, sub-family D (ALD), member 3 (ABCD3), mRNA.	ABC43; PXMP1; PMP70	5825	NM_002858.2	71	907	636	1690
CAGTCATGTGTGCAGTAC	CLL-H-000266	ABCD3	Homo sapiens ATP-binding cassette, sub-family D (ALD), member 3 (ABCD3), mRNA.	ABC43; PXMP1; PMP70	5825	NM_002858.2	94	1185	852	1349
CAACCATGCATGTGCAGT	CLL-H-000267	ABCD3	Homo sapiens ATP-binding cassette, sub-family D (ALD), member 3 (ABCD3), mRNA.	ABC43; PXMP1; PMP70	5825	NM_002858.2	141	2014	1449	1948
CATGGTCAGTGTACCAGT	CLL-H-000268	ABCG1	Homo sapiens ATP-binding cassette, sub-family G (WHITE), member 1 (ABCG1), transcript variant 2, mRNA.	WHITE1; ABC8; MGC34313	9619	NM_016818.2	299	3183	3207	5505
ACGTGTCAGTGTACCATG	CLL-H-000269	ABCG1	Homo sapiens ATP-binding cassette, sub-family G (WHITE), member 1 (ABCG1), transcript variant 2, mRNA.	WHITE1; ABC8; MGC34313	9619	NM_016818.2	22	247	391	624
TGGTGTCAGTGTACCAGT	CLL-H-000270	ABCG1	Homo sapiens ATP-binding cassette, sub-family G (WHITE), member 1 (ABCG1), transcript variant 2, mRNA.	WHITE1; ABC8; MGC34313	9619	NM_016818.2	392	5221	6571	10915
GTGTGTCAGTGTACCAAC	CLL-H-000271	ABCG1	Homo sapiens ATP-binding cassette, sub-family G (WHITE), member 1 (ABCG1), transcript variant 2, mRNA.	WHITE1; ABC8; MGC34313	9619	NM_016818.2	738	6743	5553	9941
CAGTGTCAGTGTACCACA	CLL-H-000272	ABCG1	Homo sapiens ATP-binding cassette, sub-family G (WHITE), member 1 (ABCG1), transcript variant 2, mRNA.	WHITE1; ABC8; MGC34313	9619	NM_016818.2	115	1027	947	1871
CAACGTTGTGTGCAGTCA	CLL-H-000273	ABCG2	Homo sapiens ATP-binding cassette, sub-family G (WHITE), member 2 (ABCG2), mRNA.	BCRP; CD338; BMDP; BCRP1; MXR; ABC15; ABCP; EST157481; MGC102821; MXR1; MRX; CDw338	9429	NM_004827.2	358	4271	4929	7082
ACTGGTTGTGTGCAGTGT	CLL-H-000274	ABCG2	Homo sapiens ATP-binding cassette, sub-family G (WHITE), member 2 (ABCG2), mRNA.	BCRP; CD338; BMDP; BCRP1; MXR; ABC15; ABCP; EST157481; MGC102821; MXR1; MRX; CDw338	9429	NM_004827.2	551	6276	6418	9961
TGTGGTTGTGTGCAGTCA	CLL-H-000275	ABCG2	Homo sapiens ATP-binding cassette, sub-family G (WHITE), member 2 (ABCG2), mRNA.	BCRP; CD338; BMDP; BCRP1; MXR; ABC15; ABCP; EST157481; MGC102821; MXR1; MRX; CDw338	9429	NM_004827.2	424	5041	8104	13391
GTTGGTTGTGTGCAGTTG	CLL-H-000276	ABCG2	Homo sapiens ATP-binding cassette, sub-family G (WHITE), member 2 (ABCG2), mRNA.	BCRP; CD338; BMDP; BCRP1; MXR; ABC15; ABCP; EST157481; MGC102821; MXR1; MRX; CDw338	9429	NM_004827.2	570	5735	4981	7311
CATGGTTGTGTGCAGTAC	CLL-H-000277	ABCG2	Homo sapiens ATP-binding cassette, sub-family G (WHITE), member 2 (ABCG2), mRNA.	BCRP; CD338; BMDP; BCRP1; MXR; ABC15; ABCP; EST157481; MGC102821; MXR1; MRX; CDw338	9429	NM_004827.2	202	1772	1770	2476
GTCATGACTGTGCAGTTG	CLL-H-000278	ABCG5	Homo sapiens ATP-binding cassette, sub-family G (WHITE), member 5 (ABCG5), mRNA.	STSL; sterolin 1	64240	NM_022436.2	389	3478	3307	4547
CACATGACTGTGCAGTAC	CLL-H-000279	ABCG5	Homo sapiens ATP-binding cassette, sub-family G (WHITE), member 5 (ABCG5), mRNA.	STSL; sterolin 1	64240	NM_022436.2	80	870	969	2223
ACACGTACTGTGCAGTGT	CLL-H-000280	ABCG5	Homo sapiens ATP-binding cassette, sub-family G (WHITE), member 5 (ABCG5), mRNA.	STSL; sterolin 1	64240	NM_022436.2	287	2904	2568	3608
TGACGTACTGTGCAGTCA	CLL-H-000281	ABCG5	Homo sapiens ATP-binding cassette, sub-family G (WHITE), member 5 (ABCG5), mRNA.	STSL; sterolin 1	64240	NM_022436.2	253	2620	2497	3423
GTACGTACTGTGCAGTTG	CLL-H-000282	ABCG5	Homo sapiens ATP-binding cassette, sub-family G (WHITE), member 5 (ABCG5), mRNA.	STSL; sterolin 1	64240	NM_022436.2	374	3707	2033	3069
CAACGTACACGTTGCACA	CLL-H-000283	ABCG5	Homo sapiens ATP-binding cassette, sub-family G (WHITE), member 5 (ABCG5), mRNA.	STSL; sterolin 1	64240	NM_022436.2	124	1502	1182	2331
CATGGTACTGTGCAGTTG	CLL-H-000284	ABCG8	Homo sapiens ATP-binding cassette, sub-family G (WHITE), member 8 (ABCG8), mRNA.	MGC142217; GBD4; STSL	64241	NM_022437.2	418	4337	3483	4979
ACGTGTACTGTGCAGTAC	CLL-H-000285	ABCG8	Homo sapiens ATP-binding cassette, sub-family G (WHITE), member 8 (ABCG8), mRNA.	MGC142217; GBD4; STSL	64241	NM_022437.2	167	1270	1288	2445
TGGTGTACTGTGCAGTTG	CLL-H-000286	ABCG8	Homo sapiens ATP-binding cassette, sub-family G (WHITE), member 8 (ABCG8), mRNA.	MGC142217; GBD4; STSL	64241	NM_022437.2	387	3879	3420	5419
GTGTGTACTGTGCAGTCA	CLL-H-000287	ABCG8	Homo sapiens ATP-binding cassette, sub-family G (WHITE), member 8 (ABCG8), mRNA.	MGC142217; GBD4; STSL	64241	NM_022437.2	217	2102	4597	7710
ACGTCAGTCAACTGCACA	CLL-H-000288	ABCG8	Homo sapiens ATP-binding cassette, sub-family G (WHITE), member 8 (ABCG8), mRNA.	MGC142217; GBD4; STSL	64241	NM_022437.2	68	905	603	671
TGCATGTGTGTGACCAGT	CLL-H-000289	ABI2	PREDICTED: Homo sapiens abl interactor 2 (ABI2), mRNA.		10152	XM_001126750.1	1043	13520	8193	13571
GTCATGTGTGTGACCAAC	CLL-H-000290	ABI2	PREDICTED: Homo sapiens abl interactor 2 (ABI2), mRNA.		10152	XM_001126750.1	380	4287	3686	5330
TGTGCAGTACCAACCATG	CLL-H-000291	ABI2	PREDICTED: Homo sapiens abl interactor 2 (ABI2), mRNA.		10152	XM_001126750.1	91	1104	990	1637
CATGCAACTGACTGCAGT	CLL-H-000292	ABI2	PREDICTED: Homo sapiens abl interactor 2 (ABI2), mRNA.		10152	XM_001126750.1	99	1540	1602	1511
ACGTCAACTGACTGCATG	CLL-H-000293	ABI2	PREDICTED: Homo sapiens abl interactor 2 (ABI2), mRNA.		10152	XM_001126750.1	245	2827	2478	3008
CACATGACACGTCATGGT	CLL-H-000294	ABL1	Homo sapiens c-abl oncogene 1, receptor tyrosine kinase (ABL1), transcript variant b, mRNA.	JTK7; ABL; p150; bcr/abl; v-abl; c-ABL	25	NM_007313.2	82	789	1418	2111
ACACGTACACGTCATGAC	CLL-H-000295	ABL1	Homo sapiens c-abl oncogene 1, receptor tyrosine kinase (ABL1), transcript variant b, mRNA.	JTK7; ABL; p150; bcr/abl; v-abl; c-ABL	25	NM_007313.2	157	1999	2098	3655
TGACGTACACGTCATGTG	CLL-H-000296	ABL1	Homo sapiens c-abl oncogene 1, receptor tyrosine kinase (ABL1), transcript variant b, mRNA.	JTK7; ABL; p150; bcr/abl; v-abl; c-ABL	25	NM_007313.2	311	3161	5905	9386
GTACGTACACGTCATGCA	CLL-H-000297	ABL1	Homo sapiens c-abl oncogene 1, receptor tyrosine kinase (ABL1), transcript variant b, mRNA.	JTK7; ABL; p150; bcr/abl; v-abl; c-ABL	25	NM_007313.2	295	3762	3588	5022
GTTGACGTTGCATGGTTG	CLL-H-000298	ABL1	Homo sapiens c-abl oncogene 1, receptor tyrosine kinase (ABL1), transcript variant b, mRNA.	JTK7; ABL; p150; bcr/abl; v-abl; c-ABL	25	NM_007313.2	167	1765	1924	3020
TGCATGCAACGTCATGCA	CLL-H-000299	ABL2	Homo sapiens v-abl Abelson murine leukemia viral oncogene homolog 2 (arg, Abelson-related gene) (ABL2), transcript variant a, mRNA.	FLJ31718; ABLL; ARG; FLJ22224; FLJ41441	27	NM_005158.3	125	1479	1414	2852
GTCATGCAACGTCATGTG	CLL-H-000300	ABL2	Homo sapiens v-abl Abelson murine leukemia viral oncogene homolog 2 (arg, Abelson-related gene) (ABL2), transcript variant a, mRNA.	FLJ31718; ABLL; ARG; FLJ22224; FLJ41441	27	NM_005158.3	203	3046	2013	3134
CACATGCAACGTCATGAC	CLL-H-000301	ABL2	Homo sapiens v-abl Abelson murine leukemia viral oncogene homolog 2 (arg, Abelson-related gene) (ABL2), transcript variant a, mRNA.	FLJ31718; ABLL; ARG; FLJ22224; FLJ41441	27	NM_005158.3	270	4117	3483	5694
ACACGTCAACGTCATGGT	CLL-H-000302	ABL2	Homo sapiens v-abl Abelson murine leukemia viral oncogene homolog 2 (arg, Abelson-related gene) (ABL2), transcript variant a, mRNA.	FLJ31718; ABLL; ARG; FLJ22224; FLJ41441	27	NM_005158.3	428	5982	4679	7439
TGACGTCAACGTCATGCA	CLL-H-000303	ABL2	Homo sapiens v-abl Abelson murine leukemia viral oncogene homolog 2 (arg, Abelson-related gene) (ABL2), transcript variant a, mRNA.	FLJ31718; ABLL; ARG; FLJ22224; FLJ41441	27	NM_005158.3	94	668	865	1340
TGTGCATGCATGCAGTCA	CLL-H-000304	ABLIM1	Homo sapiens actin binding LIM protein 1 (ABLIM1), transcript variant 2, mRNA.	KIAA0059; FLJ14564; MGC1224; LIMATIN; LIMAB1; DKFZp781D0148; ABLIM	3983	NM_001003407.1	183	2916	2382	4344
GTTGCATGCATGCAGTTG	CLL-H-000305	ABLIM1	Homo sapiens actin binding LIM protein 1 (ABLIM1), transcript variant 2, mRNA.	KIAA0059; FLJ14564; MGC1224; LIMATIN; LIMAB1; DKFZp781D0148; ABLIM	3983	NM_001003407.1	121	1616	1759	1811
CATGCATGCATGCAGTAC	CLL-H-000306	ABLIM1	Homo sapiens actin binding LIM protein 1 (ABLIM1), transcript variant 2, mRNA.	KIAA0059; FLJ14564; MGC1224; LIMATIN; LIMAB1; DKFZp781D0148; ABLIM	3983	NM_001003407.1	95	1381	800	1246
ACGTCATGCATGCAGTCA	CLL-H-000307	ABLIM1	Homo sapiens actin binding LIM protein 1 (ABLIM1), transcript variant 2, mRNA.	KIAA0059; FLJ14564; MGC1224; LIMATIN; LIMAB1; DKFZp781D0148; ABLIM	3983	NM_001003407.1	199	2115	1412	2867
TGGTCATGCATGCAGTAC	CLL-H-000308	ABLIM1	Homo sapiens actin binding LIM protein 1 (ABLIM1), transcript variant 2, mRNA.	KIAA0059; FLJ14564; MGC1224; LIMATIN; LIMAB1; DKFZp781D0148; ABLIM	3983	NM_001003407.1	348	4372	5167	8436
ACGTTGCACATGACCAAC	CLL-H-000309	ABLIM2	Homo sapiens actin binding LIM protein family, member 2 (ABLIM2), mRNA.	FLJ39684; KIAA1808; DKFZp761F129; MGC141918	84448	NM_032432.3	98	1213	996	1856
TGGTTGCACATGACCATG	CLL-H-000310	ABLIM2	Homo sapiens actin binding LIM protein family, member 2 (ABLIM2), mRNA.	FLJ39684; KIAA1808; DKFZp761F129; MGC141918	84448	NM_032432.3	409	3606	6502	10547
GTGTTGCACATGACCACA	CLL-H-000311	ABLIM2	Homo sapiens actin binding LIM protein family, member 2 (ABLIM2), mRNA.	FLJ39684; KIAA1808; DKFZp761F129; MGC141918	84448	NM_032432.3	215	1692	1473	2507
CAGTTGCACATGACCAGT	CLL-H-000312	ABLIM2	Homo sapiens actin binding LIM protein family, member 2 (ABLIM2), mRNA.	FLJ39684; KIAA1808; DKFZp761F129; MGC141918	84448	NM_032432.3	462	4875	3511	6881
ACTGACTGCAGTGTCAAC	CLL-H-000313	ABLIM2	Homo sapiens actin binding LIM protein family, member 2 (ABLIM2), mRNA.	FLJ39684; KIAA1808; DKFZp761F129; MGC141918	84448	NM_032432.3	209	2172	2699	4317
TGTGACCAACTGACGTGT	CLL-H-000314	ABLIM3	Homo sapiens actin binding LIM protein family, member 3 (ABLIM3), mRNA.	HMFN1661	22885	NM_014945.2	109	1141	655	1175
GTTGACCAACTGACGTAC	CLL-H-000315	ABLIM3	Homo sapiens actin binding LIM protein family, member 3 (ABLIM3), mRNA.	HMFN1661	22885	NM_014945.2	167	2349	1579	2691
CATGACCAACTGACGTCA	CLL-H-000316	ABLIM3	Homo sapiens actin binding LIM protein family, member 3 (ABLIM3), mRNA.	HMFN1661	22885	NM_014945.2	81	1032	670	1068
ACGTACCAACTGACGTGT	CLL-H-000317	ABLIM3	Homo sapiens actin binding LIM protein family, member 3 (ABLIM3), mRNA.	HMFN1661	22885	NM_014945.2	103	900	581	1270
TGGTACCAACTGACGTCA	CLL-H-000318	ABLIM3	Homo sapiens actin binding LIM protein family, member 3 (ABLIM3), mRNA.	HMFN1661	22885	NM_014945.2	648	7351	5718	10927
TGCACACAGTTGTGGTCA	CLL-H-000319	ABO	Homo sapiens ABO blood group (transferase A, alpha 1-3-N-acetylgalactosaminyltransferase; transferase B, alpha 1-3-galactosyltransferase) (ABO), mRNA.	NAGAT; GTB; A3GALT1; A3GALNT	28	NM_020469.2	495	6303	5049	7419
GTCACACAGTTGTGGTTG	CLL-H-000320	ABO	Homo sapiens ABO blood group (transferase A, alpha 1-3-N-acetylgalactosaminyltransferase; transferase B, alpha 1-3-galactosyltransferase) (ABO), mRNA.	NAGAT; GTB; A3GALT1; A3GALNT	28	NM_020469.2	329	3733	3059	4866
CACACACAGTTGTGGTAC	CLL-H-000321	ABO	Homo sapiens ABO blood group (transferase A, alpha 1-3-N-acetylgalactosaminyltransferase; transferase B, alpha 1-3-galactosyltransferase) (ABO), mRNA.	NAGAT; GTB; A3GALT1; A3GALNT	28	NM_020469.2	213	2577	3950	5750
ACACACACCATGTGGTCA	CLL-H-000322	ABO	Homo sapiens ABO blood group (transferase A, alpha 1-3-N-acetylgalactosaminyltransferase; transferase B, alpha 1-3-galactosyltransferase) (ABO), mRNA.	NAGAT; GTB; A3GALT1; A3GALNT	28	NM_020469.2	505	5899	4594	7572
TGACACACCATGTGGTAC	CLL-H-000323	ABO	Homo sapiens ABO blood group (transferase A, alpha 1-3-N-acetylgalactosaminyltransferase; transferase B, alpha 1-3-galactosyltransferase) (ABO), mRNA.	NAGAT; GTB; A3GALT1; A3GALNT	28	NM_020469.2	283	3170	3569	4587
CAACCAACCAACGTGTAC	CLL-H-000324	ABP1	Homo sapiens amiloride binding protein 1 (amine oxidase (copper-containing)) (ABP1), mRNA.	AOC1; DAO; DAO1; ABP; KAO	26	NM_001091.2	336	4195	4976	7066
ACTGCAACCAACGTGTCA	CLL-H-000325	ABP1	Homo sapiens amiloride binding protein 1 (amine oxidase (copper-containing)) (ABP1), mRNA.	AOC1; DAO; DAO1; ABP; KAO	26	NM_001091.2	195	2538	1804	3089
TGTGCAACCAACGTGTAC	CLL-H-000326	ABP1	Homo sapiens amiloride binding protein 1 (amine oxidase (copper-containing)) (ABP1), mRNA.	AOC1; DAO; DAO1; ABP; KAO	26	NM_001091.2	237	3059	2205	3342
GTTGCAACCAACGTGTGT	CLL-H-000327	ABP1	Homo sapiens amiloride binding protein 1 (amine oxidase (copper-containing)) (ABP1), mRNA.	AOC1; DAO; DAO1; ABP; KAO	26	NM_001091.2	181	2378	1800	2223
ACTGTGGTTGTGGTCACA	CLL-H-000328	ABP1	Homo sapiens amiloride binding protein 1 (amine oxidase (copper-containing)) (ABP1), mRNA.	AOC1; DAO; DAO1; ABP; KAO	26	NM_001091.2	191	2868	1941	2987
ACTGACACTGGTTGGTAC	CLL-H-000329	ACAA1	Homo sapiens acetyl-Coenzyme A acyltransferase 1 (peroxisomal 3-oxoacyl-Coenzyme A thiolase) (ACAA1), nuclear gene encoding mitochondrial protein, mRNA.	THIO; ACAA; PTHIO	30	NM_001607.2	568	7953	5786	8304
TGTGACACTGGTTGGTTG	CLL-H-000330	ACAA1	Homo sapiens acetyl-Coenzyme A acyltransferase 1 (peroxisomal 3-oxoacyl-Coenzyme A thiolase) (ACAA1), nuclear gene encoding mitochondrial protein, mRNA.	THIO; ACAA; PTHIO	30	NM_001607.2	295	3725	3452	5841
GTTGACACTGGTTGGTCA	CLL-H-000331	ACAA1	Homo sapiens acetyl-Coenzyme A acyltransferase 1 (peroxisomal 3-oxoacyl-Coenzyme A thiolase) (ACAA1), nuclear gene encoding mitochondrial protein, mRNA.	THIO; ACAA; PTHIO	30	NM_001607.2	112	1351	949	2208
CATGACACTGGTTGGTGT	CLL-H-000332	ACAA1	Homo sapiens acetyl-Coenzyme A acyltransferase 1 (peroxisomal 3-oxoacyl-Coenzyme A thiolase) (ACAA1), nuclear gene encoding mitochondrial protein, mRNA.	THIO; ACAA; PTHIO	30	NM_001607.2	137	1961	1555	3107
ACGTACACTGGTTGGTTG	CLL-H-000333	ACAA1	Homo sapiens acetyl-Coenzyme A acyltransferase 1 (peroxisomal 3-oxoacyl-Coenzyme A thiolase) (ACAA1), nuclear gene encoding mitochondrial protein, mRNA.	THIO; ACAA; PTHIO	30	NM_001607.2	273	3143	2063	3505
ACCAACGTGTTGTGCATG	CLL-H-000334	ACAA1	Homo sapiens acetyl-Coenzyme A acyltransferase 1 (peroxisomal 3-oxoacyl-Coenzyme A thiolase) (ACAA1), nuclear gene encoding mitochondrial protein, mRNA.	THIO; ACAA; PTHIO	30	NM_001607.2	263	2965	4410	8395
ACGTTGACTGGTTGGTAC	CLL-H-000335	ACAA2	Homo sapiens acetyl-Coenzyme A acyltransferase 2 (mitochondrial 3-oxoacyl-Coenzyme A thiolase) (ACAA2), nuclear gene encoding mitochondrial protein, mRNA.	DSAEC	10449	NM_006111.1	638	7148	5752	7849
TGGTTGACTGGTTGGTTG	CLL-H-000336	ACAA2	Homo sapiens acetyl-Coenzyme A acyltransferase 2 (mitochondrial 3-oxoacyl-Coenzyme A thiolase) (ACAA2), nuclear gene encoding mitochondrial protein, mRNA.	DSAEC	10449	NM_006111.1	451	4619	3447	5362
GTGTTGACTGGTTGGTCA	CLL-H-000337	ACAA2	Homo sapiens acetyl-Coenzyme A acyltransferase 2 (mitochondrial 3-oxoacyl-Coenzyme A thiolase) (ACAA2), nuclear gene encoding mitochondrial protein, mRNA.	DSAEC	10449	NM_006111.1	365	3464	3166	5034
CAGTTGACTGGTTGGTGT	CLL-H-000338	ACAA2	Homo sapiens acetyl-Coenzyme A acyltransferase 2 (mitochondrial 3-oxoacyl-Coenzyme A thiolase) (ACAA2), nuclear gene encoding mitochondrial protein, mRNA.	DSAEC	10449	NM_006111.1	148	1699	1253	2492
ACCATGACTGGTTGGTTG	CLL-H-000339	ACAA2	Homo sapiens acetyl-Coenzyme A acyltransferase 2 (mitochondrial 3-oxoacyl-Coenzyme A thiolase) (ACAA2), nuclear gene encoding mitochondrial protein, mRNA.	DSAEC	10449	NM_006111.1	412	5527	5325	8545
GTACGTACGTTGTGCAGT	CLL-H-000340	ACAA2	Homo sapiens acetyl-Coenzyme A acyltransferase 2 (mitochondrial 3-oxoacyl-Coenzyme A thiolase) (ACAA2), nuclear gene encoding mitochondrial protein, mRNA.	DSAEC	10449	NM_006111.1	694	6309	5567	7461
ACCAGTTGTGCACATGAC	CLL-H-000341	ACACA	Homo sapiens acetyl-Coenzyme A carboxylase alpha (ACACA), transcript variant 2, mRNA.	ACC1; ACAC; ACCA; ACC	31	NM_198839.1	808	8975	6337	10406
TGCAGTTGTGCACATGTG	CLL-H-000342	ACACA	Homo sapiens acetyl-Coenzyme A carboxylase alpha (ACACA), transcript variant 2, mRNA.	ACC1; ACAC; ACCA; ACC	31	NM_198839.1	465	5061	7531	13027
GTCAGTTGTGCACATGCA	CLL-H-000343	ACACA	Homo sapiens acetyl-Coenzyme A carboxylase alpha (ACACA), transcript variant 2, mRNA.	ACC1; ACAC; ACCA; ACC	31	NM_198839.1	177	1822	1657	2252
CACAGTTGTGCACATGGT	CLL-H-000344	ACACA	Homo sapiens acetyl-Coenzyme A carboxylase alpha (ACACA), transcript variant 2, mRNA.	ACC1; ACAC; ACCA; ACC	31	NM_198839.1	50	603	690	1397
ACACCATGTGCACATGAC	CLL-H-000345	ACACA	Homo sapiens acetyl-Coenzyme A carboxylase alpha (ACACA), transcript variant 2, mRNA.	ACC1; ACAC; ACCA; ACC	31	NM_198839.1	321	3413	3209	3835
GTTGTGTGGTGTCATGCA	CLL-H-000346	ACACB	Homo sapiens acetyl-Coenzyme A carboxylase beta (ACACB), mRNA.	ACC2; ACCB; HACC275	32	NM_001093.3	236	2451	1717	2523
CATGTGTGGTGTCATGGT	CLL-H-000347	ACACB	Homo sapiens acetyl-Coenzyme A carboxylase beta (ACACB), mRNA.	ACC2; ACCB; HACC275	32	NM_001093.3	141	1176	1056	1722
ACGTTGTGGTGTCATGTG	CLL-H-000348	ACACB	Homo sapiens acetyl-Coenzyme A carboxylase beta (ACACB), mRNA.	ACC2; ACCB; HACC275	32	NM_001093.3	100	1270	1105	2041
TGCACACATGACTGGTAC	CLL-H-000349	ACACB	Homo sapiens acetyl-Coenzyme A carboxylase beta (ACACB), mRNA.	ACC2; ACCB; HACC275	32	NM_001093.3	383	5648	9194	13500
GTCACACATGACTGGTGT	CLL-H-000350	ACACB	Homo sapiens acetyl-Coenzyme A carboxylase beta (ACACB), mRNA.	ACC2; ACCB; HACC275	32	NM_001093.3	30	596	588	920
CAACGTACACCAACGTAC	CLL-H-000351	ACAD8	Homo sapiens acyl-Coenzyme A dehydrogenase family, member 8 (ACAD8), mRNA.	ACAD-8	27034	NM_014384.1	113	1352	1310	2447
ACTGGTACACCAACGTCA	CLL-H-000352	ACAD8	Homo sapiens acyl-Coenzyme A dehydrogenase family, member 8 (ACAD8), mRNA.	ACAD-8	27034	NM_014384.1	255	3001	3660	6121
TGTGGTACACCAACGTAC	CLL-H-000353	ACAD8	Homo sapiens acyl-Coenzyme A dehydrogenase family, member 8 (ACAD8), mRNA.	ACAD-8	27034	NM_014384.1	56	816	1026	1246
GTTGGTACACCAACGTGT	CLL-H-000354	ACAD8	Homo sapiens acyl-Coenzyme A dehydrogenase family, member 8 (ACAD8), mRNA.	ACAD-8	27034	NM_014384.1	112	1158	787	1058
CATGGTACACCAACGTTG	CLL-H-000355	ACAD8	Homo sapiens acyl-Coenzyme A dehydrogenase family, member 8 (ACAD8), mRNA.	ACAD-8	27034	NM_014384.1	113	832	1111	1701
ACCACAGTGTTGTGCAGT	CLL-H-000356	ACAD8	Homo sapiens acyl-Coenzyme A dehydrogenase family, member 8 (ACAD8), mRNA.	ACAD-8	27034	NM_014384.1	239	3360	2456	4283
GTTGACTGTGACTGGTAC	CLL-H-000357	ACAD9	Homo sapiens acyl-Coenzyme A dehydrogenase family, member 9 (ACAD9), mRNA.	ACAD-9; FLJ23533; NPD002; MGC14452	28976	NM_014049.3	367	3943	4085	7212
CATGACTGTGACTGGTCA	CLL-H-000358	ACAD9	Homo sapiens acyl-Coenzyme A dehydrogenase family, member 9 (ACAD9), mRNA.	ACAD-9; FLJ23533; NPD002; MGC14452	28976	NM_014049.3	200	1933	1714	2385
ACGTACTGTGACTGGTGT	CLL-H-000359	ACAD9	Homo sapiens acyl-Coenzyme A dehydrogenase family, member 9 (ACAD9), mRNA.	ACAD-9; FLJ23533; NPD002; MGC14452	28976	NM_014049.3	566	5614	3832	6961
TGGTACTGTGACTGGTCA	CLL-H-000360	ACAD9	Homo sapiens acyl-Coenzyme A dehydrogenase family, member 9 (ACAD9), mRNA.	ACAD-9; FLJ23533; NPD002; MGC14452	28976	NM_014049.3	309	3369	2691	4470
GTGTACTGTGACTGGTTG	CLL-H-000361	ACAD9	Homo sapiens acyl-Coenzyme A dehydrogenase family, member 9 (ACAD9), mRNA.	ACAD-9; FLJ23533; NPD002; MGC14452	28976	NM_014049.3	194	1841	1875	3164
CAACGTGTTGACTGGTGT	CLL-H-000362	ACADL	Homo sapiens acyl-Coenzyme A dehydrogenase, long chain (ACADL), nuclear gene encoding mitochondrial protein, mRNA.	LCAD; ACAD4	33	NM_001608.2	250	2560	2608	3787
ACTGGTGTTGACTGGTTG	CLL-H-000363	ACADL	Homo sapiens acyl-Coenzyme A dehydrogenase, long chain (ACADL), nuclear gene encoding mitochondrial protein, mRNA.	LCAD; ACAD4	33	NM_001608.2	259	3005	3643	6758
TGTGGTGTTGACTGGTGT	CLL-H-000364	ACADL	Homo sapiens acyl-Coenzyme A dehydrogenase, long chain (ACADL), nuclear gene encoding mitochondrial protein, mRNA.	LCAD; ACAD4	33	NM_001608.2	524	5561	3201	4801
GTTGGTGTTGACTGGTAC	CLL-H-000365	ACADL	Homo sapiens acyl-Coenzyme A dehydrogenase, long chain (ACADL), nuclear gene encoding mitochondrial protein, mRNA.	LCAD; ACAD4	33	NM_001608.2	295	3258	3231	4908
CATGGTGTTGACTGGTCA	CLL-H-000366	ACADL	Homo sapiens acyl-Coenzyme A dehydrogenase, long chain (ACADL), nuclear gene encoding mitochondrial protein, mRNA.	LCAD; ACAD4	33	NM_001608.2	94	907	1061	1820
GTGTTGGTTGACTGGTGT	CLL-H-000367	ACADM	Homo sapiens acyl-Coenzyme A dehydrogenase, C-4 to C-12 straight chain (ACADM), nuclear gene encoding mitochondrial protein, mRNA.	MCADH; ACAD1; MCAD	34	NM_000016.2	892	8114	6895	11695
CAGTTGGTTGACTGGTTG	CLL-H-000368	ACADM	Homo sapiens acyl-Coenzyme A dehydrogenase, C-4 to C-12 straight chain (ACADM), nuclear gene encoding mitochondrial protein, mRNA.	MCADH; ACAD1; MCAD	34	NM_000016.2	240	2016	1802	3388
ACCATGGTTGACTGGTAC	CLL-H-000369	ACADM	Homo sapiens acyl-Coenzyme A dehydrogenase, C-4 to C-12 straight chain (ACADM), nuclear gene encoding mitochondrial protein, mRNA.	MCADH; ACAD1; MCAD	34	NM_000016.2	568	8963	6313	12346
TGCATGGTTGACTGGTTG	CLL-H-000370	ACADM	Homo sapiens acyl-Coenzyme A dehydrogenase, C-4 to C-12 straight chain (ACADM), nuclear gene encoding mitochondrial protein, mRNA.	MCADH; ACAD1; MCAD	34	NM_000016.2	232	3206	3300	5931
GTCATGGTTGACTGGTCA	CLL-H-000371	ACADM	Homo sapiens acyl-Coenzyme A dehydrogenase, C-4 to C-12 straight chain (ACADM), nuclear gene encoding mitochondrial protein, mRNA.	MCADH; ACAD1; MCAD	34	NM_000016.2	148	1165	1031	1336
CACACACATGGTTGCAAC	CLL-H-000372	ACADM	Homo sapiens acyl-Coenzyme A dehydrogenase, C-4 to C-12 straight chain (ACADM), nuclear gene encoding mitochondrial protein, mRNA.	MCADH; ACAD1; MCAD	34	NM_000016.2	127	2528	2460	4647
GTCAACGTTGACTGGTAC	CLL-H-000373	ACADS	Homo sapiens acyl-Coenzyme A dehydrogenase, C-2 to C-3 short chain (ACADS), nuclear gene encoding mitochondrial protein, mRNA.	SCAD; ACAD3	35	NM_000017.1	24	343	919	1118
CACAACGTTGACTGGTCA	CLL-H-000374	ACADS	Homo sapiens acyl-Coenzyme A dehydrogenase, C-2 to C-3 short chain (ACADS), nuclear gene encoding mitochondrial protein, mRNA.	SCAD; ACAD3	35	NM_000017.1	143	1783	2006	4287
ACACTGGTTGACTGGTTG	CLL-H-000375	ACADS	Homo sapiens acyl-Coenzyme A dehydrogenase, C-2 to C-3 short chain (ACADS), nuclear gene encoding mitochondrial protein, mRNA.	SCAD; ACAD3	35	NM_000017.1	565	8297	7893	11831
TGACTGGTTGACTGGTGT	CLL-H-000376	ACADS	Homo sapiens acyl-Coenzyme A dehydrogenase, C-2 to C-3 short chain (ACADS), nuclear gene encoding mitochondrial protein, mRNA.	SCAD; ACAD3	35	NM_000017.1	374	4097	2769	4464
TGCAGTGTTGACTGGTAC	CLL-H-000377	ACADS	Homo sapiens acyl-Coenzyme A dehydrogenase, C-2 to C-3 short chain (ACADS), nuclear gene encoding mitochondrial protein, mRNA.	SCAD; ACAD3	35	NM_000017.1	50	569	1158	2070
TGTGTGTGTGTGTGCACA	CLL-H-000378	ACADS	Homo sapiens acyl-Coenzyme A dehydrogenase, C-2 to C-3 short chain (ACADS), nuclear gene encoding mitochondrial protein, mRNA.	SCAD; ACAD3	35	NM_000017.1	237	2655	1563	2131
TGGTACGTTGACTGGTTG	CLL-H-000379	ACADSB	Homo sapiens acyl-Coenzyme A dehydrogenase, short/branched chain (ACADSB), nuclear gene encoding mitochondrial protein, mRNA.	ACAD7; 2-MEBCAD; SBCAD	36	NM_001609.3	593	5759	6511	11344
GTGTACGTTGACTGGTCA	CLL-H-000380	ACADSB	Homo sapiens acyl-Coenzyme A dehydrogenase, short/branched chain (ACADSB), nuclear gene encoding mitochondrial protein, mRNA.	ACAD7; 2-MEBCAD; SBCAD	36	NM_001609.3	128	1752	1152	2122
CAGTACGTTGACTGGTGT	CLL-H-000381	ACADSB	Homo sapiens acyl-Coenzyme A dehydrogenase, short/branched chain (ACADSB), nuclear gene encoding mitochondrial protein, mRNA.	ACAD7; 2-MEBCAD; SBCAD	36	NM_001609.3	57	348	527	654
ACCAACGTTGACTGGTTG	CLL-H-000382	ACADSB	Homo sapiens acyl-Coenzyme A dehydrogenase, short/branched chain (ACADSB), nuclear gene encoding mitochondrial protein, mRNA.	ACAD7; 2-MEBCAD; SBCAD	36	NM_001609.3	332	3742	6468	10603
TGCAACGTTGACTGGTGT	CLL-H-000383	ACADSB	Homo sapiens acyl-Coenzyme A dehydrogenase, short/branched chain (ACADSB), nuclear gene encoding mitochondrial protein, mRNA.	ACAD7; 2-MEBCAD; SBCAD	36	NM_001609.3	598	5875	4751	6582
TGTGACGTTGACTGGTAC	CLL-H-000384	ACADVL	Homo sapiens acyl-Coenzyme A dehydrogenase, very long chain (ACADVL), nuclear gene encoding mitochondrial protein, transcript variant 2, mRNA.	ACAD6; VLCAD; LCACD	37	NM_001033859.1	710	7448	6231	11207
GTTGACGTTGACTGGTGT	CLL-H-000385	ACADVL	Homo sapiens acyl-Coenzyme A dehydrogenase, very long chain (ACADVL), nuclear gene encoding mitochondrial protein, transcript variant 2, mRNA.	ACAD6; VLCAD; LCACD	37	NM_001033859.1	474	5061	5366	8030
CATGACGTTGACTGGTTG	CLL-H-000386	ACADVL	Homo sapiens acyl-Coenzyme A dehydrogenase, very long chain (ACADVL), nuclear gene encoding mitochondrial protein, transcript variant 2, mRNA.	ACAD6; VLCAD; LCACD	37	NM_001033859.1	181	1776	3520	5938
ACGTACGTTGACTGGTAC	CLL-H-000387	ACADVL	Homo sapiens acyl-Coenzyme A dehydrogenase, very long chain (ACADVL), nuclear gene encoding mitochondrial protein, transcript variant 2, mRNA.	ACAD6; VLCAD; LCACD	37	NM_001033859.1	178	1847	1047	1038
ACCAGTGTTGACTGGTCA	CLL-H-000388	ACADVL	Homo sapiens acyl-Coenzyme A dehydrogenase, very long chain (ACADVL), nuclear gene encoding mitochondrial protein, transcript variant 2, mRNA.	ACAD6; VLCAD; LCACD	37	NM_001033859.1	187	2583	1935	3547
GTACTGGTCAGTCAGTTG	CLL-H-000389	ACAN	Homo sapiens aggrecan (ACAN), transcript variant 2, mRNA.	MSK16; SEDK; AGCAN; AGC1; CSPG1; CSPGCP	176	NM_013227.2	144	1738	1699	2588
CAGTTGACTGCAACCATG	CLL-H-000390	ACAN	Homo sapiens aggrecan (ACAN), transcript variant 2, mRNA.	MSK16; SEDK; AGCAN; AGC1; CSPG1; CSPGCP	176	NM_013227.2	149	1894	2094	3214
ACCATGACTGCAACCAAC	CLL-H-000391	ACAN	Homo sapiens aggrecan (ACAN), transcript variant 2, mRNA.	MSK16; SEDK; AGCAN; AGC1; CSPG1; CSPGCP	176	NM_013227.2	425	5850	6557	10493
TGCATGACTGCAACCATG	CLL-H-000392	ACAN	Homo sapiens aggrecan (ACAN), transcript variant 2, mRNA.	MSK16; SEDK; AGCAN; AGC1; CSPG1; CSPGCP	176	NM_013227.2	266	3341	2564	4681
GTCATGACTGCAACCACA	CLL-H-000393	ACAN	Homo sapiens aggrecan (ACAN), transcript variant 2, mRNA.	MSK16; SEDK; AGCAN; AGC1; CSPG1; CSPGCP	176	NM_013227.2	561	7483	7081	9277
ACCACACACATGTGGTTG	CLL-H-000394	ACAT1	Homo sapiens acetyl-Coenzyme A acetyltransferase 1 (ACAT1), nuclear gene encoding mitochondrial protein, mRNA.	MAT; ACAT; THIL; T2	38	NM_000019.2	131	2219	1039	1886
TGCACACACATGTGGTGT	CLL-H-000395	ACAT1	Homo sapiens acetyl-Coenzyme A acetyltransferase 1 (ACAT1), nuclear gene encoding mitochondrial protein, mRNA.	MAT; ACAT; THIL; T2	38	NM_000019.2	118	1059	1167	1451
GTCACACACATGTGGTAC	CLL-H-000396	ACAT1	Homo sapiens acetyl-Coenzyme A acetyltransferase 1 (ACAT1), nuclear gene encoding mitochondrial protein, mRNA.	MAT; ACAT; THIL; T2	38	NM_000019.2	229	2992	2548	4815
CACACACACATGTGGTCA	CLL-H-000397	ACAT1	Homo sapiens acetyl-Coenzyme A acetyltransferase 1 (ACAT1), nuclear gene encoding mitochondrial protein, mRNA.	MAT; ACAT; THIL; T2	38	NM_000019.2	46	706	688	861
ACACACACACGTTGGTGT	CLL-H-000398	ACAT1	Homo sapiens acetyl-Coenzyme A acetyltransferase 1 (ACAT1), nuclear gene encoding mitochondrial protein, mRNA.	MAT; ACAT; THIL; T2	38	NM_000019.2	118	1657	2095	3237
CAGTGTACTGCATGCACA	CLL-H-000399	ACAT1	Homo sapiens acetyl-Coenzyme A acetyltransferase 1 (ACAT1), nuclear gene encoding mitochondrial protein, mRNA.	MAT; ACAT; THIL; T2	38	NM_000019.2	80	807	783	1098
TGCATGACACGTTGGTTG	CLL-H-000400	ACAT2	Homo sapiens acetyl-Coenzyme A acetyltransferase 2 (acetoacetyl Coenzyme A thiolase) (ACAT2), mRNA.		39	NM_005891.1	304	3541	4093	5632
GTCATGACACGTTGGTCA	CLL-H-000401	ACAT2	Homo sapiens acetyl-Coenzyme A acetyltransferase 2 (acetoacetyl Coenzyme A thiolase) (ACAT2), mRNA.		39	NM_005891.1	151	2181	1091	1712
CACATGACACGTTGGTGT	CLL-H-000402	ACAT2	Homo sapiens acetyl-Coenzyme A acetyltransferase 2 (acetoacetyl Coenzyme A thiolase) (ACAT2), mRNA.		39	NM_005891.1	164	1165	1554	2243
ACACGTACACGTTGGTAC	CLL-H-000403	ACAT2	Homo sapiens acetyl-Coenzyme A acetyltransferase 2 (acetoacetyl Coenzyme A thiolase) (ACAT2), mRNA.		39	NM_005891.1	565	6096	5108	6890
TGACGTACACGTTGGTTG	CLL-H-000404	ACAT2	Homo sapiens acetyl-Coenzyme A acetyltransferase 2 (acetoacetyl Coenzyme A thiolase) (ACAT2), mRNA.		39	NM_005891.1	150	1092	1738	2799
CACATGACGTTGTGCATG	CLL-H-000405	ACAT2	Homo sapiens acetyl-Coenzyme A acetyltransferase 2 (acetoacetyl Coenzyme A thiolase) (ACAT2), mRNA.		39	NM_005891.1	233	1915	1696	2309
TGTGTGGTACACGTGTTG	CLL-H-000406	ACCN1	Homo sapiens amiloride-sensitive cation channel 1, neuronal (ACCN1), transcript variant 2, mRNA.	BNC1; hBNaC1; MDEG; BNaC1; ASIC2a; ACCN; ASIC2	40	NM_001094.4	70	400	568	1104
GTTGTGGTACACGTGTCA	CLL-H-000407	ACCN1	Homo sapiens amiloride-sensitive cation channel 1, neuronal (ACCN1), transcript variant 2, mRNA.	BNC1; hBNaC1; MDEG; BNaC1; ASIC2a; ACCN; ASIC2	40	NM_001094.4	122	1104	1497	2262
CATGTGGTACACGTGTGT	CLL-H-000408	ACCN1	Homo sapiens amiloride-sensitive cation channel 1, neuronal (ACCN1), transcript variant 2, mRNA.	BNC1; hBNaC1; MDEG; BNaC1; ASIC2a; ACCN; ASIC2	40	NM_001094.4	75	918	832	779
ACGTTGGTACACGTGTTG	CLL-H-000409	ACCN1	Homo sapiens amiloride-sensitive cation channel 1, neuronal (ACCN1), transcript variant 2, mRNA.	BNC1; hBNaC1; MDEG; BNaC1; ASIC2a; ACCN; ASIC2	40	NM_001094.4	117	650	1131	1462
TGGTTGGTACACGTGTGT	CLL-H-000410	ACCN1	Homo sapiens amiloride-sensitive cation channel 1, neuronal (ACCN1), transcript variant 2, mRNA.	BNC1; hBNaC1; MDEG; BNaC1; ASIC2a; ACCN; ASIC2	40	NM_001094.4	130	1243	1086	1834
CACATGACTGCAACCAGT	CLL-H-000411	ACCN2	Homo sapiens amiloride-sensitive cation channel 2, neuronal (ACCN2), transcript variant 1, mRNA.	ASIC; BNaC2; ASIC1A; hBNaC2	41	NM_020039.2	87	1571	1182	2089
ACACGTACTGCAACCAAC	CLL-H-000412	ACCN2	Homo sapiens amiloride-sensitive cation channel 2, neuronal (ACCN2), transcript variant 1, mRNA.	ASIC; BNaC2; ASIC1A; hBNaC2	41	NM_020039.2	196	2413	1820	2235
TGACGTACTGCAACCATG	CLL-H-000413	ACCN2	Homo sapiens amiloride-sensitive cation channel 2, neuronal (ACCN2), transcript variant 1, mRNA.	ASIC; BNaC2; ASIC1A; hBNaC2	41	NM_020039.2	385	3904	4136	5680
GTACGTACTGCAACCACA	CLL-H-000414	ACCN2	Homo sapiens amiloride-sensitive cation channel 2, neuronal (ACCN2), transcript variant 1, mRNA.	ASIC; BNaC2; ASIC1A; hBNaC2	41	NM_020039.2	258	2831	6119	8481
CAACGTACTGCAACCAGT	CLL-H-000415	ACCN2	Homo sapiens amiloride-sensitive cation channel 2, neuronal (ACCN2), transcript variant 1, mRNA.	ASIC; BNaC2; ASIC1A; hBNaC2	41	NM_020039.2	91	1564	1081	1724
GTGTACTGGTGTTGCAGT	CLL-H-000416	ACCN2	Homo sapiens amiloride-sensitive cation channel 2, neuronal (ACCN2), transcript variant 1, mRNA.	ASIC; BNaC2; ASIC1A; hBNaC2	41	NM_020039.2	167	1367	1680	3094
CAACGTCAGTCAACCAGT	CLL-H-000417	ACCN3	Homo sapiens amiloride-sensitive cation channel 3 (ACCN3), transcript variant 2, mRNA.	ASIC3; TNaC1; SLNAC1	9311	NM_020321.1	7	248	467	802
ACTGGTCAGTCAACCATG	CLL-H-000418	ACCN3	Homo sapiens amiloride-sensitive cation channel 3 (ACCN3), transcript variant 2, mRNA.	ASIC3; TNaC1; SLNAC1	9311	NM_020321.1	21	427	445	764
TGTGGTCAGTCAACCAGT	CLL-H-000419	ACCN3	Homo sapiens amiloride-sensitive cation channel 3 (ACCN3), transcript variant 2, mRNA.	ASIC3; TNaC1; SLNAC1	9311	NM_020321.1	114	1729	4378	6073
GTTGGTCAGTCAACCAAC	CLL-H-000420	ACCN3	Homo sapiens amiloride-sensitive cation channel 3 (ACCN3), transcript variant 2, mRNA.	ASIC3; TNaC1; SLNAC1	9311	NM_020321.1	1	291	392	593
CATGGTCAGTCAACCACA	CLL-H-000421	ACCN3	Homo sapiens amiloride-sensitive cation channel 3 (ACCN3), transcript variant 2, mRNA.	ASIC3; TNaC1; SLNAC1	9311	NM_020321.1	171	2170	2088	3473
GTCAACTGCATGTGCATG	CLL-H-000422	ACCN3	Homo sapiens amiloride-sensitive cation channel 3 (ACCN3), transcript variant 2, mRNA.	ASIC3; TNaC1; SLNAC1	9311	NM_020321.1	35	487	669	1262
CAGTCAGTACGTACCAGT	CLL-H-000423	ACCN4	Homo sapiens amiloride-sensitive cation channel 4, pituitary (ACCN4), transcript variant 1, mRNA.	ASIC4; MGC17248; MGC24860; BNAC4	55515	NM_018674.3	144	1879	2701	4733
ACCACAGTACGTACCATG	CLL-H-000424	ACCN4	Homo sapiens amiloride-sensitive cation channel 4, pituitary (ACCN4), transcript variant 1, mRNA.	ASIC4; MGC17248; MGC24860; BNAC4	55515	NM_018674.3	352	3774	2858	4226
TGCACAGTACGTACCAGT	CLL-H-000425	ACCN4	Homo sapiens amiloride-sensitive cation channel 4, pituitary (ACCN4), transcript variant 1, mRNA.	ASIC4; MGC17248; MGC24860; BNAC4	55515	NM_018674.3	574	6124	5390	8477
GTCACAGTACGTACCAAC	CLL-H-000426	ACCN4	Homo sapiens amiloride-sensitive cation channel 4, pituitary (ACCN4), transcript variant 1, mRNA.	ASIC4; MGC17248; MGC24860; BNAC4	55515	NM_018674.3	188	1642	1416	2054
CACACAGTACGTACCACA	CLL-H-000427	ACCN4	Homo sapiens amiloride-sensitive cation channel 4, pituitary (ACCN4), transcript variant 1, mRNA.	ASIC4; MGC17248; MGC24860; BNAC4	55515	NM_018674.3	431	4302	4113	6626
TGACACTGGTGTACCACA	CLL-H-000428	ACCN5	Homo sapiens amiloride-sensitive cation channel 5, intestinal (ACCN5), mRNA.	INAC; HINAC	51802	NM_017419.2	230	3007	3504	5581
GTACACTGGTGTACCATG	CLL-H-000429	ACCN5	Homo sapiens amiloride-sensitive cation channel 5, intestinal (ACCN5), mRNA.	INAC; HINAC	51802	NM_017419.2	249	3340	1655	2536
CAACACTGGTGTACCAAC	CLL-H-000430	ACCN5	Homo sapiens amiloride-sensitive cation channel 5, intestinal (ACCN5), mRNA.	INAC; HINAC	51802	NM_017419.2	233	2999	2016	3415
TGTGACGTACGTGTCATG	CLL-H-000431	ACCN5	Homo sapiens amiloride-sensitive cation channel 5, intestinal (ACCN5), mRNA.	INAC; HINAC	51802	NM_017419.2	191	1728	1987	2897
GTTGACGTACGTGTCACA	CLL-H-000432	ACCN5	Homo sapiens amiloride-sensitive cation channel 5, intestinal (ACCN5), mRNA.	INAC; HINAC	51802	NM_017419.2	158	1927	1286	2242
GTACTGCACAACTGGTGT	CLL-H-000433	ACE	Homo sapiens angiotensin I converting enzyme (peptidyl-dipeptidase A) 1 (ACE), transcript variant 3, mRNA.	DCP; ACE1; MGC26566; DCP1; CD143	1636	NM_152831.1	91	952	752	1400
TGCAGTCACAACGTGTTG	CLL-H-000434	ACE	Homo sapiens angiotensin I converting enzyme (peptidyl-dipeptidase A) 1 (ACE), transcript variant 3, mRNA.	DCP; ACE1; MGC26566; DCP1; CD143	1636	NM_152831.1	198	2301	1648	2479
GTCAGTCACAACGTGTCA	CLL-H-000435	ACE	Homo sapiens angiotensin I converting enzyme (peptidyl-dipeptidase A) 1 (ACE), transcript variant 3, mRNA.	DCP; ACE1; MGC26566; DCP1; CD143	1636	NM_152831.1	541	6522	6592	10600
CACAACACCAGTTGCAGT	CLL-H-000436	ACE	Homo sapiens angiotensin I converting enzyme (peptidyl-dipeptidase A) 1 (ACE), transcript variant 3, mRNA.	DCP; ACE1; MGC26566; DCP1; CD143	1636	NM_152831.1	383	5101	2243	3574
ACACTGACCAGTTGCAAC	CLL-H-000437	ACE	Homo sapiens angiotensin I converting enzyme (peptidyl-dipeptidase A) 1 (ACE), transcript variant 3, mRNA.	DCP; ACE1; MGC26566; DCP1; CD143	1636	NM_152831.1	328	3930	5751	9218
TGACTGACCAGTTGCATG	CLL-H-000438	ACE	Homo sapiens angiotensin I converting enzyme (peptidyl-dipeptidase A) 1 (ACE), transcript variant 3, mRNA.	DCP; ACE1; MGC26566; DCP1; CD143	1636	NM_152831.1	40	390	695	1440
CAACTGCACAACTGGTTG	CLL-H-000439	ACE2	Homo sapiens angiotensin I converting enzyme (peptidyl-dipeptidase A) 2 (ACE2), mRNA.	DKFZP434A014; ACEH	59272	NM_021804.1	419	4939	4927	7001
ACCACACACAACGTGTCA	CLL-H-000440	ACE2	Homo sapiens angiotensin I converting enzyme (peptidyl-dipeptidase A) 2 (ACE2), mRNA.	DKFZP434A014; ACEH	59272	NM_021804.1	329	4084	3805	6440
TGCACACACAACGTGTAC	CLL-H-000441	ACE2	Homo sapiens angiotensin I converting enzyme (peptidyl-dipeptidase A) 2 (ACE2), mRNA.	DKFZP434A014; ACEH	59272	NM_021804.1	222	2271	2962	5191
GTCACACACAACGTGTGT	CLL-H-000442	ACE2	Homo sapiens angiotensin I converting enzyme (peptidyl-dipeptidase A) 2 (ACE2), mRNA.	DKFZP434A014; ACEH	59272	NM_021804.1	129	1312	1209	2025
CACACACACAACGTGTTG	CLL-H-000443	ACE2	Homo sapiens angiotensin I converting enzyme (peptidyl-dipeptidase A) 2 (ACE2), mRNA.	DKFZP434A014; ACEH	59272	NM_021804.1	114	1164	2731	4435
TGGTACGTCATGTGCAAC	CLL-H-000444	ACE2	Homo sapiens angiotensin I converting enzyme (peptidyl-dipeptidase A) 2 (ACE2), mRNA.	DKFZP434A014; ACEH	59272	NM_021804.1	132	1659	1382	1688
CATGCATGACGTGTGTAC	CLL-H-000445	ACER2	Homo sapiens alkaline ceramidase 2 (ACER2), mRNA.	ACER2; FLJ41587	340485	NM_001010887.2	137	1224	767	806
ACGTCATGACGTGTGTCA	CLL-H-000446	ACER2	Homo sapiens alkaline ceramidase 2 (ACER2), mRNA.	ACER2; FLJ41587	340485	NM_001010887.2	90	1255	1203	2104
TGGTCATGACGTGTGTAC	CLL-H-000447	ACER2	Homo sapiens alkaline ceramidase 2 (ACER2), mRNA.	ACER2; FLJ41587	340485	NM_001010887.2	603	4641	4152	7351
GTGTCATGACGTGTGTGT	CLL-H-000448	ACER2	Homo sapiens alkaline ceramidase 2 (ACER2), mRNA.	ACER2; FLJ41587	340485	NM_001010887.2	808	6681	4915	8306
ACCAACTGTGTGGTCAAC	CLL-H-000449	ACER2	Homo sapiens alkaline ceramidase 2 (ACER2), mRNA.	ACER2; FLJ41587	340485	NM_001010887.2	244	3026	2303	3888
TGACGTACACTGGTGTCA	CLL-H-000450	ACHE	Homo sapiens acetylcholinesterase (YT blood group) (ACHE), transcript variant E4-E5, mRNA.	YT	43	NM_015831.1	196	2920	2656	4425
GTACGTACACTGGTGTTG	CLL-H-000451	ACHE	Homo sapiens acetylcholinesterase (YT blood group) (ACHE), transcript variant E4-E5, mRNA.	YT	43	NM_015831.1	249	2838	2336	3939
CAACGTACACTGGTGTAC	CLL-H-000452	ACHE	Homo sapiens acetylcholinesterase (YT blood group) (ACHE), transcript variant E4-E5, mRNA.	YT	43	NM_015831.1	44	396	499	548
ACTGGTACACTGGTGTCA	CLL-H-000453	ACHE	Homo sapiens acetylcholinesterase (YT blood group) (ACHE), transcript variant E4-E5, mRNA.	YT	43	NM_015831.1	197	2439	2205	2583
TGTGGTACCAACTGCACA	CLL-H-000454	ACHE	Homo sapiens acetylcholinesterase (YT blood group) (ACHE), transcript variant E4-E5, mRNA.	YT	43	NM_015831.1	257	2911	2158	3499
CAGTCACAGTTGTGCAAC	CLL-H-000455	ACHE	Homo sapiens acetylcholinesterase (YT blood group) (ACHE), transcript variant E4-E5, mRNA.	YT	43	NM_015831.1	200	1437	909	1577
ACCATGCAACCACAGTTG	CLL-H-000456	ACIN1	Homo sapiens apoptotic chromatin condensation inducer 1 (ACIN1), mRNA.	ACINUS; KIAA0670; ACN; DKFZp667N107	22985	NM_014977.2	153	2936	2576	5126
TGCATGCAACCACAGTGT	CLL-H-000457	ACIN1	Homo sapiens apoptotic chromatin condensation inducer 1 (ACIN1), mRNA.	ACINUS; KIAA0670; ACN; DKFZp667N107	22985	NM_014977.2	298	2939	2149	3693
GTCATGCAACCACAGTAC	CLL-H-000458	ACIN1	Homo sapiens apoptotic chromatin condensation inducer 1 (ACIN1), mRNA.	ACINUS; KIAA0670; ACN; DKFZp667N107	22985	NM_014977.2	114	2034	1921	2716
CACATGCAACCACAGTCA	CLL-H-000459	ACIN1	Homo sapiens apoptotic chromatin condensation inducer 1 (ACIN1), mRNA.	ACINUS; KIAA0670; ACN; DKFZp667N107	22985	NM_014977.2	227	2664	2622	4408
ACACGTCAACCACAGTTG	CLL-H-000460	ACIN1	Homo sapiens apoptotic chromatin condensation inducer 1 (ACIN1), mRNA.	ACINUS; KIAA0670; ACN; DKFZp667N107	22985	NM_014977.2	288	3377	3327	4774
CACATGCATGCACAGTAC	CLL-H-000461	ACLY	Homo sapiens ATP citrate lyase (ACLY), transcript variant 1, mRNA.	CLATP; ATPCL; ACL	47	NM_001096.2	16	150	268	361
ACACGTCATGCACAGTGT	CLL-H-000462	ACLY	Homo sapiens ATP citrate lyase (ACLY), transcript variant 1, mRNA.	CLATP; ATPCL; ACL	47	NM_001096.2	246	2218	2395	3832
TGACGTCATGCACAGTCA	CLL-H-000463	ACLY	Homo sapiens ATP citrate lyase (ACLY), transcript variant 1, mRNA.	CLATP; ATPCL; ACL	47	NM_001096.2	280	2724	3757	5759
GTACGTCATGCACAGTTG	CLL-H-000464	ACLY	Homo sapiens ATP citrate lyase (ACLY), transcript variant 1, mRNA.	CLATP; ATPCL; ACL	47	NM_001096.2	313	3744	5150	8351
GTACACTGTGACTGCAAC	CLL-H-000465	ACLY	Homo sapiens ATP citrate lyase (ACLY), transcript variant 1, mRNA.	CLATP; ATPCL; ACL	47	NM_001096.2	722	7235	9829	15084
CAACCAACGTCACAGTCA	CLL-H-000466	ACMSD	Homo sapiens aminocarboxymuconate semialdehyde decarboxylase (ACMSD), mRNA.		130013	NM_138326.2	63	1127	1207	1856
ACTGCAACGTCACAGTGT	CLL-H-000467	ACMSD	Homo sapiens aminocarboxymuconate semialdehyde decarboxylase (ACMSD), mRNA.		130013	NM_138326.2	337	3690	3890	6600
TGTGCAACGTCACAGTCA	CLL-H-000468	ACMSD	Homo sapiens aminocarboxymuconate semialdehyde decarboxylase (ACMSD), mRNA.		130013	NM_138326.2	75	1084	1371	3368
GTTGCAACGTCACAGTTG	CLL-H-000469	ACMSD	Homo sapiens aminocarboxymuconate semialdehyde decarboxylase (ACMSD), mRNA.		130013	NM_138326.2	102	1363	1245	1828
CATGCAACGTCACAGTAC	CLL-H-000470	ACMSD	Homo sapiens aminocarboxymuconate semialdehyde decarboxylase (ACMSD), mRNA.		130013	NM_138326.2	163	1813	1176	2847
TGACCAGTTGCAGTGTGT	CLL-H-000471	ACO1	Homo sapiens aconitase 1, soluble (ACO1), mRNA.	IREBP; IRP1; IREB1	48	NM_002197.1	789	6874	5344	9675
GTACCAGTTGCAGTGTAC	CLL-H-000472	ACO1	Homo sapiens aconitase 1, soluble (ACO1), mRNA.	IREBP; IRP1; IREB1	48	NM_002197.1	89	672	1115	1700
CAACCAGTTGCAGTGTCA	CLL-H-000473	ACO1	Homo sapiens aconitase 1, soluble (ACO1), mRNA.	IREBP; IRP1; IREB1	48	NM_002197.1	183	2636	3050	5149
ACTGCAGTTGCAGTGTGT	CLL-H-000474	ACO1	Homo sapiens aconitase 1, soluble (ACO1), mRNA.	IREBP; IRP1; IREB1	48	NM_002197.1	232	2073	2340	4049
TGTGCAGTTGCAGTGTCA	CLL-H-000475	ACO1	Homo sapiens aconitase 1, soluble (ACO1), mRNA.	IREBP; IRP1; IREB1	48	NM_002197.1	293	2275	1895	2856
TGACTGACCATGTGCAAC	CLL-H-000476	ACO1	Homo sapiens aconitase 1, soluble (ACO1), mRNA.	IREBP; IRP1; IREB1	48	NM_002197.1	521	7139	4508	5643
GTTGCAGTTGCAGTGTTG	CLL-H-000477	ACO2	Homo sapiens aconitase 2, mitochondrial (ACO2), nuclear gene encoding mitochondrial protein, mRNA.	MGC20605; ACONM; MGC33908	50	NM_001098.2	260	2431	2079	3106
CATGCAGTTGCAGTGTAC	CLL-H-000478	ACO2	Homo sapiens aconitase 2, mitochondrial (ACO2), nuclear gene encoding mitochondrial protein, mRNA.	MGC20605; ACONM; MGC33908	50	NM_001098.2	76	940	1180	1305
ACGTCAGTTGCAGTGTCA	CLL-H-000479	ACO2	Homo sapiens aconitase 2, mitochondrial (ACO2), nuclear gene encoding mitochondrial protein, mRNA.	MGC20605; ACONM; MGC33908	50	NM_001098.2	77	783	998	1666
TGGTCAGTTGCAGTGTAC	CLL-H-000480	ACO2	Homo sapiens aconitase 2, mitochondrial (ACO2), nuclear gene encoding mitochondrial protein, mRNA.	MGC20605; ACONM; MGC33908	50	NM_001098.2	371	2753	2916	5431
GTGTCAGTTGCAGTGTGT	CLL-H-000481	ACO2	Homo sapiens aconitase 2, mitochondrial (ACO2), nuclear gene encoding mitochondrial protein, mRNA.	MGC20605; ACONM; MGC33908	50	NM_001098.2	98	1118	1241	2163
ACCACAACGTTGGTGTCA	CLL-H-000482	ACOT11	Homo sapiens acyl-CoA thioesterase 11 (ACOT11), transcript variant 1, mRNA.	BFIT2; BFIT1; THEA; THEM1; BFIT; KIAA0707; STARD14	26027	NM_015547.2	189	2590	3265	4897
TGCACAACGTTGGTGTAC	CLL-H-000483	ACOT11	Homo sapiens acyl-CoA thioesterase 11 (ACOT11), transcript variant 1, mRNA.	BFIT2; BFIT1; THEA; THEM1; BFIT; KIAA0707; STARD14	26027	NM_015547.2	302	3277	3083	4482
GTCACAACGTTGGTGTGT	CLL-H-000484	ACOT11	Homo sapiens acyl-CoA thioesterase 11 (ACOT11), transcript variant 1, mRNA.	BFIT2; BFIT1; THEA; THEM1; BFIT; KIAA0707; STARD14	26027	NM_015547.2	248	3277	3340	5534
CACACAACGTTGGTGTTG	CLL-H-000485	ACOT11	Homo sapiens acyl-CoA thioesterase 11 (ACOT11), transcript variant 1, mRNA.	BFIT2; BFIT1; THEA; THEM1; BFIT; KIAA0707; STARD14	26027	NM_015547.2	132	1573	1461	2612
ACACACTGGTTGGTGTGT	CLL-H-000486	ACOT11	Homo sapiens acyl-CoA thioesterase 11 (ACOT11), transcript variant 1, mRNA.	BFIT2; BFIT1; THEA; THEM1; BFIT; KIAA0707; STARD14	26027	NM_015547.2	67	1029	822	899
CACAGTGTCAGTTGCATG	CLL-H-000487	ACOT11	Homo sapiens acyl-CoA thioesterase 11 (ACOT11), transcript variant 1, mRNA.	BFIT2; BFIT1; THEA; THEM1; BFIT; KIAA0707; STARD14	26027	NM_015547.2	219	2145	2320	4426
GTCAACCATGTGGTGTTG	CLL-H-000488	ACOT12	Homo sapiens acyl-CoA thioesterase 12 (ACOT12), mRNA.	CACH-1; THEAL; Cach; MGC105114; STARD15	134526	NM_130767.1	224	2941	3811	7583
CACAACCATGTGGTGTAC	CLL-H-000489	ACOT12	Homo sapiens acyl-CoA thioesterase 12 (ACOT12), mRNA.	CACH-1; THEAL; Cach; MGC105114; STARD15	134526	NM_130767.1	177	2041	2736	3769
ACACTGCATGTGGTGTGT	CLL-H-000490	ACOT12	Homo sapiens acyl-CoA thioesterase 12 (ACOT12), mRNA.	CACH-1; THEAL; Cach; MGC105114; STARD15	134526	NM_130767.1	205	2482	2203	3629
TGACTGCATGTGGTGTCA	CLL-H-000491	ACOT12	Homo sapiens acyl-CoA thioesterase 12 (ACOT12), mRNA.	CACH-1; THEAL; Cach; MGC105114; STARD15	134526	NM_130767.1	302	2582	3260	5343
GTACTGCATGTGGTGTTG	CLL-H-000492	ACOT12	Homo sapiens acyl-CoA thioesterase 12 (ACOT12), mRNA.	CACH-1; THEAL; Cach; MGC105114; STARD15	134526	NM_130767.1	229	2567	1580	1805
ACACTGACTGGTTGCACA	CLL-H-000493	ACOT12	Homo sapiens acyl-CoA thioesterase 12 (ACOT12), mRNA.	CACH-1; THEAL; Cach; MGC105114; STARD15	134526	NM_130767.1	254	3987	4158	5650
TGTGACTGCAACGTGTGT	CLL-H-000494	ACOX1	Homo sapiens acyl-Coenzyme A oxidase 1, palmitoyl (ACOX1), transcript variant 1, mRNA.	MGC1198; ACOX; PALMCOX	51	NM_004035.4	356	2904	4331	6641
GTTGACTGCAACGTGTAC	CLL-H-000495	ACOX1	Homo sapiens acyl-Coenzyme A oxidase 1, palmitoyl (ACOX1), transcript variant 1, mRNA.	MGC1198; ACOX; PALMCOX	51	NM_004035.4	308	2991	3812	7673
CATGACTGCAACGTGTCA	CLL-H-000496	ACOX1	Homo sapiens acyl-Coenzyme A oxidase 1, palmitoyl (ACOX1), transcript variant 1, mRNA.	MGC1198; ACOX; PALMCOX	51	NM_004035.4	274	3073	7643	12405
ACGTACTGCAACGTGTGT	CLL-H-000497	ACOX1	Homo sapiens acyl-Coenzyme A oxidase 1, palmitoyl (ACOX1), transcript variant 1, mRNA.	MGC1198; ACOX; PALMCOX	51	NM_004035.4	322	2834	1800	4126
ACCATGACCAACTGCATG	CLL-H-000498	ACOX1	Homo sapiens acyl-Coenzyme A oxidase 1, palmitoyl (ACOX1), transcript variant 1, mRNA.	MGC1198; ACOX; PALMCOX	51	NM_004035.4	384	4738	4616	5982
TGGTACTGCAACGTGTCA	CLL-H-000499	ACOX2	Homo sapiens acyl-Coenzyme A oxidase 2, branched chain (ACOX2), mRNA.	BRCOX; THCCox; BCOX; BRCACOX	8309	NM_003500.2	221	2205	1860	3440
GTGTACTGCAACGTGTTG	CLL-H-000500	ACOX2	Homo sapiens acyl-Coenzyme A oxidase 2, branched chain (ACOX2), mRNA.	BRCOX; THCCox; BCOX; BRCACOX	8309	NM_003500.2	146	1123	896	1838
CAGTACTGCAACGTGTAC	CLL-H-000501	ACOX2	Homo sapiens acyl-Coenzyme A oxidase 2, branched chain (ACOX2), mRNA.	BRCOX; THCCox; BCOX; BRCACOX	8309	NM_003500.2	47	484	701	927
ACCAACTGCAACGTGTCA	CLL-H-000502	ACOX2	Homo sapiens acyl-Coenzyme A oxidase 2, branched chain (ACOX2), mRNA.	BRCOX; THCCox; BCOX; BRCACOX	8309	NM_003500.2	89	1435	1841	3181
TGCAACTGCAACGTGTAC	CLL-H-000503	ACOX2	Homo sapiens acyl-Coenzyme A oxidase 2, branched chain (ACOX2), mRNA.	BRCOX; THCCox; BCOX; BRCACOX	8309	NM_003500.2	148	1778	1221	2044
TGTGGTACCAACGTGTTG	CLL-H-000504	ACOX3	Homo sapiens acyl-Coenzyme A oxidase 3, pristanoyl (ACOX3), mRNA.		8310	NM_003501.1	120	1328	1693	3170
GTTGGTACCAACGTGTCA	CLL-H-000505	ACOX3	Homo sapiens acyl-Coenzyme A oxidase 3, pristanoyl (ACOX3), mRNA.		8310	NM_003501.1	99	726	1194	1810
CATGGTACCAACGTGTGT	CLL-H-000506	ACOX3	Homo sapiens acyl-Coenzyme A oxidase 3, pristanoyl (ACOX3), mRNA.		8310	NM_003501.1	208	2047	3140	6237
ACGTGTACCAACGTGTTG	CLL-H-000507	ACOX3	Homo sapiens acyl-Coenzyme A oxidase 3, pristanoyl (ACOX3), mRNA.		8310	NM_003501.1	316	2475	2778	4214
TGGTGTACCAACGTGTGT	CLL-H-000508	ACOX3	Homo sapiens acyl-Coenzyme A oxidase 3, pristanoyl (ACOX3), mRNA.		8310	NM_003501.1	326	3112	2417	3497
GTACTGTGACTGTGCACA	CLL-H-000509	ACOX3	Homo sapiens acyl-Coenzyme A oxidase 3, pristanoyl (ACOX3), mRNA.		8310	NM_003501.1	266	2859	2404	2952
GTTGACCACATGGTCATG	CLL-H-000510	ACP1	Homo sapiens acid phosphatase 1, soluble (ACP1), transcript variant 4, mRNA.	HAAP; MGC3499; MGC111030	52	NM_001040649.1	163	2439	1396	2225
CATGACCACATGGTCAAC	CLL-H-000511	ACP1	Homo sapiens acid phosphatase 1, soluble (ACP1), transcript variant 4, mRNA.	HAAP; MGC3499; MGC111030	52	NM_001040649.1	136	1266	1041	1491
ACGTACCACATGGTCACA	CLL-H-000512	ACP1	Homo sapiens acid phosphatase 1, soluble (ACP1), transcript variant 4, mRNA.	HAAP; MGC3499; MGC111030	52	NM_001040649.1	176	1792	1813	2782
TGGTACCACATGGTCAAC	CLL-H-000513	ACP1	Homo sapiens acid phosphatase 1, soluble (ACP1), transcript variant 4, mRNA.	HAAP; MGC3499; MGC111030	52	NM_001040649.1	176	1803	1583	2482
GTGTACCACATGGTCAGT	CLL-H-000514	ACP1	Homo sapiens acid phosphatase 1, soluble (ACP1), transcript variant 4, mRNA.	HAAP; MGC3499; MGC111030	52	NM_001040649.1	134	1319	1468	2944
TGGTACTGTGGTGTGTAC	CLL-H-000515	ACP2	Homo sapiens acid phosphatase 2, lysosomal (ACP2), mRNA.		53	NM_001610.1	488	4970	4603	7963
GTGTACTGTGGTGTGTGT	CLL-H-000516	ACP2	Homo sapiens acid phosphatase 2, lysosomal (ACP2), mRNA.		53	NM_001610.1	377	3324	2426	3704
CAGTACTGTGGTGTGTTG	CLL-H-000517	ACP2	Homo sapiens acid phosphatase 2, lysosomal (ACP2), mRNA.		53	NM_001610.1	299	2687	2510	4666
ACCAACTGTGGTGTGTAC	CLL-H-000518	ACP2	Homo sapiens acid phosphatase 2, lysosomal (ACP2), mRNA.		53	NM_001610.1	574	6940	5959	9555
CAACTGTGTGTGTGCACA	CLL-H-000519	ACP2	Homo sapiens acid phosphatase 2, lysosomal (ACP2), mRNA.		53	NM_001610.1	225	2808	2454	3389
ACTGTGTGTGTGTGCAGT	CLL-H-000520	ACP2	Homo sapiens acid phosphatase 2, lysosomal (ACP2), mRNA.		53	NM_001610.1	719	8221	7566	11499
TGCAACTGACGTGTGTAC	CLL-H-000521	ACP5	Homo sapiens acid phosphatase 5, tartrate resistant (ACP5), mRNA.	TRAP; MGC117378	54	NM_001611.2	319	3848	4448	7682
GTCAACTGACGTGTGTGT	CLL-H-000522	ACP5	Homo sapiens acid phosphatase 5, tartrate resistant (ACP5), mRNA.	TRAP; MGC117378	54	NM_001611.2	282	3113	1905	2944
CACAACTGACGTGTGTTG	CLL-H-000523	ACP5	Homo sapiens acid phosphatase 5, tartrate resistant (ACP5), mRNA.	TRAP; MGC117378	54	NM_001611.2	163	1853	1705	3316
ACACTGTGACGTGTGTCA	CLL-H-000524	ACP5	Homo sapiens acid phosphatase 5, tartrate resistant (ACP5), mRNA.	TRAP; MGC117378	54	NM_001611.2	360	3405	2930	4733
TGACTGTGACGTGTGTAC	CLL-H-000525	ACP5	Homo sapiens acid phosphatase 5, tartrate resistant (ACP5), mRNA.	TRAP; MGC117378	54	NM_001611.2	536	5607	4372	8270
GTCACATGGTTGTGCACA	CLL-H-000526	ACP5	Homo sapiens acid phosphatase 5, tartrate resistant (ACP5), mRNA.	TRAP; MGC117378	54	NM_001611.2	82	1157	1145	2267
GTTGCATGCAGTGTGTCA	CLL-H-000527	ACP6	Homo sapiens acid phosphatase 6, lysophosphatidic (ACP6), mRNA.	PACPL1; ACPL1; LPAP	51205	NM_016361.2	725	7552	5034	8610
CATGCATGCAGTGTGTGT	CLL-H-000528	ACP6	Homo sapiens acid phosphatase 6, lysophosphatidic (ACP6), mRNA.	PACPL1; ACPL1; LPAP	51205	NM_016361.2	429	4044	3829	6193
ACGTCATGCAGTGTGTTG	CLL-H-000529	ACP6	Homo sapiens acid phosphatase 6, lysophosphatidic (ACP6), mRNA.	PACPL1; ACPL1; LPAP	51205	NM_016361.2	79	821	1054	1871
TGGTCATGCAGTGTGTGT	CLL-H-000530	ACP6	Homo sapiens acid phosphatase 6, lysophosphatidic (ACP6), mRNA.	PACPL1; ACPL1; LPAP	51205	NM_016361.2	676	6228	4121	7367
GTGTCATGCAGTGTGTAC	CLL-H-000531	ACP6	Homo sapiens acid phosphatase 6, lysophosphatidic (ACP6), mRNA.	PACPL1; ACPL1; LPAP	51205	NM_016361.2	167	1842	1627	2368
ACGTACACGTGTTGCAAC	CLL-H-000532	ACP6	Homo sapiens acid phosphatase 6, lysophosphatidic (ACP6), mRNA.	PACPL1; ACPL1; LPAP	51205	NM_016361.2	104	1183	665	962
CAGTCAGTTGGTCATGTG	CLL-H-000533	ACPP	Homo sapiens acid phosphatase, prostate (ACPP), mRNA.	ACP3; ACP-3; PAP	55	NM_001099.2	69	1072	1196	1910
ACCACAGTTGGTCATGAC	CLL-H-000534	ACPP	Homo sapiens acid phosphatase, prostate (ACPP), mRNA.	ACP3; ACP-3; PAP	55	NM_001099.2	466	4848	3679	6221
TGCACAGTTGGTCATGTG	CLL-H-000535	ACPP	Homo sapiens acid phosphatase, prostate (ACPP), mRNA.	ACP3; ACP-3; PAP	55	NM_001099.2	336	3923	4271	7687
GTCACAGTTGGTCATGCA	CLL-H-000536	ACPP	Homo sapiens acid phosphatase, prostate (ACPP), mRNA.	ACP3; ACP-3; PAP	55	NM_001099.2	527	6678	4551	7023
TGGTGTACGTACTGCATG	CLL-H-000537	ACPP	Homo sapiens acid phosphatase, prostate (ACPP), mRNA.	ACP3; ACP-3; PAP	55	NM_001099.2	285	2112	2007	3159
GTACCATGCAGTGTGTGT	CLL-H-000538	ACPT	Homo sapiens acid phosphatase, testicular (ACPT), mRNA.		93650	NM_033068.2	297	3202	2910	4971
CAACCATGCAGTGTGTTG	CLL-H-000539	ACPT	Homo sapiens acid phosphatase, testicular (ACPT), mRNA.		93650	NM_033068.2	246	2117	2441	4013
ACCACACAACGTTGCATG	CLL-H-000540	ACPT	Homo sapiens acid phosphatase, testicular (ACPT), mRNA.		93650	NM_033068.2	196	2758	2554	4522
TGCACACAACGTTGCAGT	CLL-H-000541	ACPT	Homo sapiens acid phosphatase, testicular (ACPT), mRNA.		93650	NM_033068.2	95	1365	1511	2873
GTCACACAACGTTGCAAC	CLL-H-000542	ACPT	Homo sapiens acid phosphatase, testicular (ACPT), mRNA.		93650	NM_033068.2	218	2688	3967	5506
CACACACAACGTTGCACA	CLL-H-000543	ACPT	Homo sapiens acid phosphatase, testicular (ACPT), mRNA.		93650	NM_033068.2	237	3704	3912	6875
TGCAACGTTGACGTGTTG	CLL-H-000544	ACSL1	Homo sapiens acyl-CoA synthetase long-chain family member 1 (ACSL1), mRNA.	FACL2; LACS; FACL1; ACS1; LACS2; LACS1	2180	NM_001995.2	114	2072	1953	4237
GTCAACGTTGACGTGTCA	CLL-H-000545	ACSL1	Homo sapiens acyl-CoA synthetase long-chain family member 1 (ACSL1), mRNA.	FACL2; LACS; FACL1; ACS1; LACS2; LACS1	2180	NM_001995.2	473	5149	4857	6671
CACAACGTTGACGTGTGT	CLL-H-000546	ACSL1	Homo sapiens acyl-CoA synthetase long-chain family member 1 (ACSL1), mRNA.	FACL2; LACS; FACL1; ACS1; LACS2; LACS1	2180	NM_001995.2	66	1223	860	1782
ACACTGGTTGACGTGTAC	CLL-H-000547	ACSL1	Homo sapiens acyl-CoA synthetase long-chain family member 1 (ACSL1), mRNA.	FACL2; LACS; FACL1; ACS1; LACS2; LACS1	2180	NM_001995.2	614	6254	5570	7950
TGACTGGTTGACGTGTTG	CLL-H-000548	ACSL1	Homo sapiens acyl-CoA synthetase long-chain family member 1 (ACSL1), mRNA.	FACL2; LACS; FACL1; ACS1; LACS2; LACS1	2180	NM_001995.2	845	8349	7838	12535
CATGTGGTTGACGTGTCA	CLL-H-000549	ACSL3	Homo sapiens acyl-CoA synthetase long-chain family member 3 (ACSL3), transcript variant 1, mRNA.	PRO2194; FACL3; ACS3	2181	NM_004457.3	50	467	374	441
ACGTTGGTTGACGTGTGT	CLL-H-000550	ACSL3	Homo sapiens acyl-CoA synthetase long-chain family member 3 (ACSL3), transcript variant 1, mRNA.	PRO2194; FACL3; ACS3	2181	NM_004457.3	384	3184	6766	9571
TGGTTGGTTGACGTGTCA	CLL-H-000551	ACSL3	Homo sapiens acyl-CoA synthetase long-chain family member 3 (ACSL3), transcript variant 1, mRNA.	PRO2194; FACL3; ACS3	2181	NM_004457.3	131	1006	1549	2543
GTGTTGGTTGACGTGTTG	CLL-H-000552	ACSL3	Homo sapiens acyl-CoA synthetase long-chain family member 3 (ACSL3), transcript variant 1, mRNA.	PRO2194; FACL3; ACS3	2181	NM_004457.3	459	3830	4782	8298
CAGTTGGTTGACGTGTAC	CLL-H-000553	ACSL3	Homo sapiens acyl-CoA synthetase long-chain family member 3 (ACSL3), transcript variant 1, mRNA.	PRO2194; FACL3; ACS3	2181	NM_004457.3	238	2087	3023	4091
GTTGTGTGGTTGACGTCA	CLL-H-000554	ACSL4	Homo sapiens acyl-CoA synthetase long-chain family member 4 (ACSL4), transcript variant 2, mRNA.	MRX68; FACL4; ACS4; MRX63; LACS4	2182	NM_022977.1	190	1759	1587	2041
TGACGTGTTGACGTGTAC	CLL-H-000555	ACSL4	Homo sapiens acyl-CoA synthetase long-chain family member 4 (ACSL4), transcript variant 2, mRNA.	MRX68; FACL4; ACS4; MRX63; LACS4	2182	NM_022977.1	308	2494	2231	3627
GTACGTGTTGACGTGTGT	CLL-H-000556	ACSL4	Homo sapiens acyl-CoA synthetase long-chain family member 4 (ACSL4), transcript variant 2, mRNA.	MRX68; FACL4; ACS4; MRX63; LACS4	2182	NM_022977.1	478	3653	3941	4820
CAACGTGTTGACGTGTTG	CLL-H-000557	ACSL4	Homo sapiens acyl-CoA synthetase long-chain family member 4 (ACSL4), transcript variant 2, mRNA.	MRX68; FACL4; ACS4; MRX63; LACS4	2182	NM_022977.1	208	3094	2799	4077
ACTGGTGTTGACGTGTAC	CLL-H-000558	ACSL4	Homo sapiens acyl-CoA synthetase long-chain family member 4 (ACSL4), transcript variant 2, mRNA.	MRX68; FACL4; ACS4; MRX63; LACS4	2182	NM_022977.1	222	1797	2011	3375
TGTGCAGTCATGTGCAAC	CLL-H-000559	ACSL4	Homo sapiens acyl-CoA synthetase long-chain family member 4 (ACSL4), transcript variant 2, mRNA.	MRX68; FACL4; ACS4; MRX63; LACS4	2182	NM_022977.1	200	1794	1868	3311
CATGGTGTTGACGTGTGT	CLL-H-000560	ACSL5	Homo sapiens acyl-CoA synthetase long-chain family member 5 (ACSL5), transcript variant 1, mRNA.	ACS2; FACL5; ACS5	51703	NM_016234.3	332	3265	3509	5379
ACGTGTGTTGACGTGTTG	CLL-H-000561	ACSL5	Homo sapiens acyl-CoA synthetase long-chain family member 5 (ACSL5), transcript variant 1, mRNA.	ACS2; FACL5; ACS5	51703	NM_016234.3	445	3626	5396	8374
TGGTGTGTTGACGTGTGT	CLL-H-000562	ACSL5	Homo sapiens acyl-CoA synthetase long-chain family member 5 (ACSL5), transcript variant 1, mRNA.	ACS2; FACL5; ACS5	51703	NM_016234.3	570	4613	5792	9563
GTGTGTGTTGACGTGTAC	CLL-H-000563	ACSL5	Homo sapiens acyl-CoA synthetase long-chain family member 5 (ACSL5), transcript variant 1, mRNA.	ACS2; FACL5; ACS5	51703	NM_016234.3	278	2660	2174	3579
CAGTGTGTTGACGTGTCA	CLL-H-000564	ACSL5	Homo sapiens acyl-CoA synthetase long-chain family member 5 (ACSL5), transcript variant 1, mRNA.	ACS2; FACL5; ACS5	51703	NM_016234.3	156	1369	1378	2744
GTGTGTGTGTACGTGTGT	CLL-H-000565	ACSL6	Homo sapiens acyl-CoA synthetase long-chain family member 6 (ACSL6), transcript variant 1, mRNA.	FACL6; ACS2; KIAA0837; LACS5; LACS2; FLJ16173	23305	NM_015256.2	152	1207	976	1860
CAGTGTGTGTACGTGTTG	CLL-H-000566	ACSL6	Homo sapiens acyl-CoA synthetase long-chain family member 6 (ACSL6), transcript variant 1, mRNA.	FACL6; ACS2; KIAA0837; LACS5; LACS2; FLJ16173	23305	NM_015256.2	71	623	557	1292
ACCAGTGTGTACGTGTAC	CLL-H-000567	ACSL6	Homo sapiens acyl-CoA synthetase long-chain family member 6 (ACSL6), transcript variant 1, mRNA.	FACL6; ACS2; KIAA0837; LACS5; LACS2; FLJ16173	23305	NM_015256.2	119	883	1365	2139
TGCAGTGTGTACGTGTTG	CLL-H-000568	ACSL6	Homo sapiens acyl-CoA synthetase long-chain family member 6 (ACSL6), transcript variant 1, mRNA.	FACL6; ACS2; KIAA0837; LACS5; LACS2; FLJ16173	23305	NM_015256.2	453	4751	3993	5561
GTCAGTGTGTACGTGTCA	CLL-H-000569	ACSL6	Homo sapiens acyl-CoA synthetase long-chain family member 6 (ACSL6), transcript variant 1, mRNA.	FACL6; ACS2; KIAA0837; LACS5; LACS2; FLJ16173	23305	NM_015256.2	333	3539	3322	5221
TGTGACACGTACGTGTAC	CLL-H-000570	ACSM1	Homo sapiens acyl-CoA synthetase medium-chain family member 1 (ACSM1), mRNA.	BUCS1; MACS1	116285	NM_052956.1	116	1420	1106	1850
GTTGACACGTACGTGTGT	CLL-H-000571	ACSM1	Homo sapiens acyl-CoA synthetase medium-chain family member 1 (ACSM1), mRNA.	BUCS1; MACS1	116285	NM_052956.1	119	1927	3909	6313
CATGACACGTACGTGTTG	CLL-H-000572	ACSM1	Homo sapiens acyl-CoA synthetase medium-chain family member 1 (ACSM1), mRNA.	BUCS1; MACS1	116285	NM_052956.1	101	1226	1201	1748
ACGTACACGTACGTGTAC	CLL-H-000573	ACSM1	Homo sapiens acyl-CoA synthetase medium-chain family member 1 (ACSM1), mRNA.	BUCS1; MACS1	116285	NM_052956.1	102	925	575	1036
TGTGTGGTACGTTGCATG	CLL-H-000574	ACSM1	Homo sapiens acyl-CoA synthetase medium-chain family member 1 (ACSM1), mRNA.	BUCS1; MACS1	116285	NM_052956.1	227	2096	4865	8197
GTTGTGGTACGTTGCACA	CLL-H-000575	ACSM1	Homo sapiens acyl-CoA synthetase medium-chain family member 1 (ACSM1), mRNA.	BUCS1; MACS1	116285	NM_052956.1	195	2704	3926	4978
CAGTACTGTGACGTGTCA	CLL-H-000576	ACSS1	Homo sapiens acyl-CoA synthetase short-chain family member 1 (ACSS1), nuclear gene encoding mitochondrial protein, mRNA.	AceCS2L; MGC33843; ACAS2L; FLJ45659	84532	NM_032501.2	195	2070	1859	3356
ACCAACTGTGACGTGTGT	CLL-H-000577	ACSS1	Homo sapiens acyl-CoA synthetase short-chain family member 1 (ACSS1), nuclear gene encoding mitochondrial protein, mRNA.	AceCS2L; MGC33843; ACAS2L; FLJ45659	84532	NM_032501.2	735	7751	6093	10725
TGCAACTGTGACGTGTCA	CLL-H-000578	ACSS1	Homo sapiens acyl-CoA synthetase short-chain family member 1 (ACSS1), nuclear gene encoding mitochondrial protein, mRNA.	AceCS2L; MGC33843; ACAS2L; FLJ45659	84532	NM_032501.2	360	4324	2952	4701
GTCAACTGTGACGTGTTG	CLL-H-000579	ACSS1	Homo sapiens acyl-CoA synthetase short-chain family member 1 (ACSS1), nuclear gene encoding mitochondrial protein, mRNA.	AceCS2L; MGC33843; ACAS2L; FLJ45659	84532	NM_032501.2	472	5235	5841	9194
CACAACTGTGACGTGTAC	CLL-H-000580	ACSS1	Homo sapiens acyl-CoA synthetase short-chain family member 1 (ACSS1), nuclear gene encoding mitochondrial protein, mRNA.	AceCS2L; MGC33843; ACAS2L; FLJ45659	84532	NM_032501.2	86	1222	984	1584
TGACTGTGACCATGCACA	CLL-H-000581	ACSS1	Homo sapiens acyl-CoA synthetase short-chain family member 1 (ACSS1), nuclear gene encoding mitochondrial protein, mRNA.	AceCS2L; MGC33843; ACAS2L; FLJ45659	84532	NM_032501.2	335	4141	4058	5397
CACAGTGTTGACGTGTAC	CLL-H-000582	ACSS2	Homo sapiens acyl-CoA synthetase short-chain family member 2 (ACSS2), transcript variant 2, mRNA.	AceCS; ACAS2; ACS; DKFZp762G026; MYH7B; ACSA; dJ1161H23.1	55902	NM_139274.1	238	2345	1569	3480
ACACCAGTTGACGTGTGT	CLL-H-000583	ACSS2	Homo sapiens acyl-CoA synthetase short-chain family member 2 (ACSS2), transcript variant 2, mRNA.	AceCS; ACAS2; ACS; DKFZp762G026; MYH7B; ACSA; dJ1161H23.1	55902	NM_139274.1	413	5129	3630	5980
TGACCAGTTGACGTGTCA	CLL-H-000584	ACSS2	Homo sapiens acyl-CoA synthetase short-chain family member 2 (ACSS2), transcript variant 2, mRNA.	AceCS; ACAS2; ACS; DKFZp762G026; MYH7B; ACSA; dJ1161H23.1	55902	NM_139274.1	176	1544	2080	2382
GTACCAGTTGACGTGTTG	CLL-H-000585	ACSS2	Homo sapiens acyl-CoA synthetase short-chain family member 2 (ACSS2), transcript variant 2, mRNA.	AceCS; ACAS2; ACS; DKFZp762G026; MYH7B; ACSA; dJ1161H23.1	55902	NM_139274.1	183	1931	1918	3363
GTACGTTGTGCACAGTGT	CLL-H-000586	ACSS2	Homo sapiens acyl-CoA synthetase short-chain family member 2 (ACSS2), transcript variant 2, mRNA.	AceCS; ACAS2; ACS; DKFZp762G026; MYH7B; ACSA; dJ1161H23.1	55902	NM_139274.1	439	4212	2798	5308
CACAGTCATGGTTGCATG	CLL-H-000587	ACSS2	Homo sapiens acyl-CoA synthetase short-chain family member 2 (ACSS2), transcript variant 2, mRNA.	AceCS; ACAS2; ACS; DKFZp762G026; MYH7B; ACSA; dJ1161H23.1	55902	NM_139274.1	235	2669	2313	4411
GTGTTGGTCAACACCATG	CLL-H-000588	ACTA1	Homo sapiens actin, alpha 1, skeletal muscle (ACTA1), mRNA.	MPFD; ASMA; NEM1; CFTDM; ACTA; CFTD; NEM2; CFTD1; NEM3	58	NM_001100.3	464	4699	2126	4586
CAGTTGGTCAACACCAAC	CLL-H-000589	ACTA1	Homo sapiens actin, alpha 1, skeletal muscle (ACTA1), mRNA.	MPFD; ASMA; NEM1; CFTDM; ACTA; CFTD; NEM2; CFTD1; NEM3	58	NM_001100.3	106	1105	975	1550
ACCATGGTCAACACCACA	CLL-H-000590	ACTA1	Homo sapiens actin, alpha 1, skeletal muscle (ACTA1), mRNA.	MPFD; ASMA; NEM1; CFTDM; ACTA; CFTD; NEM2; CFTD1; NEM3	58	NM_001100.3	215	3002	2080	3890
TGCATGGTCAACACCAAC	CLL-H-000591	ACTA1	Homo sapiens actin, alpha 1, skeletal muscle (ACTA1), mRNA.	MPFD; ASMA; NEM1; CFTDM; ACTA; CFTD; NEM2; CFTD1; NEM3	58	NM_001100.3	295	3023	3071	4457
GTCATGGTCAACACCAGT	CLL-H-000592	ACTA1	Homo sapiens actin, alpha 1, skeletal muscle (ACTA1), mRNA.	MPFD; ASMA; NEM1; CFTDM; ACTA; CFTD; NEM2; CFTD1; NEM3	58	NM_001100.3	371	5778	4527	6626
CACAGTTGGTGTCACAGT	CLL-H-000593	ACTA1	Homo sapiens actin, alpha 1, skeletal muscle (ACTA1), mRNA.	MPFD; ASMA; NEM1; CFTDM; ACTA; CFTD; NEM2; CFTD1; NEM3	58	NM_001100.3	67	1059	1411	1850
ACACCATGGTGTCACAAC	CLL-H-000594	ACTA1	Homo sapiens actin, alpha 1, skeletal muscle (ACTA1), mRNA.	MPFD; ASMA; NEM1; CFTDM; ACTA; CFTD; NEM2; CFTD1; NEM3	58	NM_001100.3	272	3187	2830	5930
TGACCATGGTGTCACATG	CLL-H-000595	ACTA1	Homo sapiens actin, alpha 1, skeletal muscle (ACTA1), mRNA.	MPFD; ASMA; NEM1; CFTDM; ACTA; CFTD; NEM2; CFTD1; NEM3	58	NM_001100.3	131	2308	1928	3096
GTTGGTGTGTGTCACACA	CLL-H-000596	ACTA1	Homo sapiens actin, alpha 1, skeletal muscle (ACTA1), mRNA.	MPFD; ASMA; NEM1; CFTDM; ACTA; CFTD; NEM2; CFTD1; NEM3	58	NM_001100.3	359	3806	3228	4441
CATGGTGTGTGTCACAGT	CLL-H-000597	ACTA1	Homo sapiens actin, alpha 1, skeletal muscle (ACTA1), mRNA.	MPFD; ASMA; NEM1; CFTDM; ACTA; CFTD; NEM2; CFTD1; NEM3	58	NM_001100.3	176	1425	995	998
ACGTGTGTGTGTCACATG	CLL-H-000598	ACTA1	Homo sapiens actin, alpha 1, skeletal muscle (ACTA1), mRNA.	MPFD; ASMA; NEM1; CFTDM; ACTA; CFTD; NEM2; CFTD1; NEM3	58	NM_001100.3	169	1411	862	2063
CACACAGTGTGTCACACA	CLL-H-000599	ACTA1	Homo sapiens actin, alpha 1, skeletal muscle (ACTA1), mRNA.	MPFD; ASMA; NEM1; CFTDM; ACTA; CFTD; NEM2; CFTD1; NEM3	58	NM_001100.3	125	1334	981	869
ACACACCAGTGTCACAGT	CLL-H-000600	ACTA1	Homo sapiens actin, alpha 1, skeletal muscle (ACTA1), mRNA.	MPFD; ASMA; NEM1; CFTDM; ACTA; CFTD; NEM2; CFTD1; NEM3	58	NM_001100.3	555	7023	4731	5443
TGACACCAGTGTCACACA	CLL-H-000601	ACTA1	Homo sapiens actin, alpha 1, skeletal muscle (ACTA1), mRNA.	MPFD; ASMA; NEM1; CFTDM; ACTA; CFTD; NEM2; CFTD1; NEM3	58	NM_001100.3	210	2696	1421	2353
ACTGACCAGTGTCACACA	CLL-H-000602	ACTA1	Homo sapiens actin, alpha 1, skeletal muscle (ACTA1), mRNA.	MPFD; ASMA; NEM1; CFTDM; ACTA; CFTD; NEM2; CFTD1; NEM3	58	NM_001100.3	377	4433	4760	7488
TGTGACCAGTGTCACAAC	CLL-H-000603	ACTA1	Homo sapiens actin, alpha 1, skeletal muscle (ACTA1), mRNA.	MPFD; ASMA; NEM1; CFTDM; ACTA; CFTD; NEM2; CFTD1; NEM3	58	NM_001100.3	142	1822	1283	2325
GTTGACCAGTGTCACAGT	CLL-H-000604	ACTA1	Homo sapiens actin, alpha 1, skeletal muscle (ACTA1), mRNA.	MPFD; ASMA; NEM1; CFTDM; ACTA; CFTD; NEM2; CFTD1; NEM3	58	NM_001100.3	236	2713	2130	4079
TGGTACCAGTGTCACATG	CLL-H-000605	ACTA1	Homo sapiens actin, alpha 1, skeletal muscle (ACTA1), mRNA.	MPFD; ASMA; NEM1; CFTDM; ACTA; CFTD; NEM2; CFTD1; NEM3	58	NM_001100.3	408	4019	3226	5012
GTGTACCAGTGTCACACA	CLL-H-000606	ACTA1	Homo sapiens actin, alpha 1, skeletal muscle (ACTA1), mRNA.	MPFD; ASMA; NEM1; CFTDM; ACTA; CFTD; NEM2; CFTD1; NEM3	58	NM_001100.3	91	1051	683	1308
CAGTACCAGTGTCACAGT	CLL-H-000607	ACTA1	Homo sapiens actin, alpha 1, skeletal muscle (ACTA1), mRNA.	MPFD; ASMA; NEM1; CFTDM; ACTA; CFTD; NEM2; CFTD1; NEM3	58	NM_001100.3	224	1778	1723	2660
GTCAACCAGTGTCACAAC	CLL-H-000608	ACTA1	Homo sapiens actin, alpha 1, skeletal muscle (ACTA1), mRNA.	MPFD; ASMA; NEM1; CFTDM; ACTA; CFTD; NEM2; CFTD1; NEM3	58	NM_001100.3	240	2903	2330	3523
CACAACCAGTGTCACACA	CLL-H-000609	ACTA1	Homo sapiens actin, alpha 1, skeletal muscle (ACTA1), mRNA.	MPFD; ASMA; NEM1; CFTDM; ACTA; CFTD; NEM2; CFTD1; NEM3	58	NM_001100.3	123	1906	1930	3261
ACACTGCAGTGTCACATG	CLL-H-000610	ACTA1	Homo sapiens actin, alpha 1, skeletal muscle (ACTA1), mRNA.	MPFD; ASMA; NEM1; CFTDM; ACTA; CFTD; NEM2; CFTD1; NEM3	58	NM_001100.3	371	3948	3035	5534
CAACTGCAGTGTCACACA	CLL-H-000611	ACTA1	Homo sapiens actin, alpha 1, skeletal muscle (ACTA1), mRNA.	MPFD; ASMA; NEM1; CFTDM; ACTA; CFTD; NEM2; CFTD1; NEM3	58	NM_001100.3	242	2886	2767	4965
ACTGTGCAGTGTCACAGT	CLL-H-000612	ACTA1	Homo sapiens actin, alpha 1, skeletal muscle (ACTA1), mRNA.	MPFD; ASMA; NEM1; CFTDM; ACTA; CFTD; NEM2; CFTD1; NEM3	58	NM_001100.3	252	2860	2499	4309
TGTGTGCAGTGTCACACA	CLL-H-000613	ACTA1	Homo sapiens actin, alpha 1, skeletal muscle (ACTA1), mRNA.	MPFD; ASMA; NEM1; CFTDM; ACTA; CFTD; NEM2; CFTD1; NEM3	58	NM_001100.3	95	629	610	610
ACCACAACCAACACCAAC	CLL-H-000614	ACTA2	Homo sapiens actin, alpha 2, smooth muscle, aorta (ACTA2), mRNA.	ACTSA	59	NM_001613.1	194	2897	2667	4807
TGCACAACCAACACCATG	CLL-H-000615	ACTA2	Homo sapiens actin, alpha 2, smooth muscle, aorta (ACTA2), mRNA.	ACTSA	59	NM_001613.1	465	4712	4387	7220
GTCACAACCAACACCACA	CLL-H-000616	ACTA2	Homo sapiens actin, alpha 2, smooth muscle, aorta (ACTA2), mRNA.	ACTSA	59	NM_001613.1	67	685	1523	2326
CACACAACCAACACCAGT	CLL-H-000617	ACTA2	Homo sapiens actin, alpha 2, smooth muscle, aorta (ACTA2), mRNA.	ACTSA	59	NM_001613.1	437	6236	3914	6987
ACACACTGCAACACCACA	CLL-H-000618	ACTA2	Homo sapiens actin, alpha 2, smooth muscle, aorta (ACTA2), mRNA.	ACTSA	59	NM_001613.1	450	5348	4158	6502
CAACTGTGACTGTGCAGT	CLL-H-000619	ACTA2	Homo sapiens actin, alpha 2, smooth muscle, aorta (ACTA2), mRNA.	ACTSA	59	NM_001613.1	526	6034	13292	22467
GTGTTGCAGTACTGGTTG	CLL-H-000620	ACTB	Homo sapiens actin, beta (ACTB), mRNA.	PS1TP5BP1; beta-actin	60	NM_001101.2	145	1128	1257	2012
CAGTTGCAGTACTGGTAC	CLL-H-000621	ACTB	Homo sapiens actin, beta (ACTB), mRNA.	PS1TP5BP1; beta-actin	60	NM_001101.2	184	2233	1673	2107
ACCATGCAGTACTGGTCA	CLL-H-000622	ACTB	Homo sapiens actin, beta (ACTB), mRNA.	PS1TP5BP1; beta-actin	60	NM_001101.2	292	4089	5915	8979
TGCATGCAGTACTGGTAC	CLL-H-000623	ACTB	Homo sapiens actin, beta (ACTB), mRNA.	PS1TP5BP1; beta-actin	60	NM_001101.2	345	4771	4541	6326
GTACACACTGACACCAGT	CLL-H-000624	ACTB	Homo sapiens actin, beta (ACTB), mRNA.	PS1TP5BP1; beta-actin	60	NM_001101.2	219	2858	1957	3311
CAACACACGTTGTGCACA	CLL-H-000625	ACTB	Homo sapiens actin, beta (ACTB), mRNA.	PS1TP5BP1; beta-actin	60	NM_001101.2	44	742	695	1205
ACTGCATGGTGTCACATG	CLL-H-000626	ACTB	Homo sapiens actin, beta (ACTB), mRNA.	PS1TP5BP1; beta-actin	60	NM_001101.2	457	4936	4236	6298
TGTGCATGGTGTCACAGT	CLL-H-000627	ACTB	Homo sapiens actin, beta (ACTB), mRNA.	PS1TP5BP1; beta-actin	60	NM_001101.2	418	4570	3532	5252
GTTGCATGGTGTCACAAC	CLL-H-000628	ACTB	Homo sapiens actin, beta (ACTB), mRNA.	PS1TP5BP1; beta-actin	60	NM_001101.2	124	868	960	1024
TGGTCATGGTGTCACACA	CLL-H-000629	ACTB	Homo sapiens actin, beta (ACTB), mRNA.	PS1TP5BP1; beta-actin	60	NM_001101.2	265	2584	3304	5389
GTGTCATGGTGTCACATG	CLL-H-000630	ACTB	Homo sapiens actin, beta (ACTB), mRNA.	PS1TP5BP1; beta-actin	60	NM_001101.2	425	4029	4380	7491
CAGTCATGGTGTCACAAC	CLL-H-000631	ACTB	Homo sapiens actin, beta (ACTB), mRNA.	PS1TP5BP1; beta-actin	60	NM_001101.2	142	1363	1469	2962
GTCACATGGTGTCACAGT	CLL-H-000632	ACTB	Homo sapiens actin, beta (ACTB), mRNA.	PS1TP5BP1; beta-actin	60	NM_001101.2	312	3922	3421	5729
CACACATGGTGTCACATG	CLL-H-000633	ACTB	Homo sapiens actin, beta (ACTB), mRNA.	PS1TP5BP1; beta-actin	60	NM_001101.2	108	1286	1375	1941
ACACACGTGTGTCACATG	CLL-H-000634	ACTB	Homo sapiens actin, beta (ACTB), mRNA.	PS1TP5BP1; beta-actin	60	NM_001101.2	227	2703	2479	3792
TGGTTGACCAGTCACATG	CLL-H-000635	ACTB	Homo sapiens actin, beta (ACTB), mRNA.	PS1TP5BP1; beta-actin	60	NM_001101.2	184	1944	1767	3229
GTGTTGACCAGTCACACA	CLL-H-000636	ACTB	Homo sapiens actin, beta (ACTB), mRNA.	PS1TP5BP1; beta-actin	60	NM_001101.2	67	1150	803	1373
CAGTTGACCAGTCACAGT	CLL-H-000637	ACTB	Homo sapiens actin, beta (ACTB), mRNA.	PS1TP5BP1; beta-actin	60	NM_001101.2	110	1125	1120	1906
CACAACTGACCACACAGT	CLL-H-000638	ACTB	Homo sapiens actin, beta (ACTB), mRNA.	PS1TP5BP1; beta-actin	60	NM_001101.2	224	3024	2274	5211
ACACTGTGACCACACAAC	CLL-H-000639	ACTB	Homo sapiens actin, beta (ACTB), mRNA.	PS1TP5BP1; beta-actin	60	NM_001101.2	323	3752	2612	4756
TGACTGTGACCACACATG	CLL-H-000640	ACTB	Homo sapiens actin, beta (ACTB), mRNA.	PS1TP5BP1; beta-actin	60	NM_001101.2	367	4105	3335	5403
ACTGTGTGACCACACATG	CLL-H-000641	ACTB	Homo sapiens actin, beta (ACTB), mRNA.	PS1TP5BP1; beta-actin	60	NM_001101.2	183	1976	1819	3076
TGTGTGTGACCACACAGT	CLL-H-000642	ACTB	Homo sapiens actin, beta (ACTB), mRNA.	PS1TP5BP1; beta-actin	60	NM_001101.2	113	1697	1326	1986
GTTGTGTGACCACACAAC	CLL-H-000643	ACTB	Homo sapiens actin, beta (ACTB), mRNA.	PS1TP5BP1; beta-actin	60	NM_001101.2	37	408	301	324
TGGTTGTGACCACACACA	CLL-H-000644	ACTB	Homo sapiens actin, beta (ACTB), mRNA.	PS1TP5BP1; beta-actin	60	NM_001101.2	193	2140	1199	2402
GTGTTGTGACCACACATG	CLL-H-000645	ACTB	Homo sapiens actin, beta (ACTB), mRNA.	PS1TP5BP1; beta-actin	60	NM_001101.2	346	3172	2481	3855
CAGTTGTGACCACACAAC	CLL-H-000646	ACTB	Homo sapiens actin, beta (ACTB), mRNA.	PS1TP5BP1; beta-actin	60	NM_001101.2	77	1117	625	771
CAACACACCAACTGGTAC	CLL-H-000647	ACTG1	Homo sapiens actin, gamma 1 (ACTG1), mRNA.	DFNA26; ACTG; DFNA20; ACT	71	NM_001614.2	260	3473	2290	2713
ACTGACACCAACTGGTCA	CLL-H-000648	ACTG1	Homo sapiens actin, gamma 1 (ACTG1), mRNA.	DFNA26; ACTG; DFNA20; ACT	71	NM_001614.2	215	3245	3151	4867
TGTGACACCAACTGGTAC	CLL-H-000649	ACTG1	Homo sapiens actin, gamma 1 (ACTG1), mRNA.	DFNA26; ACTG; DFNA20; ACT	71	NM_001614.2	81	718	1268	2222
GTTGACACCAACTGGTGT	CLL-H-000650	ACTG1	Homo sapiens actin, gamma 1 (ACTG1), mRNA.	DFNA26; ACTG; DFNA20; ACT	71	NM_001614.2	89	1069	1313	1818
CATGACACCAACTGGTTG	CLL-H-000651	ACTG1	Homo sapiens actin, gamma 1 (ACTG1), mRNA.	DFNA26; ACTG; DFNA20; ACT	71	NM_001614.2	381	4576	3845	5845
GTGTCATGCATGTGCATG	CLL-H-000652	ACTG1	Homo sapiens actin, gamma 1 (ACTG1), mRNA.	DFNA26; ACTG; DFNA20; ACT	71	NM_001614.2	106	813	506	952
ACCACACAGTACACCACA	CLL-H-000653	ACTG2	Homo sapiens actin, gamma 2, smooth muscle, enteric (ACTG2), mRNA.	ACTA3; ACTSG; ACTL3; ACTE; ACT	72	NM_001615.3	146	2381	2357	5181
TGCACACAGTACACCAAC	CLL-H-000654	ACTG2	Homo sapiens actin, gamma 2, smooth muscle, enteric (ACTG2), mRNA.	ACTA3; ACTSG; ACTL3; ACTE; ACT	72	NM_001615.3	319	4170	4974	7407
GTCACACAGTACACCAGT	CLL-H-000655	ACTG2	Homo sapiens actin, gamma 2, smooth muscle, enteric (ACTG2), mRNA.	ACTA3; ACTSG; ACTL3; ACTE; ACT	72	NM_001615.3	191	1850	1627	2976
CACACACAGTACACCATG	CLL-H-000656	ACTG2	Homo sapiens actin, gamma 2, smooth muscle, enteric (ACTG2), mRNA.	ACTA3; ACTSG; ACTL3; ACTE; ACT	72	NM_001615.3	150	1608	1926	3576
ACACACACCAACACCAAC	CLL-H-000657	ACTG2	Homo sapiens actin, gamma 2, smooth muscle, enteric (ACTG2), mRNA.	ACTA3; ACTSG; ACTL3; ACTE; ACT	72	NM_001615.3	398	4549	3628	5611
CATGGTACTGCAGTGTAC	CLL-H-000658	ACTN1	Homo sapiens actinin, alpha 1 (ACTN1), mRNA.	FLJ40884	87	NM_001102.2	107	1658	1188	2488
ACGTGTACTGCAGTGTCA	CLL-H-000659	ACTN1	Homo sapiens actinin, alpha 1 (ACTN1), mRNA.	FLJ40884	87	NM_001102.2	246	1796	1596	1876
TGGTGTACTGCAGTGTAC	CLL-H-000660	ACTN1	Homo sapiens actinin, alpha 1 (ACTN1), mRNA.	FLJ40884	87	NM_001102.2	349	2591	2086	3826
GTGTGTACTGCAGTGTGT	CLL-H-000661	ACTN1	Homo sapiens actinin, alpha 1 (ACTN1), mRNA.	FLJ40884	87	NM_001102.2	327	3100	3079	5675
ACTGCATGCAACTGCAAC	CLL-H-000662	ACTN1	Homo sapiens actinin, alpha 1 (ACTN1), mRNA.	FLJ40884	87	NM_001102.2	302	4171	3127	5036
CAACGTGTCATGTGCATG	CLL-H-000663	ACTN1	Homo sapiens actinin, alpha 1 (ACTN1), mRNA.	FLJ40884	87	NM_001102.2	140	2078	2661	3447
CACAGTACTGCAGTGTGT	CLL-H-000664	ACTN2	Homo sapiens actinin, alpha 2 (ACTN2), mRNA.		88	NM_001103.1	327	3290	3425	4731
ACACCAACTGCAGTGTAC	CLL-H-000665	ACTN2	Homo sapiens actinin, alpha 2 (ACTN2), mRNA.		88	NM_001103.1	332	4093	2899	4487
TGACCAACTGCAGTGTTG	CLL-H-000666	ACTN2	Homo sapiens actinin, alpha 2 (ACTN2), mRNA.		88	NM_001103.1	542	5816	3713	6105
GTACCAACTGCAGTGTCA	CLL-H-000667	ACTN2	Homo sapiens actinin, alpha 2 (ACTN2), mRNA.		88	NM_001103.1	414	4241	5569	7597
CAACCAACTGCAGTGTGT	CLL-H-000668	ACTN2	Homo sapiens actinin, alpha 2 (ACTN2), mRNA.		88	NM_001103.1	96	811	822	1565
ACTGTGTGACTGTGCATG	CLL-H-000669	ACTN2	Homo sapiens actinin, alpha 2 (ACTN2), mRNA.		88	NM_001103.1	688	7120	3091	4866
ACGTCAACTGCAGTGTGT	CLL-H-000670	ACTN3	Homo sapiens actinin, alpha 3 (ACTN3), mRNA.	MGC117002; MGC117005	89	NM_001104.1	392	2959	2461	3927
TGGTCAACTGCAGTGTCA	CLL-H-000671	ACTN3	Homo sapiens actinin, alpha 3 (ACTN3), mRNA.	MGC117002; MGC117005	89	NM_001104.1	388	4071	3162	5259
GTGTCAACTGCAGTGTTG	CLL-H-000672	ACTN3	Homo sapiens actinin, alpha 3 (ACTN3), mRNA.	MGC117002; MGC117005	89	NM_001104.1	236	2158	2076	2771
CAGTCAACTGCAGTGTAC	CLL-H-000673	ACTN3	Homo sapiens actinin, alpha 3 (ACTN3), mRNA.	MGC117002; MGC117005	89	NM_001104.1	282	2453	3252	5468
ACCACAACTGCAGTGTCA	CLL-H-000674	ACTN3	Homo sapiens actinin, alpha 3 (ACTN3), mRNA.	MGC117002; MGC117005	89	NM_001104.1	251	3729	3405	6253
GTTGTGTGTGTGTGCATG	CLL-H-000675	ACTN3	Homo sapiens actinin, alpha 3 (ACTN3), mRNA.	MGC117002; MGC117005	89	NM_001104.1	857	9074	7990	12266
ACGTTGACTGCAGTGTAC	CLL-H-000676	ACTN4	Homo sapiens actinin, alpha 4 (ACTN4), mRNA.	DKFZp686K23158; FSGS1; FSGS	81	NM_004924.3	206	2012	3035	3904
TGGTTGACTGCAGTGTTG	CLL-H-000677	ACTN4	Homo sapiens actinin, alpha 4 (ACTN4), mRNA.	DKFZp686K23158; FSGS1; FSGS	81	NM_004924.3	267	2612	2217	3365
GTGTTGACTGCAGTGTCA	CLL-H-000678	ACTN4	Homo sapiens actinin, alpha 4 (ACTN4), mRNA.	DKFZp686K23158; FSGS1; FSGS	81	NM_004924.3	400	3108	3133	4959
CAGTTGACTGCAGTGTGT	CLL-H-000679	ACTN4	Homo sapiens actinin, alpha 4 (ACTN4), mRNA.	DKFZp686K23158; FSGS1; FSGS	81	NM_004924.3	283	1574	1531	2554
ACCATGACTGCAGTGTTG	CLL-H-000680	ACTN4	Homo sapiens actinin, alpha 4 (ACTN4), mRNA.	DKFZp686K23158; FSGS1; FSGS	81	NM_004924.3	697	9558	5571	9929
ACTGACTGGTACACCATG	CLL-H-000681	ACTR2	Homo sapiens ARP2 actin-related protein 2 homolog (yeast) (ACTR2), transcript variant 1, mRNA.	ARP2	10097	NM_001005386.1	458	5436	4331	6705
TGTGACTGGTACACCAGT	CLL-H-000682	ACTR2	Homo sapiens ARP2 actin-related protein 2 homolog (yeast) (ACTR2), transcript variant 1, mRNA.	ARP2	10097	NM_001005386.1	272	3353	3284	5343
GTTGACTGGTACACCAAC	CLL-H-000683	ACTR2	Homo sapiens ARP2 actin-related protein 2 homolog (yeast) (ACTR2), transcript variant 1, mRNA.	ARP2	10097	NM_001005386.1	135	1553	2982	4549
CATGACTGGTACACCACA	CLL-H-000684	ACTR2	Homo sapiens ARP2 actin-related protein 2 homolog (yeast) (ACTR2), transcript variant 1, mRNA.	ARP2	10097	NM_001005386.1	168	2320	2104	4097
ACGTACTGGTACACCAGT	CLL-H-000685	ACTR2	Homo sapiens ARP2 actin-related protein 2 homolog (yeast) (ACTR2), transcript variant 1, mRNA.	ARP2	10097	NM_001005386.1	75	867	560	1136
GTACACCAGTACTGGTAC	CLL-H-000686	ACTR3	Homo sapiens ARP3 actin-related protein 3 homolog (yeast) (ACTR3), mRNA.	ARP3	10096	NM_005721.3	314	3398	3416	5194
CAACACCAGTACTGGTCA	CLL-H-000687	ACTR3	Homo sapiens ARP3 actin-related protein 3 homolog (yeast) (ACTR3), mRNA.	ARP3	10096	NM_005721.3	132	2339	2070	3401
ACTGACCAGTACTGGTGT	CLL-H-000688	ACTR3	Homo sapiens ARP3 actin-related protein 3 homolog (yeast) (ACTR3), mRNA.	ARP3	10096	NM_005721.3	337	4448	3463	5314
TGTGACCAGTACTGGTCA	CLL-H-000689	ACTR3	Homo sapiens ARP3 actin-related protein 3 homolog (yeast) (ACTR3), mRNA.	ARP3	10096	NM_005721.3	126	1408	1410	2002
GTTGACCAGTACTGGTTG	CLL-H-000690	ACTR3	Homo sapiens ARP3 actin-related protein 3 homolog (yeast) (ACTR3), mRNA.	ARP3	10096	NM_005721.3	155	1509	962	1763
TGCATGCATGTGCATGCA	CLL-H-000691	ACVR1	Homo sapiens activin A receptor, type I (ACVR1), mRNA.	ALK2; SKR1; FOP; ACTRI; ACVRLK2	90	NM_001105.2	35	531	684	611
GTCATGCATGTGCATGTG	CLL-H-000692	ACVR1	Homo sapiens activin A receptor, type I (ACVR1), mRNA.	ALK2; SKR1; FOP; ACTRI; ACVRLK2	90	NM_001105.2	113	1273	1142	1859
CACATGCATGTGCATGAC	CLL-H-000693	ACVR1	Homo sapiens activin A receptor, type I (ACVR1), mRNA.	ALK2; SKR1; FOP; ACTRI; ACVRLK2	90	NM_001105.2	82	903	599	1091
ACACGTCATGTGCATGGT	CLL-H-000694	ACVR1	Homo sapiens activin A receptor, type I (ACVR1), mRNA.	ALK2; SKR1; FOP; ACTRI; ACVRLK2	90	NM_001105.2	516	7019	5381	9125
TGACGTCATGTGCATGCA	CLL-H-000695	ACVR1	Homo sapiens activin A receptor, type I (ACVR1), mRNA.	ALK2; SKR1; FOP; ACTRI; ACVRLK2	90	NM_001105.2	513	5907	3808	6671
CATGGTTGCATGTGCAAC	CLL-H-000696	ACVR1	Homo sapiens activin A receptor, type I (ACVR1), mRNA.	ALK2; SKR1; FOP; ACTRI; ACVRLK2	90	NM_001105.2	69	1186	1248	1997
ACGTACGTACGTCATGTG	CLL-H-000697	ACVR1B	Homo sapiens activin A receptor, type IB (ACVR1B), transcript variant 2, mRNA.	ACVRLK4; ALK4; SKR2; ACTRIB	91	NM_020327.2	596	5512	4549	8451
TGGTACGTACGTCATGGT	CLL-H-000698	ACVR1B	Homo sapiens activin A receptor, type IB (ACVR1B), transcript variant 2, mRNA.	ACVRLK4; ALK4; SKR2; ACTRIB	91	NM_020327.2	228	2688	2964	4254
GTGTACGTACGTCATGAC	CLL-H-000699	ACVR1B	Homo sapiens activin A receptor, type IB (ACVR1B), transcript variant 2, mRNA.	ACVRLK4; ALK4; SKR2; ACTRIB	91	NM_020327.2	619	5155	6783	11312
CAGTACGTACGTCATGCA	CLL-H-000700	ACVR1B	Homo sapiens activin A receptor, type IB (ACVR1B), transcript variant 2, mRNA.	ACVRLK4; ALK4; SKR2; ACTRIB	91	NM_020327.2	40	709	605	648
ACCAACGTACGTCATGGT	CLL-H-000701	ACVR1B	Homo sapiens activin A receptor, type IB (ACVR1B), transcript variant 2, mRNA.	ACVRLK4; ALK4; SKR2; ACTRIB	91	NM_020327.2	413	5936	4021	6549
TGCAACGTACGTCATGCA	CLL-H-000702	ACVR1C	Homo sapiens activin A receptor, type IC (ACVR1C), mRNA.	ACVRLK7; ALK7	130399	NM_145259.1	160	1690	1979	2390
GTCAACGTACGTCATGTG	CLL-H-000703	ACVR1C	Homo sapiens activin A receptor, type IC (ACVR1C), mRNA.	ACVRLK7; ALK7	130399	NM_145259.1	451	4813	6531	8426
CACAACGTACGTCATGAC	CLL-H-000704	ACVR1C	Homo sapiens activin A receptor, type IC (ACVR1C), mRNA.	ACVRLK7; ALK7	130399	NM_145259.1	166	1572	2197	2968
ACACTGGTACGTCATGGT	CLL-H-000705	ACVR1C	Homo sapiens activin A receptor, type IC (ACVR1C), mRNA.	ACVRLK7; ALK7	130399	NM_145259.1	352	4350	3637	5611
TGACTGGTACGTCATGCA	CLL-H-000706	ACVR1C	Homo sapiens activin A receptor, type IC (ACVR1C), mRNA.	ACVRLK7; ALK7	130399	NM_145259.1	503	4457	5696	9017
GTGTGTTGGTGTTGCAAC	CLL-H-000707	ACVR1C	Homo sapiens activin A receptor, type IC (ACVR1C), mRNA.	ACVRLK7; ALK7	130399	NM_145259.1	189	1809	1088	1937
TGACACTGGTTGCATGAC	CLL-H-000708	ACVR2A	Homo sapiens activin A receptor, type IIA (ACVR2A), mRNA.	ACTRII; ACVR2	92	NM_001616.3	733	9145	10814	17087
GTACACTGGTTGCATGGT	CLL-H-000709	ACVR2A	Homo sapiens activin A receptor, type IIA (ACVR2A), mRNA.	ACTRII; ACVR2	92	NM_001616.3	402	5630	5130	7513
CAACACTGGTTGCATGTG	CLL-H-000710	ACVR2A	Homo sapiens activin A receptor, type IIA (ACVR2A), mRNA.	ACTRII; ACVR2	92	NM_001616.3	220	1819	1799	2888
ACTGACTGGTTGCATGAC	CLL-H-000711	ACVR2A	Homo sapiens activin A receptor, type IIA (ACVR2A), mRNA.	ACTRII; ACVR2	92	NM_001616.3	436	6072	6372	9864
TGTGACTGGTTGCATGTG	CLL-H-000712	ACVR2A	Homo sapiens activin A receptor, type IIA (ACVR2A), mRNA.	ACTRII; ACVR2	92	NM_001616.3	441	4963	3006	5841
GTACGTCATGTGCATGTG	CLL-H-000713	ACVR2B	Homo sapiens activin A receptor, type IIB (ACVR2B), mRNA.	MGC116908; ACTRIIB; ActR-IIB	93	NM_001106.3	367	3176	3645	5716
CAACGTCATGTGCATGAC	CLL-H-000714	ACVR2B	Homo sapiens activin A receptor, type IIB (ACVR2B), mRNA.	MGC116908; ACTRIIB; ActR-IIB	93	NM_001106.3	122	1490	1233	1846
ACTGGTCATGTGCATGCA	CLL-H-000715	ACVR2B	Homo sapiens activin A receptor, type IIB (ACVR2B), mRNA.	MGC116908; ACTRIIB; ActR-IIB	93	NM_001106.3	477	7137	4581	7228
TGTGGTCATGTGCATGAC	CLL-H-000716	ACVR2B	Homo sapiens activin A receptor, type IIB (ACVR2B), mRNA.	MGC116908; ACTRIIB; ActR-IIB	93	NM_001106.3	596	6825	7050	10314
GTTGGTCATGTGCATGGT	CLL-H-000717	ACVR2B	Homo sapiens activin A receptor, type IIB (ACVR2B), mRNA.	MGC116908; ACTRIIB; ActR-IIB	93	NM_001106.3	250	3127	2963	5456
TGTGTGGTTGTGCATGAC	CLL-H-000718	ACVRL1	Homo sapiens activin A receptor type II-like 1 (ACVRL1), transcript variant 1, mRNA.	ORW2; HHT; TSR-I; ALK-1; ALK1; SKR3; HHT2; ACVRLK1	94	NM_000020.2	313	4160	3050	5732
GTTGTGGTTGTGCATGGT	CLL-H-000719	ACVRL1	Homo sapiens activin A receptor type II-like 1 (ACVRL1), transcript variant 1, mRNA.	ORW2; HHT; TSR-I; ALK-1; ALK1; SKR3; HHT2; ACVRLK1	94	NM_000020.2	271	2156	3381	4613
CATGTGGTTGTGCATGTG	CLL-H-000720	ACVRL1	Homo sapiens activin A receptor type II-like 1 (ACVRL1), transcript variant 1, mRNA.	ORW2; HHT; TSR-I; ALK-1; ALK1; SKR3; HHT2; ACVRLK1	94	NM_000020.2	140	1566	1271	1955
CAACTGACACCAACCAGT	CLL-H-000721	ACVRL1	Homo sapiens activin A receptor type II-like 1 (ACVRL1), transcript variant 1, mRNA.	ORW2; HHT; TSR-I; ALK-1; ALK1; SKR3; HHT2; ACVRLK1	94	NM_000020.2	93	1302	1181	2134
ACTGTGACACCAACCATG	CLL-H-000722	ACVRL1	Homo sapiens activin A receptor type II-like 1 (ACVRL1), transcript variant 1, mRNA.	ORW2; HHT; TSR-I; ALK-1; ALK1; SKR3; HHT2; ACVRLK1	94	NM_000020.2	564	6523	5369	9360
CATGTGTGTGTGTGCAAC	CLL-H-000723	ACVRL1	Homo sapiens activin A receptor type II-like 1 (ACVRL1), transcript variant 1, mRNA.	ORW2; HHT; TSR-I; ALK-1; ALK1; SKR3; HHT2; ACVRLK1	94	NM_000020.2	100	1321	616	1097
TGCAGTACGTGTGTGTGT	CLL-H-000724	ACY1	Homo sapiens aminoacylase 1 (ACY1), mRNA.	ACY1D; ACYLASE	95	NM_000666.1	146	1701	1304	2854
GTCAGTACGTGTGTGTAC	CLL-H-000725	ACY1	Homo sapiens aminoacylase 1 (ACY1), mRNA.	ACY1D; ACYLASE	95	NM_000666.1	211	3144	2097	4359
CACAGTACGTGTGTGTCA	CLL-H-000726	ACY1	Homo sapiens aminoacylase 1 (ACY1), mRNA.	ACY1D; ACYLASE	95	NM_000666.1	146	1836	2841	5173
ACACCAACGTGTGTGTTG	CLL-H-000727	ACY1	Homo sapiens aminoacylase 1 (ACY1), mRNA.	ACY1D; ACYLASE	95	NM_000666.1	143	1660	1893	2437
CACAGTACTGACTGCATG	CLL-H-000728	ACY1	Homo sapiens aminoacylase 1 (ACY1), mRNA.	ACY1D; ACYLASE	95	NM_000666.1	237	3129	4542	7583
TGTGTGTGACTGTGCAGT	CLL-H-000729	ACY1	Homo sapiens aminoacylase 1 (ACY1), mRNA.	ACY1D; ACYLASE	95	NM_000666.1	519	5766	7481	10528
TGCAGTCATGTGGTGTTG	CLL-H-000730	ACY3	Homo sapiens aspartoacylase (aminocyclase) 3 (ACY3), mRNA.	HCBP1; ACY-3; MGC9740	91703	NM_080658.1	195	2313	1757	3555
GTCAGTCATGTGGTGTCA	CLL-H-000731	ACY3	Homo sapiens aspartoacylase (aminocyclase) 3 (ACY3), mRNA.	HCBP1; ACY-3; MGC9740	91703	NM_080658.1	374	4959	4286	6879
CACAGTCATGTGGTGTGT	CLL-H-000732	ACY3	Homo sapiens aspartoacylase (aminocyclase) 3 (ACY3), mRNA.	HCBP1; ACY-3; MGC9740	91703	NM_080658.1	284	3441	2779	4258
ACACCACATGTGGTGTAC	CLL-H-000733	ACY3	Homo sapiens aspartoacylase (aminocyclase) 3 (ACY3), mRNA.	HCBP1; ACY-3; MGC9740	91703	NM_080658.1	146	1505	1627	2488
TGACCACATGTGGTGTTG	CLL-H-000734	ACY3	Homo sapiens aspartoacylase (aminocyclase) 3 (ACY3), mRNA.	HCBP1; ACY-3; MGC9740	91703	NM_080658.1	984	10717	14518	22868
CATGGTCAACGTTGCAGT	CLL-H-000735	ACY3	Homo sapiens aspartoacylase (aminocyclase) 3 (ACY3), mRNA.	HCBP1; ACY-3; MGC9740	91703	NM_080658.1	198	2528	3879	5510
CACAACACACGTGTGTGT	CLL-H-000736	ACYP1	Homo sapiens acylphosphatase 1, erythrocyte (common) type (ACYP1), transcript variant 1, mRNA.	ACYPE	97	NM_001107.3	177	1711	1793	2303
ACACTGACACGTGTGTAC	CLL-H-000737	ACYP1	Homo sapiens acylphosphatase 1, erythrocyte (common) type (ACYP1), transcript variant 1, mRNA.	ACYPE	97	NM_001107.3	270	2577	2529	4001
TGACTGACACGTGTGTTG	CLL-H-000738	ACYP1	Homo sapiens acylphosphatase 1, erythrocyte (common) type (ACYP1), transcript variant 1, mRNA.	ACYPE	97	NM_001107.3	218	2031	2155	3846
GTACTGACACGTGTGTCA	CLL-H-000739	ACYP1	Homo sapiens acylphosphatase 1, erythrocyte (common) type (ACYP1), transcript variant 1, mRNA.	ACYPE	97	NM_001107.3	368	4888	5674	8815
CAACTGACACGTGTGTGT	CLL-H-000740	ACYP1	Homo sapiens acylphosphatase 1, erythrocyte (common) type (ACYP1), transcript variant 1, mRNA.	ACYPE	97	NM_001107.3	98	1547	1534	2234
CATGTGTGTGGTGTGTCA	CLL-H-000741	ACYP2	Homo sapiens acylphosphatase 2, muscle type (ACYP2), mRNA.	ACYP; ACYM	98	NM_138448.3	42	661	773	1578
ACGTTGTGTGGTGTGTGT	CLL-H-000742	ACYP2	Homo sapiens acylphosphatase 2, muscle type (ACYP2), mRNA.	ACYP; ACYM	98	NM_138448.3	129	1283	1532	2407
TGGTTGTGTGGTGTGTCA	CLL-H-000743	ACYP2	Homo sapiens acylphosphatase 2, muscle type (ACYP2), mRNA.	ACYP; ACYM	98	NM_138448.3	271	2672	2287	3489
GTGTTGTGTGGTGTGTTG	CLL-H-000744	ACYP2	Homo sapiens acylphosphatase 2, muscle type (ACYP2), mRNA.	ACYP; ACYM	98	NM_138448.3	343	2200	2401	3992
ACGTGTGTTGACTGCACA	CLL-H-000745	ACYP2	Homo sapiens acylphosphatase 2, muscle type (ACYP2), mRNA.	ACYP; ACYM	98	NM_138448.3	274	3367	2235	4088
ACCATGCATGGTGTGTGT	CLL-H-000746	ADA	Homo sapiens adenosine deaminase (ADA), mRNA.		100	NM_000022.2	336	2717	3048	4542
TGCATGCATGGTGTGTCA	CLL-H-000747	ADA	Homo sapiens adenosine deaminase (ADA), mRNA.		100	NM_000022.2	634	7400	8650	12204
GTCATGCATGGTGTGTTG	CLL-H-000748	ADA	Homo sapiens adenosine deaminase (ADA), mRNA.		100	NM_000022.2	68	805	949	1137
GTCACAACCAACTGCAGT	CLL-H-000749	ADA	Homo sapiens adenosine deaminase (ADA), mRNA.		100	NM_000022.2	279	3040	3387	5583
ACGTGTACTGACGTCATG	CLL-H-000750	ADA	Homo sapiens adenosine deaminase (ADA), mRNA.		100	NM_000022.2	244	2349	2287	5088
TGGTCACAACACACGTCA	CLL-H-000751	ADAM10	Homo sapiens ADAM metallopeptidase domain 10 (ADAM10), mRNA.	CD156c; HsT18717; kuz; MADM	102	NM_001110.2	350	3136	2400	4074
GTGTCACAACACACGTTG	CLL-H-000752	ADAM10	Homo sapiens ADAM metallopeptidase domain 10 (ADAM10), mRNA.	CD156c; HsT18717; kuz; MADM	102	NM_001110.2	371	2915	4219	7053
CAGTCACAACACACGTAC	CLL-H-000753	ADAM10	Homo sapiens ADAM metallopeptidase domain 10 (ADAM10), mRNA.	CD156c; HsT18717; kuz; MADM	102	NM_001110.2	119	1332	1526	1853
ACCACACAACACACGTCA	CLL-H-000754	ADAM10	Homo sapiens ADAM metallopeptidase domain 10 (ADAM10), mRNA.	CD156c; HsT18717; kuz; MADM	102	NM_001110.2	521	8118	5830	8975
TGCACACAACACACGTAC	CLL-H-000755	ADAM10	Homo sapiens ADAM metallopeptidase domain 10 (ADAM10), mRNA.	CD156c; HsT18717; kuz; MADM	102	NM_001110.2	287	3873	2497	4087
CACAGTTGACTGGTGTGT	CLL-H-000756	ADAM12	Homo sapiens ADAM metallopeptidase domain 12 (meltrin alpha) (ADAM12), transcript variant 2, mRNA.	MLTN; MCMP; MLTNA; MCMPMltna	8038	NM_021641.2	179	1999	1589	2033
ACACCATGACTGGTGTAC	CLL-H-000757	ADAM12	Homo sapiens ADAM metallopeptidase domain 12 (meltrin alpha) (ADAM12), transcript variant 2, mRNA.	MLTN; MCMP; MLTNA; MCMPMltna	8038	NM_021641.2	250	2195	2289	2690
TGACCATGACTGGTGTTG	CLL-H-000758	ADAM12	Homo sapiens ADAM metallopeptidase domain 12 (meltrin alpha) (ADAM12), transcript variant 2, mRNA.	MLTN; MCMP; MLTNA; MCMPMltna	8038	NM_021641.2	255	2698	3304	5473
TGACCAGTTGTGGTCATG	CLL-H-000759	ADAM12	Homo sapiens ADAM metallopeptidase domain 12 (meltrin alpha) (ADAM12), transcript variant 2, mRNA.	MLTN; MCMP; MLTNA; MCMPMltna	8038	NM_021641.2	74	1047	1089	1592
GTACCAGTTGTGGTCACA	CLL-H-000760	ADAM12	Homo sapiens ADAM metallopeptidase domain 12 (meltrin alpha) (ADAM12), transcript variant 2, mRNA.	MLTN; MCMP; MLTNA; MCMPMltna	8038	NM_021641.2	285	3321	2524	4638
TGACACCAGTGTGTGTCA	CLL-H-000761	ADAM17	Homo sapiens ADAM metallopeptidase domain 17 (ADAM17), mRNA.	MGC71942; CD156b; TACE; cSVP	6868	NM_003183.4	90	1147	746	1034
GTACACCAGTGTGTGTTG	CLL-H-000762	ADAM17	Homo sapiens ADAM metallopeptidase domain 17 (ADAM17), mRNA.	MGC71942; CD156b; TACE; cSVP	6868	NM_003183.4	369	3712	3852	7141
CAACACCAGTGTGTGTAC	CLL-H-000763	ADAM17	Homo sapiens ADAM metallopeptidase domain 17 (ADAM17), mRNA.	MGC71942; CD156b; TACE; cSVP	6868	NM_003183.4	34	229	611	1189
ACTGACCAGTGTGTGTCA	CLL-H-000764	ADAM17	Homo sapiens ADAM metallopeptidase domain 17 (ADAM17), mRNA.	MGC71942; CD156b; TACE; cSVP	6868	NM_003183.4	412	5576	4192	6554
GTTGGTCAACACACCAGT	CLL-H-000765	ADAM17	Homo sapiens ADAM metallopeptidase domain 17 (ADAM17), mRNA.	MGC71942; CD156b; TACE; cSVP	6868	NM_003183.4	544	4886	3803	5321
TGTGCACAACACACGTGT	CLL-H-000766	ADAM8	Homo sapiens ADAM metallopeptidase domain 8 (ADAM8), mRNA.	MS2; CD156; MGC134985	101	NM_001109.3	278	3364	2299	3547
GTTGCACAACACACGTAC	CLL-H-000767	ADAM8	Homo sapiens ADAM metallopeptidase domain 8 (ADAM8), mRNA.	MS2; CD156; MGC134985	101	NM_001109.3	242	2375	1958	3923
CATGCACAACACACGTCA	CLL-H-000768	ADAM8	Homo sapiens ADAM metallopeptidase domain 8 (ADAM8), mRNA.	MS2; CD156; MGC134985	101	NM_001109.3	221	3128	2984	5200
ACGTCACAACACACGTGT	CLL-H-000769	ADAM8	Homo sapiens ADAM metallopeptidase domain 8 (ADAM8), mRNA.	MS2; CD156; MGC134985	101	NM_001109.3	53	975	1463	2187
TGTGACTGCATGGTCAAC	CLL-H-000770	ADAM8	Homo sapiens ADAM metallopeptidase domain 8 (ADAM8), mRNA.	MS2; CD156; MGC134985	101	NM_001109.3	536	5860	4511	6946
ACGTTGCACAACTGGTTG	CLL-H-000771	ADAM9	Homo sapiens ADAM metallopeptidase domain 9 (meltrin gamma) (ADAM9), transcript variant 1, mRNA.	MDC9; KIAA0021; Mltng; MCMP	8754	NM_003816.2	416	4334	2935	5713
TGACGTTGACTGGTGTGT	CLL-H-000772	ADAM9	Homo sapiens ADAM metallopeptidase domain 9 (meltrin gamma) (ADAM9), transcript variant 1, mRNA.	MDC9; KIAA0021; Mltng; MCMP	8754	NM_003816.2	305	3615	2662	4047
GTACGTTGACTGGTGTAC	CLL-H-000773	ADAM9	Homo sapiens ADAM metallopeptidase domain 9 (meltrin gamma) (ADAM9), transcript variant 1, mRNA.	MDC9; KIAA0021; Mltng; MCMP	8754	NM_003816.2	393	4102	3179	4924
CAACGTTGACTGGTGTCA	CLL-H-000774	ADAM9	Homo sapiens ADAM metallopeptidase domain 9 (meltrin gamma) (ADAM9), transcript variant 1, mRNA.	MDC9; KIAA0021; Mltng; MCMP	8754	NM_003816.2	145	1834	2049	3014
ACTGGTTGACTGGTGTGT	CLL-H-000775	ADAM9	Homo sapiens ADAM metallopeptidase domain 9 (meltrin gamma) (ADAM9), transcript variant 1, mRNA.	MDC9; KIAA0021; Mltng; MCMP	8754	NM_003816.2	310	4595	4782	6859
GTTGCATGACCAGTGTGT	CLL-H-000776	ADAMTS13	Homo sapiens ADAM metallopeptidase with thrombospondin type 1 motif, 13 (ADAMTS13), transcript variant 1, mRNA.	FLJ42993; C9orf8; MGC118900; VWFCP; DKFZp434C2322; MGC118899; vWF-CP; TTP	11093	NM_139025.2	122	1142	1681	2833
CATGCATGACCAGTGTTG	CLL-H-000777	ADAMTS13	Homo sapiens ADAM metallopeptidase with thrombospondin type 1 motif, 13 (ADAMTS13), transcript variant 1, mRNA.	FLJ42993; C9orf8; MGC118900; VWFCP; DKFZp434C2322; MGC118899; vWF-CP; TTP	11093	NM_139025.2	86	788	1009	1424
ACGTCATGACCAGTGTAC	CLL-H-000778	ADAMTS13	Homo sapiens ADAM metallopeptidase with thrombospondin type 1 motif, 13 (ADAMTS13), transcript variant 1, mRNA.	FLJ42993; C9orf8; MGC118900; VWFCP; DKFZp434C2322; MGC118899; vWF-CP; TTP	11093	NM_139025.2	417	3335	3045	5347
TGGTCATGACCAGTGTTG	CLL-H-000779	ADAMTS13	Homo sapiens ADAM metallopeptidase with thrombospondin type 1 motif, 13 (ADAMTS13), transcript variant 1, mRNA.	FLJ42993; C9orf8; MGC118900; VWFCP; DKFZp434C2322; MGC118899; vWF-CP; TTP	11093	NM_139025.2	560	4508	4988	7746
GTGTCATGACCAGTGTCA	CLL-H-000780	ADAMTS13	Homo sapiens ADAM metallopeptidase with thrombospondin type 1 motif, 13 (ADAMTS13), transcript variant 1, mRNA.	FLJ42993; C9orf8; MGC118900; VWFCP; DKFZp434C2322; MGC118899; vWF-CP; TTP	11093	NM_139025.2	487	5179	5617	9488
CAGTTGGTACGTGTGTTG	CLL-H-000781	ADAR	Homo sapiens adenosine deaminase, RNA-specific (ADAR), transcript variant 1, mRNA.	DRADA; K88dsRBP; ADAR1; IFI4; G1P1; DSRAD; IFI-4; p136; DSH	103	NM_001111.3	122	1162	1495	1692
ACCATGGTACGTGTGTAC	CLL-H-000782	ADAR	Homo sapiens adenosine deaminase, RNA-specific (ADAR), transcript variant 1, mRNA.	DRADA; K88dsRBP; ADAR1; IFI4; G1P1; DSRAD; IFI-4; p136; DSH	103	NM_001111.3	206	2206	2849	3726
TGCATGGTACGTGTGTTG	CLL-H-000783	ADAR	Homo sapiens adenosine deaminase, RNA-specific (ADAR), transcript variant 1, mRNA.	DRADA; K88dsRBP; ADAR1; IFI4; G1P1; DSRAD; IFI-4; p136; DSH	103	NM_001111.3	145	1742	2213	2445
GTCATGGTACGTGTGTCA	CLL-H-000784	ADAR	Homo sapiens adenosine deaminase, RNA-specific (ADAR), transcript variant 1, mRNA.	DRADA; K88dsRBP; ADAR1; IFI4; G1P1; DSRAD; IFI-4; p136; DSH	103	NM_001111.3	131	1002	991	1325
CACATGGTACGTGTGTGT	CLL-H-000785	ADAR	Homo sapiens adenosine deaminase, RNA-specific (ADAR), transcript variant 1, mRNA.	DRADA; K88dsRBP; ADAR1; IFI4; G1P1; DSRAD; IFI-4; p136; DSH	103	NM_001111.3	181	2359	1200	1698
GTCAGTCAACGTGTGTCA	CLL-H-000786	ADARB1	Homo sapiens adenosine deaminase, RNA-specific, B1 (RED1 homolog rat) (ADARB1), transcript variant 1, mRNA.	ADAR2a; ADAR2; DRABA2; DRADA2; ADAR2a-L1; ADAR2a-L2; ADAR2g; ADAR2c; RED1; ADAR2a-L3; ADAR2b; ADAR2d	104	NM_001112.2	301	3041	3997	4880
CACAGTCAACGTGTGTGT	CLL-H-000787	ADARB1	Homo sapiens adenosine deaminase, RNA-specific, B1 (RED1 homolog rat) (ADARB1), transcript variant 1, mRNA.	ADAR2a; ADAR2; DRABA2; DRADA2; ADAR2a-L1; ADAR2a-L2; ADAR2g; ADAR2c; RED1; ADAR2a-L3; ADAR2b; ADAR2d	104	NM_001112.2	277	2829	1946	3713
ACACCACAACGTGTGTAC	CLL-H-000788	ADARB1	Homo sapiens adenosine deaminase, RNA-specific, B1 (RED1 homolog rat) (ADARB1), transcript variant 1, mRNA.	ADAR2a; ADAR2; DRABA2; DRADA2; ADAR2a-L1; ADAR2a-L2; ADAR2g; ADAR2c; RED1; ADAR2a-L3; ADAR2b; ADAR2d	104	NM_001112.2	258	2740	3960	5787
TGACCACAACGTGTGTTG	CLL-H-000789	ADARB1	Homo sapiens adenosine deaminase, RNA-specific, B1 (RED1 homolog rat) (ADARB1), transcript variant 1, mRNA.	ADAR2a; ADAR2; DRABA2; DRADA2; ADAR2a-L1; ADAR2a-L2; ADAR2g; ADAR2c; RED1; ADAR2a-L3; ADAR2b; ADAR2d	104	NM_001112.2	76	855	1056	1793
GTACCACAACGTGTGTCA	CLL-H-000790	ADARB1	Homo sapiens adenosine deaminase, RNA-specific, B1 (RED1 homolog rat) (ADARB1), transcript variant 1, mRNA.	ADAR2a; ADAR2; DRABA2; DRADA2; ADAR2a-L1; ADAR2a-L2; ADAR2g; ADAR2c; RED1; ADAR2a-L3; ADAR2b; ADAR2d	104	NM_001112.2	109	1587	635	843
TGACGTTGGTCACAGTGT	CLL-H-000791	ADC	Homo sapiens arginine decarboxylase (ADC), mRNA.	ODC1L; AZI2; ODC-p; KIAA1945	113451	NM_052998.2	542	6329	3224	5029
GTACGTTGGTCACAGTAC	CLL-H-000792	ADC	Homo sapiens arginine decarboxylase (ADC), mRNA.	ODC1L; AZI2; ODC-p; KIAA1945	113451	NM_052998.2	306	3044	2344	4572
CAACGTTGGTCACAGTCA	CLL-H-000793	ADC	Homo sapiens arginine decarboxylase (ADC), mRNA.	ODC1L; AZI2; ODC-p; KIAA1945	113451	NM_052998.2	242	2786	1688	3271
ACTGGTTGGTCACAGTGT	CLL-H-000794	ADC	Homo sapiens arginine decarboxylase (ADC), mRNA.	ODC1L; AZI2; ODC-p; KIAA1945	113451	NM_052998.2	324	3460	3100	3523
TGTGGTTGGTCACAGTCA	CLL-H-000795	ADC	Homo sapiens arginine decarboxylase (ADC), mRNA.	ODC1L; AZI2; ODC-p; KIAA1945	113451	NM_052998.2	268	3164	3268	4624
GTACTGACTGCATGCACA	CLL-H-000796	ADC	Homo sapiens arginine decarboxylase (ADC), mRNA.	ODC1L; AZI2; ODC-p; KIAA1945	113451	NM_052998.2	164	2150	2137	3040
ACCACACATGCACAGTAC	CLL-H-000797	ADCY1	Homo sapiens adenylate cyclase 1 (brain) (ADCY1), mRNA.		107	NM_021116.1	273	3887	3318	6071
TGCACACATGCACAGTTG	CLL-H-000798	ADCY1	Homo sapiens adenylate cyclase 1 (brain) (ADCY1), mRNA.		107	NM_021116.1	527	6955	7079	9965
GTCACACATGCACAGTCA	CLL-H-000799	ADCY1	Homo sapiens adenylate cyclase 1 (brain) (ADCY1), mRNA.		107	NM_021116.1	218	2169	1617	2319
CACACACATGCACAGTGT	CLL-H-000800	ADCY1	Homo sapiens adenylate cyclase 1 (brain) (ADCY1), mRNA.		107	NM_021116.1	65	857	1328	2067
ACACACACGTCACAGTAC	CLL-H-000801	ADCY1	Homo sapiens adenylate cyclase 1 (brain) (ADCY1), mRNA.		107	NM_021116.1	510	5397	4784	7630
GTTGTGCAACCATGCATG	CLL-H-000802	ADCY1	Homo sapiens adenylate cyclase 1 (brain) (ADCY1), mRNA.		107	NM_021116.1	149	1190	919	1896
TGACACACGTCACAGTTG	CLL-H-000803	ADCY2	Homo sapiens adenylate cyclase 2 (brain) (ADCY2), mRNA.	KIAA1060; FLJ16822; HBAC2; FLJ45092; MGC133314	108	NM_020546.2	787	9102	9461	16375
GTACACACGTCACAGTCA	CLL-H-000804	ADCY2	Homo sapiens adenylate cyclase 2 (brain) (ADCY2), mRNA.	KIAA1060; FLJ16822; HBAC2; FLJ45092; MGC133314	108	NM_020546.2	224	2923	1659	3038
CAACACACGTCACAGTGT	CLL-H-000805	ADCY2	Homo sapiens adenylate cyclase 2 (brain) (ADCY2), mRNA.	KIAA1060; FLJ16822; HBAC2; FLJ45092; MGC133314	108	NM_020546.2	129	1111	1123	1523
ACTGACACGTCACAGTTG	CLL-H-000806	ADCY2	Homo sapiens adenylate cyclase 2 (brain) (ADCY2), mRNA.	KIAA1060; FLJ16822; HBAC2; FLJ45092; MGC133314	108	NM_020546.2	239	3005	2162	3499
TGTGACACGTCACAGTGT	CLL-H-000807	ADCY2	Homo sapiens adenylate cyclase 2 (brain) (ADCY2), mRNA.	KIAA1060; FLJ16822; HBAC2; FLJ45092; MGC133314	108	NM_020546.2	172	1810	2094	3608
GTTGACACGTCACAGTAC	CLL-H-000808	ADCY3	Homo sapiens adenylate cyclase 3 (ADCY3), mRNA.	KIAA0511; AC3	109	NM_004036.3	280	3228	2000	3252
CATGACACGTCACAGTCA	CLL-H-000809	ADCY3	Homo sapiens adenylate cyclase 3 (ADCY3), mRNA.	KIAA0511; AC3	109	NM_004036.3	54	1018	795	1473
ACGTACACGTCACAGTGT	CLL-H-000810	ADCY3	Homo sapiens adenylate cyclase 3 (ADCY3), mRNA.	KIAA0511; AC3	109	NM_004036.3	93	1094	1211	1921
TGGTACACGTCACAGTCA	CLL-H-000811	ADCY3	Homo sapiens adenylate cyclase 3 (ADCY3), mRNA.	KIAA0511; AC3	109	NM_004036.3	119	1327	1389	2635
GTGTACACGTCACAGTTG	CLL-H-000812	ADCY3	Homo sapiens adenylate cyclase 3 (ADCY3), mRNA.	KIAA0511; AC3	109	NM_004036.3	127	1237	1077	1644
TGACGTACGTCACAGTCA	CLL-H-000813	ADCY4	Homo sapiens adenylate cyclase 4 (ADCY4), mRNA.		196883	NM_139247.2	435	4339	4048	5937
GTACGTACGTCACAGTTG	CLL-H-000814	ADCY4	Homo sapiens adenylate cyclase 4 (ADCY4), mRNA.		196883	NM_139247.2	126	1280	1224	1882
CAACGTACGTCACAGTAC	CLL-H-000815	ADCY4	Homo sapiens adenylate cyclase 4 (ADCY4), mRNA.		196883	NM_139247.2	103	1403	2488	3220
ACTGGTACGTCACAGTCA	CLL-H-000816	ADCY4	Homo sapiens adenylate cyclase 4 (ADCY4), mRNA.		196883	NM_139247.2	415	5886	5052	7728
TGTGGTACGTCACAGTAC	CLL-H-000817	ADCY4	Homo sapiens adenylate cyclase 4 (ADCY4), mRNA.		196883	NM_139247.2	199	2024	1821	2931
TGGTACGTCAGTTGCATG	CLL-H-000818	ADCY4	Homo sapiens adenylate cyclase 4 (ADCY4), mRNA.		196883	NM_139247.2	254	2593	2150	3023
CAGTACACGTCACAGTAC	CLL-H-000819	ADCY5	Homo sapiens adenylate cyclase 5 (ADCY5), mRNA.		111	NM_183357.1	55	703	797	1566
ACCAACACGTCACAGTCA	CLL-H-000820	ADCY5	Homo sapiens adenylate cyclase 5 (ADCY5), mRNA.		111	NM_183357.1	293	5218	5669	9252
TGCAACACGTCACAGTAC	CLL-H-000821	ADCY5	Homo sapiens adenylate cyclase 5 (ADCY5), mRNA.		111	NM_183357.1	157	1559	2242	4964
GTCAACACGTCACAGTGT	CLL-H-000822	ADCY5	Homo sapiens adenylate cyclase 5 (ADCY5), mRNA.		111	NM_183357.1	242	2866	1845	3099
CACAACACGTCACAGTTG	CLL-H-000823	ADCY5	Homo sapiens adenylate cyclase 5 (ADCY5), mRNA.		111	NM_183357.1	82	1246	1317	1864
ACACTGACGTCACAGTCA	CLL-H-000824	ADCY6	Homo sapiens adenylate cyclase 6 (ADCY6), transcript variant 2, mRNA.	KIAA0422; DKFZp779F075	112	NM_020983.2	407	5040	6906	9917
TGACTGACGTCACAGTAC	CLL-H-000825	ADCY6	Homo sapiens adenylate cyclase 6 (ADCY6), transcript variant 2, mRNA.	KIAA0422; DKFZp779F075	112	NM_020983.2	255	3353	2461	4756
GTACTGACGTCACAGTGT	CLL-H-000826	ADCY6	Homo sapiens adenylate cyclase 6 (ADCY6), transcript variant 2, mRNA.	KIAA0422; DKFZp779F075	112	NM_020983.2	129	1932	1600	3152
CAACTGACGTCACAGTTG	CLL-H-000827	ADCY6	Homo sapiens adenylate cyclase 6 (ADCY6), transcript variant 2, mRNA.	KIAA0422; DKFZp779F075	112	NM_020983.2	34	508	650	769
ACGTCACACAACTGCAAC	CLL-H-000828	ADCY6	Homo sapiens adenylate cyclase 6 (ADCY6), transcript variant 2, mRNA.	KIAA0422; DKFZp779F075	112	NM_020983.2	152	2349	1885	3484
CAGTTGCATGGTTGCATG	CLL-H-000829	ADCY6	Homo sapiens adenylate cyclase 6 (ADCY6), transcript variant 2, mRNA.	KIAA0422; DKFZp779F075	112	NM_020983.2	69	1260	1232	2152
ACTGTGACGTCACAGTAC	CLL-H-000830	ADCY7	Homo sapiens adenylate cyclase 7 (ADCY7), mRNA.	KIAA0037; FLJ36387	113	NM_001114.3	63	933	1852	3723
TGTGTGACGTCACAGTTG	CLL-H-000831	ADCY7	Homo sapiens adenylate cyclase 7 (ADCY7), mRNA.	KIAA0037; FLJ36387	113	NM_001114.3	164	1798	1354	2547
GTTGTGACGTCACAGTCA	CLL-H-000832	ADCY7	Homo sapiens adenylate cyclase 7 (ADCY7), mRNA.	KIAA0037; FLJ36387	113	NM_001114.3	98	2269	1199	2104
CATGTGACGTCACAGTGT	CLL-H-000833	ADCY7	Homo sapiens adenylate cyclase 7 (ADCY7), mRNA.	KIAA0037; FLJ36387	113	NM_001114.3	147	1728	2116	3533
ACGTTGACGTCACAGTTG	CLL-H-000834	ADCY7	Homo sapiens adenylate cyclase 7 (ADCY7), mRNA.	KIAA0037; FLJ36387	113	NM_001114.3	254	2440	1749	3107
TGGTTGACGTCACAGTGT	CLL-H-000835	ADCY8	Homo sapiens adenylate cyclase 8 (brain) (ADCY8), mRNA.	HBAC1; ADCY3	114	NM_001115.1	443	4858	5274	7607
GTGTTGACGTCACAGTAC	CLL-H-000836	ADCY8	Homo sapiens adenylate cyclase 8 (brain) (ADCY8), mRNA.	HBAC1; ADCY3	114	NM_001115.1	161	1250	1402	2089
CAGTTGACGTCACAGTCA	CLL-H-000837	ADCY8	Homo sapiens adenylate cyclase 8 (brain) (ADCY8), mRNA.	HBAC1; ADCY3	114	NM_001115.1	49	542	366	399
ACCATGACGTCACAGTGT	CLL-H-000838	ADCY8	Homo sapiens adenylate cyclase 8 (brain) (ADCY8), mRNA.	HBAC1; ADCY3	114	NM_001115.1	104	1626	888	1782
GTACGTTGGTACACCATG	CLL-H-000839	ADCY8	Homo sapiens adenylate cyclase 8 (brain) (ADCY8), mRNA.	HBAC1; ADCY3	114	NM_001115.1	125	1067	746	1073
ACGTTGTGTGTGTGCACA	CLL-H-000840	ADCY8	Homo sapiens adenylate cyclase 8 (brain) (ADCY8), mRNA.	HBAC1; ADCY3	114	NM_001115.1	246	2205	1969	3519
TGCATGACGTCACAGTCA	CLL-H-000841	ADCY9	Homo sapiens adenylate cyclase 9 (ADCY9), mRNA.		115	NM_001116.2	198	2312	1878	3535
GTCATGACGTCACAGTTG	CLL-H-000842	ADCY9	Homo sapiens adenylate cyclase 9 (ADCY9), mRNA.		115	NM_001116.2	163	1545	1799	2812
CACATGACGTCACAGTAC	CLL-H-000843	ADCY9	Homo sapiens adenylate cyclase 9 (ADCY9), mRNA.		115	NM_001116.2	186	2065	2962	3968
ACACGTACGTCACAGTGT	CLL-H-000844	ADCY9	Homo sapiens adenylate cyclase 9 (ADCY9), mRNA.		115	NM_001116.2	366	4248	4290	6310
ACCAACGTTGACTGCAGT	CLL-H-000845	ADCY9	Homo sapiens adenylate cyclase 9 (ADCY9), mRNA.		115	NM_001116.2	453	6656	5638	10823
GTTGGTACGTCACAGTGT	CLL-H-000846	ADCYAP1	Homo sapiens adenylate cyclase activating polypeptide 1 (pituitary) (ADCYAP1), transcript variant 2, mRNA.	PACAP; MGC126852	116	NM_001117.3	257	3368	2496	5202
CATGGTACGTCACAGTTG	CLL-H-000847	ADCYAP1	Homo sapiens adenylate cyclase activating polypeptide 1 (pituitary) (ADCYAP1), transcript variant 2, mRNA.	PACAP; MGC126852	116	NM_001117.3	108	1283	1657	2797
ACGTGTACGTCACAGTAC	CLL-H-000848	ADCYAP1	Homo sapiens adenylate cyclase activating polypeptide 1 (pituitary) (ADCYAP1), transcript variant 2, mRNA.	PACAP; MGC126852	116	NM_001117.3	380	3932	2683	4701
TGGTGTACGTCACAGTTG	CLL-H-000849	ADCYAP1	Homo sapiens adenylate cyclase activating polypeptide 1 (pituitary) (ADCYAP1), transcript variant 2, mRNA.	PACAP; MGC126852	116	NM_001117.3	255	2909	2132	3421
CAACCACACAACTGCAAC	CLL-H-000850	ADCYAP1	Homo sapiens adenylate cyclase activating polypeptide 1 (pituitary) (ADCYAP1), transcript variant 2, mRNA.	PACAP; MGC126852	116	NM_001117.3	251	3328	3601	5989
CATGGTACCAACACGTAC	CLL-H-000851	ADCYAP1R1	Homo sapiens adenylate cyclase activating polypeptide 1 (pituitary) receptor type I (ADCYAP1R1), mRNA.	PACAPRI; PACAPR	117	NM_001118.3	137	1451	1262	2433
ACGTGTACCAACACGTCA	CLL-H-000852	ADCYAP1R1	Homo sapiens adenylate cyclase activating polypeptide 1 (pituitary) receptor type I (ADCYAP1R1), mRNA.	PACAPRI; PACAPR	117	NM_001118.3	168	1699	1084	1619
TGGTGTACCAACACGTAC	CLL-H-000853	ADCYAP1R1	Homo sapiens adenylate cyclase activating polypeptide 1 (pituitary) receptor type I (ADCYAP1R1), mRNA.	PACAPRI; PACAPR	117	NM_001118.3	59	827	616	1234
GTGTGTACCAACACGTGT	CLL-H-000854	ADCYAP1R1	Homo sapiens adenylate cyclase activating polypeptide 1 (pituitary) receptor type I (ADCYAP1R1), mRNA.	PACAPRI; PACAPR	117	NM_001118.3	120	1064	1075	1946
TGACGTTGGTCATGCATG	CLL-H-000855	ADCYAP1R1	Homo sapiens adenylate cyclase activating polypeptide 1 (pituitary) receptor type I (ADCYAP1R1), mRNA.	PACAPRI; PACAPR	117	NM_001118.3	283	2591	3560	4387
GTTGGTGTACACACCATG	CLL-H-000856	ADD1	Homo sapiens adducin 1 (alpha) (ADD1), transcript variant 4, mRNA.	ADDA; MGC44427; MGC3339	118	NM_176801.1	190	1891	1529	2182
CATGGTGTACACACCAAC	CLL-H-000857	ADD1	Homo sapiens adducin 1 (alpha) (ADD1), transcript variant 4, mRNA.	ADDA; MGC44427; MGC3339	118	NM_176801.1	49	424	674	594
ACGTGTGTACACACCACA	CLL-H-000858	ADD1	Homo sapiens adducin 1 (alpha) (ADD1), transcript variant 4, mRNA.	ADDA; MGC44427; MGC3339	118	NM_176801.1	220	1933	2951	5132
TGGTGTGTACACACCAAC	CLL-H-000859	ADD1	Homo sapiens adducin 1 (alpha) (ADD1), transcript variant 4, mRNA.	ADDA; MGC44427; MGC3339	118	NM_176801.1	150	1502	1023	1387
GTGTGTGTACACACCAGT	CLL-H-000860	ADD1	Homo sapiens adducin 1 (alpha) (ADD1), transcript variant 4, mRNA.	ADDA; MGC44427; MGC3339	118	NM_176801.1	182	1521	1490	2369
CAACGTGTACCATGCATG	CLL-H-000861	ADD1	Homo sapiens adducin 1 (alpha) (ADD1), transcript variant 4, mRNA.	ADDA; MGC44427; MGC3339	118	NM_176801.1	315	2663	2497	4201
GTACCATGTGACTGGTAC	CLL-H-000862	ADH1A	Homo sapiens alcohol dehydrogenase 1A (class I), alpha polypeptide (ADH1A), mRNA.	ADH1	124	NM_000667.2	123	1418	1211	2109
TGCACATGTGACTGGTTG	CLL-H-000863	ADH1A	Homo sapiens alcohol dehydrogenase 1A (class I), alpha polypeptide (ADH1A), mRNA.	ADH1	124	NM_000667.2	514	6506	4111	6854
GTCACATGTGACTGGTCA	CLL-H-000864	ADH1A	Homo sapiens alcohol dehydrogenase 1A (class I), alpha polypeptide (ADH1A), mRNA.	ADH1	124	NM_000667.2	275	2215	2220	3844
CACACATGTGACTGGTGT	CLL-H-000865	ADH1A	Homo sapiens alcohol dehydrogenase 1A (class I), alpha polypeptide (ADH1A), mRNA.	ADH1	124	NM_000667.2	120	2028	1489	1939
ACACACGTTGACTGGTGT	CLL-H-000866	ADH1A	Homo sapiens alcohol dehydrogenase 1A (class I), alpha polypeptide (ADH1A), mRNA.	ADH1	124	NM_000667.2	715	8656	7583	11295
GTCAGTTGTGACTGGTAC	CLL-H-000867	ADH1B	Homo sapiens alcohol dehydrogenase IB (class I), beta polypeptide (ADH1B), mRNA.	ADH2	125	NM_000668.3	181	2110	1072	2831
CACAGTTGTGACTGGTCA	CLL-H-000868	ADH1B	Homo sapiens alcohol dehydrogenase IB (class I), beta polypeptide (ADH1B), mRNA.	ADH2	125	NM_000668.3	161	1519	1174	1466
ACACCATGTGACTGGTTG	CLL-H-000869	ADH1B	Homo sapiens alcohol dehydrogenase IB (class I), beta polypeptide (ADH1B), mRNA.	ADH2	125	NM_000668.3	1191	14524	14524	23899
TGACCATGTGACTGGTGT	CLL-H-000870	ADH1B	Homo sapiens alcohol dehydrogenase IB (class I), beta polypeptide (ADH1B), mRNA.	ADH2	125	NM_000668.3	316	4243	3109	4137
GTGTGTGTTGACTGGTTG	CLL-H-000871	ADH1B	Homo sapiens alcohol dehydrogenase IB (class I), beta polypeptide (ADH1B), mRNA.	ADH2	125	NM_000668.3	259	1976	1697	2150
GTTGGTTGTGACTGGTGT	CLL-H-000872	ADH1C	Homo sapiens alcohol dehydrogenase 1C (class I), gamma polypeptide (ADH1C), mRNA.	ADH3	126	NM_000669.3	233	1914	2182	3836
CATGGTTGTGACTGGTTG	CLL-H-000873	ADH1C	Homo sapiens alcohol dehydrogenase 1C (class I), gamma polypeptide (ADH1C), mRNA.	ADH3	126	NM_000669.3	379	4440	3652	5837
ACGTGTTGTGACTGGTAC	CLL-H-000874	ADH1C	Homo sapiens alcohol dehydrogenase 1C (class I), gamma polypeptide (ADH1C), mRNA.	ADH3	126	NM_000669.3	253	1910	1461	2487
ACGTGTGTTGACTGGTGT	CLL-H-000875	ADH1C	Homo sapiens alcohol dehydrogenase 1C (class I), gamma polypeptide (ADH1C), mRNA.	ADH3	126	NM_000669.3	218	2557	2276	4097
TGGTGTGTTGACTGGTCA	CLL-H-000876	ADH1C	Homo sapiens alcohol dehydrogenase 1C (class I), gamma polypeptide (ADH1C), mRNA.	ADH3	126	NM_000669.3	359	3111	3326	5353
TGGTTGTGTGACTGGTGT	CLL-H-000877	ADH4	Homo sapiens alcohol dehydrogenase 4 (class II), pi polypeptide (ADH4), mRNA.	ADH-2	127	NM_000670.3	160	1359	1221	1525
GTGTTGTGTGACTGGTAC	CLL-H-000878	ADH4	Homo sapiens alcohol dehydrogenase 4 (class II), pi polypeptide (ADH4), mRNA.	ADH-2	127	NM_000670.3	749	6377	3678	6820
CAGTTGTGTGACTGGTCA	CLL-H-000879	ADH4	Homo sapiens alcohol dehydrogenase 4 (class II), pi polypeptide (ADH4), mRNA.	ADH-2	127	NM_000670.3	68	723	431	836
ACCATGTGTGACTGGTGT	CLL-H-000880	ADH4	Homo sapiens alcohol dehydrogenase 4 (class II), pi polypeptide (ADH4), mRNA.	ADH-2	127	NM_000670.3	215	2930	2020	4115
ACGTGTTGTGTGGTCATG	CLL-H-000881	ADH4	Homo sapiens alcohol dehydrogenase 4 (class II), pi polypeptide (ADH4), mRNA.	ADH-2	127	NM_000670.3	478	3722	3746	5057
GTTGGTACACACTGGTGT	CLL-H-000882	ADH5	Homo sapiens alcohol dehydrogenase 5 (class III), chi polypeptide (ADH5), mRNA.	ADH-3; ADHX; FDH	128	NM_000671.3	128	1801	1556	2178
TGTGTGTGTGACTGGTTG	CLL-H-000883	ADH5	Homo sapiens alcohol dehydrogenase 5 (class III), chi polypeptide (ADH5), mRNA.	ADH-3; ADHX; FDH	128	NM_000671.3	563	6130	4476	6847
GTTGTGTGTGACTGGTCA	CLL-H-000884	ADH5	Homo sapiens alcohol dehydrogenase 5 (class III), chi polypeptide (ADH5), mRNA.	ADH-3; ADHX; FDH	128	NM_000671.3	345	3425	4282	6309
CATGTGTGTGACTGGTGT	CLL-H-000885	ADH5	Homo sapiens alcohol dehydrogenase 5 (class III), chi polypeptide (ADH5), mRNA.	ADH-3; ADHX; FDH	128	NM_000671.3	146	1555	1492	2306
ACGTTGTGTGACTGGTTG	CLL-H-000886	ADH5	Homo sapiens alcohol dehydrogenase 5 (class III), chi polypeptide (ADH5), mRNA.	ADH-3; ADHX; FDH	128	NM_000671.3	193	2180	2334	3190
ACACTGTGTGACTGGTCA	CLL-H-000887	ADH6	Homo sapiens alcohol dehydrogenase 6 (class V) (ADH6), mRNA.	ADH-5	130	NM_000672.2	908	9857	8871	14542
TGACTGTGTGACTGGTAC	CLL-H-000888	ADH6	Homo sapiens alcohol dehydrogenase 6 (class V) (ADH6), mRNA.	ADH-5	130	NM_000672.2	797	9061	6430	9791
GTACTGTGTGACTGGTGT	CLL-H-000889	ADH6	Homo sapiens alcohol dehydrogenase 6 (class V) (ADH6), mRNA.	ADH-5	130	NM_000672.2	399	4684	4252	6693
CAACTGTGTGACTGGTTG	CLL-H-000890	ADH6	Homo sapiens alcohol dehydrogenase 6 (class V) (ADH6), mRNA.	ADH-5	130	NM_000672.2	244	3383	2054	3517
ACTGTGTGTGACTGGTAC	CLL-H-000891	ADH6	Homo sapiens alcohol dehydrogenase 6 (class V) (ADH6), mRNA.	ADH-5	130	NM_000672.2	597	6325	7979	12566
TGTGCATGCATGTGCAGT	CLL-H-000892	ADH6	Homo sapiens alcohol dehydrogenase 6 (class V) (ADH6), mRNA.	ADH-5	130	NM_000672.2	385	4457	3219	4587
TGACACTGTGACTGGTTG	CLL-H-000893	ADH7	Homo sapiens alcohol dehydrogenase 7 (class IV), mu or sigma polypeptide (ADH7), mRNA.	ADH-4	131	NM_000673.3	868	8871	6787	10073
GTACACTGTGACTGGTCA	CLL-H-000894	ADH7	Homo sapiens alcohol dehydrogenase 7 (class IV), mu or sigma polypeptide (ADH7), mRNA.	ADH-4	131	NM_000673.3	379	4724	3797	5948
CAACACTGTGACTGGTGT	CLL-H-000895	ADH7	Homo sapiens alcohol dehydrogenase 7 (class IV), mu or sigma polypeptide (ADH7), mRNA.	ADH-4	131	NM_000673.3	355	3931	7017	12439
ACTGACTGTGACTGGTTG	CLL-H-000896	ADH7	Homo sapiens alcohol dehydrogenase 7 (class IV), mu or sigma polypeptide (ADH7), mRNA.	ADH-4	131	NM_000673.3	537	6505	7475	11958
TGTGACTGTGACTGGTGT	CLL-H-000897	ADH7	Homo sapiens alcohol dehydrogenase 7 (class IV), mu or sigma polypeptide (ADH7), mRNA.	ADH-4	131	NM_000673.3	362	5416	4370	6094
CATGCATGACACTGGTCA	CLL-H-000898	ADHFE1	Homo sapiens alcohol dehydrogenase, iron containing, 1 (ADHFE1), nuclear gene encoding mitochondrial protein, mRNA.	HOT; FLJ32430; ADH8; MGC48605; HMFT2263	137872	NM_144650.2	274	3747	2799	4565
ACGTCATGACACTGGTGT	CLL-H-000899	ADHFE1	Homo sapiens alcohol dehydrogenase, iron containing, 1 (ADHFE1), nuclear gene encoding mitochondrial protein, mRNA.	HOT; FLJ32430; ADH8; MGC48605; HMFT2263	137872	NM_144650.2	117	1048	794	1353
TGGTCATGACACTGGTCA	CLL-H-000900	ADHFE1	Homo sapiens alcohol dehydrogenase, iron containing, 1 (ADHFE1), nuclear gene encoding mitochondrial protein, mRNA.	HOT; FLJ32430; ADH8; MGC48605; HMFT2263	137872	NM_144650.2	267	2414	1918	3686
GTGTCATGACACTGGTTG	CLL-H-000901	ADHFE1	Homo sapiens alcohol dehydrogenase, iron containing, 1 (ADHFE1), nuclear gene encoding mitochondrial protein, mRNA.	HOT; FLJ32430; ADH8; MGC48605; HMFT2263	137872	NM_144650.2	451	4016	3245	5193
CAGTCATGACACTGGTAC	CLL-H-000902	ADHFE1	Homo sapiens alcohol dehydrogenase, iron containing, 1 (ADHFE1), nuclear gene encoding mitochondrial protein, mRNA.	HOT; FLJ32430; ADH8; MGC48605; HMFT2263	137872	NM_144650.2	109	905	869	1120
ACCACATGACTGACCAGT	CLL-H-000903	ADIPOQ	Homo sapiens adiponectin, C1Q and collagen domain containing (ADIPOQ), mRNA.	APM1; GBP28; ACRP30; adiponectin; ACDC; APM-1	9370	NM_004797.2	711	11932	11372	20913
TGCACATGACTGACCACA	CLL-H-000904	ADIPOQ	Homo sapiens adiponectin, C1Q and collagen domain containing (ADIPOQ), mRNA.	APM1; GBP28; ACRP30; adiponectin; ACDC; APM-1	9370	NM_004797.2	367	4275	3842	6135
GTCACATGACTGACCATG	CLL-H-000905	ADIPOQ	Homo sapiens adiponectin, C1Q and collagen domain containing (ADIPOQ), mRNA.	APM1; GBP28; ACRP30; adiponectin; ACDC; APM-1	9370	NM_004797.2	226	2043	1830	2820
CACACATGACTGACCAAC	CLL-H-000906	ADIPOQ	Homo sapiens adiponectin, C1Q and collagen domain containing (ADIPOQ), mRNA.	APM1; GBP28; ACRP30; adiponectin; ACDC; APM-1	9370	NM_004797.2	328	4536	5781	9048
ACACACGTACTGACCAAC	CLL-H-000907	ADIPOQ	Homo sapiens adiponectin, C1Q and collagen domain containing (ADIPOQ), mRNA.	APM1; GBP28; ACRP30; adiponectin; ACDC; APM-1	9370	NM_004797.2	220	3512	3150	4540
TGACTGGTACGTCAGTTG	CLL-H-000908	ADIPOR1	Homo sapiens adiponectin receptor 1 (ADIPOR1), mRNA.	ACDCR1; TESBP1A; CGI-45; PAQR1; FLJ42464; FLJ25385; CGI45	51094	NM_015999.2	211	2988	3087	4236
GTACTGGTACGTCAGTCA	CLL-H-000909	ADIPOR1	Homo sapiens adiponectin receptor 1 (ADIPOR1), mRNA.	ACDCR1; TESBP1A; CGI-45; PAQR1; FLJ42464; FLJ25385; CGI45	51094	NM_015999.2	143	1275	1070	1621
CAACTGGTACGTCAGTGT	CLL-H-000910	ADIPOR1	Homo sapiens adiponectin receptor 1 (ADIPOR1), mRNA.	ACDCR1; TESBP1A; CGI-45; PAQR1; FLJ42464; FLJ25385; CGI45	51094	NM_015999.2	128	1679	2392	3359
ACTGTGGTACGTCAGTTG	CLL-H-000911	ADIPOR1	Homo sapiens adiponectin receptor 1 (ADIPOR1), mRNA.	ACDCR1; TESBP1A; CGI-45; PAQR1; FLJ42464; FLJ25385; CGI45	51094	NM_015999.2	301	4245	3494	5560
TGTGTGGTACGTCAGTGT	CLL-H-000912	ADIPOR1	Homo sapiens adiponectin receptor 1 (ADIPOR1), mRNA.	ACDCR1; TESBP1A; CGI-45; PAQR1; FLJ42464; FLJ25385; CGI45	51094	NM_015999.2	150	1684	1189	1747
GTGTTGACGTGTTGCAGT	CLL-H-000913	ADIPOR1	Homo sapiens adiponectin receptor 1 (ADIPOR1), mRNA.	ACDCR1; TESBP1A; CGI-45; PAQR1; FLJ42464; FLJ25385; CGI45	51094	NM_015999.2	381	2396	2425	3919
ACGTGTACGTTGCAGTGT	CLL-H-000914	ADIPOR2	Homo sapiens adiponectin receptor 2 (ADIPOR2), mRNA.	MGC4640; ACDCR2; PAQR2; FLJ21432	79602	NM_024551.2	85	992	1035	1367
TGGTGTACGTTGCAGTCA	CLL-H-000915	ADIPOR2	Homo sapiens adiponectin receptor 2 (ADIPOR2), mRNA.	MGC4640; ACDCR2; PAQR2; FLJ21432	79602	NM_024551.2	137	1652	2090	4054
GTGTGTACGTTGCAGTTG	CLL-H-000916	ADIPOR2	Homo sapiens adiponectin receptor 2 (ADIPOR2), mRNA.	MGC4640; ACDCR2; PAQR2; FLJ21432	79602	NM_024551.2	504	4451	2954	5241
CAGTGTACGTTGCAGTAC	CLL-H-000917	ADIPOR2	Homo sapiens adiponectin receptor 2 (ADIPOR2), mRNA.	MGC4640; ACDCR2; PAQR2; FLJ21432	79602	NM_024551.2	127	1012	612	1673
GTACGTGTTGACTGCAAC	CLL-H-000918	ADIPOR2	Homo sapiens adiponectin receptor 2 (ADIPOR2), mRNA.	MGC4640; ACDCR2; PAQR2; FLJ21432	79602	NM_024551.2	101	1045	1311	1538
TGCATGGTCACAACGTGT	CLL-H-000919	ADK	Homo sapiens adenosine kinase (ADK), transcript variant ADK-long, mRNA.	AK	132	NM_006721.2	135	1455	1732	2503
GTCATGGTCACAACGTAC	CLL-H-000920	ADK	Homo sapiens adenosine kinase (ADK), transcript variant ADK-long, mRNA.	AK	132	NM_006721.2	273	3740	3497	5223
TGACACGTTGACTGCAAC	CLL-H-000921	ADK	Homo sapiens adenosine kinase (ADK), transcript variant ADK-long, mRNA.	AK	132	NM_006721.2	162	2299	2185	3478
GTACACGTTGACTGCAGT	CLL-H-000922	ADK	Homo sapiens adenosine kinase (ADK), transcript variant ADK-long, mRNA.	AK	132	NM_006721.2	396	4516	3923	6472
CATGGTCATGACTGCATG	CLL-H-000923	ADK	Homo sapiens adenosine kinase (ADK), transcript variant ADK-long, mRNA.	AK	132	NM_006721.2	280	3930	5027	10308
CAGTCATGCACACAGTCA	CLL-H-000924	ADM	Homo sapiens adrenomedullin (ADM), mRNA.	AM	133	NM_001124.1	38	1150	1080	1558
ACCACATGCACACAGTGT	CLL-H-000925	ADM	Homo sapiens adrenomedullin (ADM), mRNA.	AM	133	NM_001124.1	134	1600	1758	3095
TGCACATGCACACAGTCA	CLL-H-000926	ADM	Homo sapiens adrenomedullin (ADM), mRNA.	AM	133	NM_001124.1	455	5540	5914	9287
ACGTACCAACACTGCATG	CLL-H-000927	ADM	Homo sapiens adrenomedullin (ADM), mRNA.	AM	133	NM_001124.1	135	1197	1021	1520
TGGTACCAACACTGCAGT	CLL-H-000928	ADM	Homo sapiens adrenomedullin (ADM), mRNA.	AM	133	NM_001124.1	294	2613	2092	3232
GTTGTGTGACTGTGCAAC	CLL-H-000929	ADM	Homo sapiens adrenomedullin (ADM), mRNA.	AM	133	NM_001124.1	111	1544	1225	1808
CAGTGTACCAACACGTTG	CLL-H-000930	ADORA1	Homo sapiens adenosine A1 receptor (ADORA1), transcript variant 1, mRNA.	RDC7	134	NM_000674.2	65	1040	618	1142
ACCAGTACCAACACGTAC	CLL-H-000931	ADORA1	Homo sapiens adenosine A1 receptor (ADORA1), transcript variant 1, mRNA.	RDC7	134	NM_000674.2	132	2173	1745	3400
TGCAGTACCAACACGTTG	CLL-H-000932	ADORA1	Homo sapiens adenosine A1 receptor (ADORA1), transcript variant 1, mRNA.	RDC7	134	NM_000674.2	306	3239	2829	4071
GTCAGTACCAACACGTCA	CLL-H-000933	ADORA1	Homo sapiens adenosine A1 receptor (ADORA1), transcript variant 1, mRNA.	RDC7	134	NM_000674.2	150	1791	981	1744
CACAGTACCAACACGTGT	CLL-H-000934	ADORA1	Homo sapiens adenosine A1 receptor (ADORA1), transcript variant 1, mRNA.	RDC7	134	NM_000674.2	151	1593	1025	1492
ACACCAACCAACACGTAC	CLL-H-000935	ADORA2A	Homo sapiens adenosine A2a receptor (ADORA2A), mRNA.	ADORA2; RDC8; hA2aR	135	NM_000675.3	432	6398	4881	8379
TGACCAACCAACACGTTG	CLL-H-000936	ADORA2A	Homo sapiens adenosine A2a receptor (ADORA2A), mRNA.	ADORA2; RDC8; hA2aR	135	NM_000675.3	327	3023	3256	5359
GTACCAACCAACACGTCA	CLL-H-000937	ADORA2A	Homo sapiens adenosine A2a receptor (ADORA2A), mRNA.	ADORA2; RDC8; hA2aR	135	NM_000675.3	394	5102	7730	12306
CAACCAACCAACACGTGT	CLL-H-000938	ADORA2A	Homo sapiens adenosine A2a receptor (ADORA2A), mRNA.	ADORA2; RDC8; hA2aR	135	NM_000675.3	87	1184	1367	3066
ACTGCAACCAACACGTTG	CLL-H-000939	ADORA2A	Homo sapiens adenosine A2a receptor (ADORA2A), mRNA.	ADORA2; RDC8; hA2aR	135	NM_000675.3	216	3126	2084	3522
TGTGACCAACGTTGCACA	CLL-H-000940	ADORA2A	Homo sapiens adenosine A2a receptor (ADORA2A), mRNA.	ADORA2; RDC8; hA2aR	135	NM_000675.3	158	1688	1186	2055
CACATGTGCAGTCAGTTG	CLL-H-000941	ADORA2B	Homo sapiens adenosine A2b receptor (ADORA2B), mRNA.	ADORA2	136	NM_000676.2	161	2564	2685	4424
ACACGTTGCAGTCAGTCA	CLL-H-000942	ADORA2B	Homo sapiens adenosine A2b receptor (ADORA2B), mRNA.	ADORA2	136	NM_000676.2	64	872	1051	1430
TGACGTTGCAGTCAGTAC	CLL-H-000943	ADORA2B	Homo sapiens adenosine A2b receptor (ADORA2B), mRNA.	ADORA2	136	NM_000676.2	491	5568	9404	14910
GTACGTTGCAGTCAGTGT	CLL-H-000944	ADORA2B	Homo sapiens adenosine A2b receptor (ADORA2B), mRNA.	ADORA2	136	NM_000676.2	486	6044	4677	7008
CAACGTTGCAGTCAGTTG	CLL-H-000945	ADORA2B	Homo sapiens adenosine A2b receptor (ADORA2B), mRNA.	ADORA2	136	NM_000676.2	54	922	1105	1796
CATGGTCAGTGTTGCATG	CLL-H-000946	ADORA2B	Homo sapiens adenosine A2b receptor (ADORA2B), mRNA.	ADORA2	136	NM_000676.2	463	4802	3640	5527
TGTGCAACCAACACGTGT	CLL-H-000947	ADORA3	Homo sapiens adenosine A3 receptor (ADORA3), transcript variant 2, mRNA.	AD026; RP11-552M11.7; A3AR; bA552M11.5	140	NM_000677.3	606	7056	6876	9733
GTTGCAACCAACACGTAC	CLL-H-000948	ADORA3	Homo sapiens adenosine A3 receptor (ADORA3), transcript variant 2, mRNA.	AD026; RP11-552M11.7; A3AR; bA552M11.5	140	NM_000677.3	66	1880	2357	3933
CATGCAACCAACACGTCA	CLL-H-000949	ADORA3	Homo sapiens adenosine A3 receptor (ADORA3), transcript variant 2, mRNA.	AD026; RP11-552M11.7; A3AR; bA552M11.5	140	NM_000677.3	125	1271	1611	2339
ACGTCAACCAACACGTGT	CLL-H-000950	ADORA3	Homo sapiens adenosine A3 receptor (ADORA3), transcript variant 2, mRNA.	AD026; RP11-552M11.7; A3AR; bA552M11.5	140	NM_000677.3	147	1440	1286	1826
TGGTCAACCAACACGTCA	CLL-H-000951	ADORA3	Homo sapiens adenosine A3 receptor (ADORA3), transcript variant 2, mRNA.	AD026; RP11-552M11.7; A3AR; bA552M11.5	140	NM_000677.3	244	2546	2490	3926
GTGTCAACCAACACGTTG	CLL-H-000952	ADRA1A	Homo sapiens adrenergic, alpha-1A-, receptor (ADRA1A), transcript variant 4, mRNA.	ADRA1C; ADRA1L1; ALPHA1AAR	148	NM_033304.1	65	617	814	804
CAGTCAACCAACACGTAC	CLL-H-000953	ADRA1A	Homo sapiens adrenergic, alpha-1A-, receptor (ADRA1A), transcript variant 4, mRNA.	ADRA1C; ADRA1L1; ALPHA1AAR	148	NM_033304.1	64	885	2110	3804
ACCACAACCAACACGTCA	CLL-H-000954	ADRA1A	Homo sapiens adrenergic, alpha-1A-, receptor (ADRA1A), transcript variant 4, mRNA.	ADRA1C; ADRA1L1; ALPHA1AAR	148	NM_033304.1	202	2210	1500	2298
TGCACAACCAACACGTAC	CLL-H-000955	ADRA1A	Homo sapiens adrenergic, alpha-1A-, receptor (ADRA1A), transcript variant 4, mRNA.	ADRA1C; ADRA1L1; ALPHA1AAR	148	NM_033304.1	158	2244	1482	2927
GTCAGTTGACGTTGCAGT	CLL-H-000956	ADRA1A	Homo sapiens adrenergic, alpha-1A-, receptor (ADRA1A), transcript variant 4, mRNA.	ADRA1C; ADRA1L1; ALPHA1AAR	148	NM_033304.1	227	2140	1893	2609
CACAGTTGACGTTGCATG	CLL-H-000957	ADRA1A	Homo sapiens adrenergic, alpha-1A-, receptor (ADRA1A), transcript variant 4, mRNA.	ADRA1C; ADRA1L1; ALPHA1AAR	148	NM_033304.1	112	1694	935	1750
GTCACAACCAACACGTGT	CLL-H-000958	ADRA1B	Homo sapiens adrenergic, alpha-1B-, receptor (ADRA1B), mRNA.	ALPHA1BAR; ADRA1	147	NM_000679.3	144	1465	1607	2538
CACACAACCAACACGTTG	CLL-H-000959	ADRA1B	Homo sapiens adrenergic, alpha-1B-, receptor (ADRA1B), mRNA.	ALPHA1BAR; ADRA1	147	NM_000679.3	341	4300	4204	7031
ACACACTGCAACACGTGT	CLL-H-000960	ADRA1B	Homo sapiens adrenergic, alpha-1B-, receptor (ADRA1B), mRNA.	ALPHA1BAR; ADRA1	147	NM_000679.3	476	4620	4924	7523
TGACACTGCAACACGTCA	CLL-H-000961	ADRA1B	Homo sapiens adrenergic, alpha-1B-, receptor (ADRA1B), mRNA.	ALPHA1BAR; ADRA1	147	NM_000679.3	121	1258	1257	2215
GTACACTGCAACACGTTG	CLL-H-000962	ADRA1B	Homo sapiens adrenergic, alpha-1B-, receptor (ADRA1B), mRNA.	ALPHA1BAR; ADRA1	147	NM_000679.3	211	2218	2379	3672
CAACACTGCAACACGTAC	CLL-H-000963	ADRA1D	Homo sapiens adrenergic, alpha-1D-, receptor (ADRA1D), mRNA.	DAR; ADRA1A; ADRA1R; ADRA1; dJ779E11.2; ALPHA1	146	NM_000678.3	345	3867	3127	6219
ACTGACTGCAACACGTCA	CLL-H-000964	ADRA1D	Homo sapiens adrenergic, alpha-1D-, receptor (ADRA1D), mRNA.	DAR; ADRA1A; ADRA1R; ADRA1; dJ779E11.2; ALPHA1	146	NM_000678.3	653	7727	7930	12621
TGTGACTGCAACACGTAC	CLL-H-000965	ADRA1D	Homo sapiens adrenergic, alpha-1D-, receptor (ADRA1D), mRNA.	DAR; ADRA1A; ADRA1R; ADRA1; dJ779E11.2; ALPHA1	146	NM_000678.3	872	11067	7582	12520
GTTGACTGCAACACGTGT	CLL-H-000966	ADRA1D	Homo sapiens adrenergic, alpha-1D-, receptor (ADRA1D), mRNA.	DAR; ADRA1A; ADRA1R; ADRA1; dJ779E11.2; ALPHA1	146	NM_000678.3	97	1044	1111	1788
GTGTACCAGTGTGTCAAC	CLL-H-000967	ADRA1D	Homo sapiens adrenergic, alpha-1D-, receptor (ADRA1D), mRNA.	DAR; ADRA1A; ADRA1R; ADRA1; dJ779E11.2; ALPHA1	146	NM_000678.3	148	1028	1240	2480
CATGACTGCAACACGTTG	CLL-H-000968	ADRA2A	Homo sapiens adrenergic, alpha-2A-, receptor (ADRA2A), mRNA.	ZNF32; ALPHA2AAR; ADRA2R; ADRA2; ADRAR	150	NM_000681.2	131	1398	1198	2547
ACGTACTGCAACACGTAC	CLL-H-000969	ADRA2A	Homo sapiens adrenergic, alpha-2A-, receptor (ADRA2A), mRNA.	ZNF32; ALPHA2AAR; ADRA2R; ADRA2; ADRAR	150	NM_000681.2	147	1815	1048	1399
TGGTACTGCAACACGTTG	CLL-H-000970	ADRA2A	Homo sapiens adrenergic, alpha-2A-, receptor (ADRA2A), mRNA.	ZNF32; ALPHA2AAR; ADRA2R; ADRA2; ADRAR	150	NM_000681.2	326	3790	2899	4745
GTGTACTGCAACACGTCA	CLL-H-000971	ADRA2A	Homo sapiens adrenergic, alpha-2A-, receptor (ADRA2A), mRNA.	ZNF32; ALPHA2AAR; ADRA2R; ADRA2; ADRAR	150	NM_000681.2	377	3792	2391	4410
CACACATGACGTTGCAAC	CLL-H-000972	ADRA2A	Homo sapiens adrenergic, alpha-2A-, receptor (ADRA2A), mRNA.	ZNF32; ALPHA2AAR; ADRA2R; ADRA2; ADRAR	150	NM_000681.2	347	4592	2394	3728
ACACACGTACGTTGCAAC	CLL-H-000973	ADRA2A	Homo sapiens adrenergic, alpha-2A-, receptor (ADRA2A), mRNA.	ZNF32; ALPHA2AAR; ADRA2R; ADRA2; ADRAR	150	NM_000681.2	425	6294	3516	6265
CAGTACTGCAACACGTGT	CLL-H-000974	ADRA2B	Homo sapiens adrenergic, alpha-2B-, receptor (ADRA2B), mRNA.	ADRARL1; ADRA2L1; ALPHA2BAR; ADRA2RL1	151	NM_000682.5	138	1740	1222	1761
ACCAACTGCAACACGTTG	CLL-H-000975	ADRA2B	Homo sapiens adrenergic, alpha-2B-, receptor (ADRA2B), mRNA.	ADRARL1; ADRA2L1; ALPHA2BAR; ADRA2RL1	151	NM_000682.5	252	3833	4018	5376
TGCAACTGCAACACGTGT	CLL-H-000976	ADRA2B	Homo sapiens adrenergic, alpha-2B-, receptor (ADRA2B), mRNA.	ADRARL1; ADRA2L1; ALPHA2BAR; ADRA2RL1	151	NM_000682.5	583	6666	5666	9388
GTCAACTGCAACACGTAC	CLL-H-000977	ADRA2B	Homo sapiens adrenergic, alpha-2B-, receptor (ADRA2B), mRNA.	ADRARL1; ADRA2L1; ALPHA2BAR; ADRA2RL1	151	NM_000682.5	281	3172	2503	4602
CACAACTGCAACACGTCA	CLL-H-000978	ADRA2B	Homo sapiens adrenergic, alpha-2B-, receptor (ADRA2B), mRNA.	ADRARL1; ADRA2L1; ALPHA2BAR; ADRA2RL1	151	NM_000682.5	237	2391	3960	6017
ACACTGTGCAACACGTTG	CLL-H-000979	ADRA2C	PREDICTED: Homo sapiens adrenergic, alpha-2C-, receptor (ADRA2C), mRNA.		152	XM_001128592.1	170	2326	1649	2829
TGACTGTGCAACACGTGT	CLL-H-000980	ADRA2C	PREDICTED: Homo sapiens adrenergic, alpha-2C-, receptor (ADRA2C), mRNA.		152	XM_001128592.1	345	3351	2319	3698
ACTGGTGTACGTGTCAGT	CLL-H-000981	ADRA2C	PREDICTED: Homo sapiens adrenergic, alpha-2C-, receptor (ADRA2C), mRNA.		152	XM_001128592.1	154	2415	4304	6796
TGTGGTGTACGTGTCACA	CLL-H-000982	ADRA2C	PREDICTED: Homo sapiens adrenergic, alpha-2C-, receptor (ADRA2C), mRNA.		152	XM_001128592.1	104	948	976	895
GTTGGTGTACGTGTCATG	CLL-H-000983	ADRA2C	PREDICTED: Homo sapiens adrenergic, alpha-2C-, receptor (ADRA2C), mRNA.		152	XM_001128592.1	261	2693	2481	3063
GTACTGTGCAACACGTAC	CLL-H-000984	ADRB1	Homo sapiens adrenergic, beta-1-, receptor (ADRB1), mRNA.	BETA1AR; B1AR; ADRB1R; RHR	153	NM_000684.2	313	2962	3450	5088
CAACTGTGCAACACGTCA	CLL-H-000985	ADRB1	Homo sapiens adrenergic, beta-1-, receptor (ADRB1), mRNA.	BETA1AR; B1AR; ADRB1R; RHR	153	NM_000684.2	111	1496	862	2288
ACTGTGTGCAACACGTGT	CLL-H-000986	ADRB1	Homo sapiens adrenergic, beta-1-, receptor (ADRB1), mRNA.	BETA1AR; B1AR; ADRB1R; RHR	153	NM_000684.2	515	4909	5615	10104
TGTGTGTGCAACACGTCA	CLL-H-000987	ADRB1	Homo sapiens adrenergic, beta-1-, receptor (ADRB1), mRNA.	BETA1AR; B1AR; ADRB1R; RHR	153	NM_000684.2	233	2177	2216	3411
TGCACAACACGTGTCACA	CLL-H-000988	ADRB1	Homo sapiens adrenergic, beta-1-, receptor (ADRB1), mRNA.	BETA1AR; B1AR; ADRB1R; RHR	153	NM_000684.2	292	2888	2642	3801
GTTGTGTGCAACACGTTG	CLL-H-000989	ADRB2	Homo sapiens adrenergic, beta-2-, receptor, surface (ADRB2), mRNA.	B2AR; BETA2AR; BAR; ADRBR; ADRB2R	154	NM_000024.4	128	1397	936	1373
CATGTGTGCAACACGTAC	CLL-H-000990	ADRB2	Homo sapiens adrenergic, beta-2-, receptor, surface (ADRB2), mRNA.	B2AR; BETA2AR; BAR; ADRBR; ADRB2R	154	NM_000024.4	117	1098	858	1657
ACGTTGTGCAACACGTCA	CLL-H-000991	ADRB2	Homo sapiens adrenergic, beta-2-, receptor, surface (ADRB2), mRNA.	B2AR; BETA2AR; BAR; ADRBR; ADRB2R	154	NM_000024.4	47	521	896	1436
TGGTTGTGCAACACGTAC	CLL-H-000992	ADRB2	Homo sapiens adrenergic, beta-2-, receptor, surface (ADRB2), mRNA.	B2AR; BETA2AR; BAR; ADRBR; ADRB2R	154	NM_000024.4	335	3558	2058	2302
GTACGTTGGTACTGCAAC	CLL-H-000993	ADRB2	Homo sapiens adrenergic, beta-2-, receptor, surface (ADRB2), mRNA.	B2AR; BETA2AR; BAR; ADRBR; ADRB2R	154	NM_000024.4	238	2351	2073	4097
GTGTTGTGCAACACGTGT	CLL-H-000994	ADRB3	Homo sapiens adrenergic, beta-3-, receptor (ADRB3), mRNA.	BETA3AR	155	NM_000025.1	321	2164	1967	3451
CAGTTGTGCAACACGTTG	CLL-H-000995	ADRB3	Homo sapiens adrenergic, beta-3-, receptor (ADRB3), mRNA.	BETA3AR	155	NM_000025.1	167	1443	1247	1947
ACCATGTGCAACACGTAC	CLL-H-000996	ADRB3	Homo sapiens adrenergic, beta-3-, receptor (ADRB3), mRNA.	BETA3AR	155	NM_000025.1	480	6744	3721	6780
TGCATGTGCAACACGTTG	CLL-H-000997	ADRB3	Homo sapiens adrenergic, beta-3-, receptor (ADRB3), mRNA.	BETA3AR	155	NM_000025.1	559	5966	7185	9999
GTCATGTGCAACACGTCA	CLL-H-000998	ADRB3	Homo sapiens adrenergic, beta-3-, receptor (ADRB3), mRNA.	BETA3AR	155	NM_000025.1	90	1374	903	1521
TGGTTGTGTGTGTGCAAC	CLL-H-000999	ADRB3	Homo sapiens adrenergic, beta-3-, receptor (ADRB3), mRNA.	BETA3AR	155	NM_000025.1	309	2475	2304	3421
GTTGACTGGTTGCATGCA	CLL-H-001000	ADRBK1	Homo sapiens adrenergic, beta, receptor kinase 1 (ADRBK1), mRNA.	FLJ16718; BETA-ARK1; GRK2; BARK1	156	NM_001619.3	189	2517	3211	4405
CATGACTGGTTGCATGGT	CLL-H-001001	ADRBK1	Homo sapiens adrenergic, beta, receptor kinase 1 (ADRBK1), mRNA.	FLJ16718; BETA-ARK1; GRK2; BARK1	156	NM_001619.3	148	1601	1494	2172
ACGTACTGGTTGCATGTG	CLL-H-001002	ADRBK1	Homo sapiens adrenergic, beta, receptor kinase 1 (ADRBK1), mRNA.	FLJ16718; BETA-ARK1; GRK2; BARK1	156	NM_001619.3	164	1420	943	1896
TGGTACTGGTTGCATGGT	CLL-H-001003	ADRBK1	Homo sapiens adrenergic, beta, receptor kinase 1 (ADRBK1), mRNA.	FLJ16718; BETA-ARK1; GRK2; BARK1	156	NM_001619.3	356	3707	3229	4897
GTGTACTGGTTGCATGAC	CLL-H-001004	ADRBK1	Homo sapiens adrenergic, beta, receptor kinase 1 (ADRBK1), mRNA.	FLJ16718; BETA-ARK1; GRK2; BARK1	156	NM_001619.3	173	1576	1134	1696
CACACATGGTTGTGCAGT	CLL-H-001005	ADRBK1	Homo sapiens adrenergic, beta, receptor kinase 1 (ADRBK1), mRNA.	FLJ16718; BETA-ARK1; GRK2; BARK1	156	NM_001619.3	243	3248	3603	5278
GTACGTCAACGTCATGTG	CLL-H-001006	ADRBK2	Homo sapiens adrenergic, beta, receptor kinase 2 (ADRBK2), mRNA.	BARK2; GRK3	157	NM_005160.3	161	1472	1239	1443
CAACGTCAACGTCATGAC	CLL-H-001007	ADRBK2	Homo sapiens adrenergic, beta, receptor kinase 2 (ADRBK2), mRNA.	BARK2; GRK3	157	NM_005160.3	55	748	764	791
ACTGGTCAACGTCATGCA	CLL-H-001008	ADRBK2	Homo sapiens adrenergic, beta, receptor kinase 2 (ADRBK2), mRNA.	BARK2; GRK3	157	NM_005160.3	478	5573	6151	9780
TGTGGTCAACGTCATGAC	CLL-H-001009	ADRBK2	Homo sapiens adrenergic, beta, receptor kinase 2 (ADRBK2), mRNA.	BARK2; GRK3	157	NM_005160.3	211	2243	3540	5339
TGCAACGTCAGTACCACA	CLL-H-001010	ADRBK2	Homo sapiens adrenergic, beta, receptor kinase 2 (ADRBK2), mRNA.	BARK2; GRK3	157	NM_005160.3	35	467	619	931
GTACTGCATGCACAGTGT	CLL-H-001011	ADSL	Homo sapiens adenylosuccinate lyase (ADSL), mRNA.		158	NM_000026.1	109	1086	669	1223
CAACTGCATGCACAGTTG	CLL-H-001012	ADSL	Homo sapiens adenylosuccinate lyase (ADSL), mRNA.		158	NM_000026.1	46	728	537	830
ACTGTGCATGCACAGTAC	CLL-H-001013	ADSL	Homo sapiens adenylosuccinate lyase (ADSL), mRNA.		158	NM_000026.1	105	1405	837	1507
TGTGTGCATGCACAGTTG	CLL-H-001014	ADSL	Homo sapiens adenylosuccinate lyase (ADSL), mRNA.		158	NM_000026.1	188	2425	1359	2155
GTACCACACAACTGCATG	CLL-H-001015	ADSL	Homo sapiens adenylosuccinate lyase (ADSL), mRNA.		158	NM_000026.1	507	5430	5468	9586
GTGTTGTGTGTGTGCAGT	CLL-H-001016	ADSL	Homo sapiens adenylosuccinate lyase (ADSL), mRNA.		158	NM_000026.1	663	5632	4849	7893
ACCACATGTGACGTGTCA	CLL-H-001017	ADSS	Homo sapiens adenylosuccinate synthase (ADSS), mRNA.	ADEH; MGC20404	159	NM_001126.2	107	1797	1909	2839
TGCACATGTGACGTGTAC	CLL-H-001018	ADSS	Homo sapiens adenylosuccinate synthase (ADSS), mRNA.	ADEH; MGC20404	159	NM_001126.2	214	1817	1200	2053
GTCACATGTGACGTGTGT	CLL-H-001019	ADSS	Homo sapiens adenylosuccinate synthase (ADSS), mRNA.	ADEH; MGC20404	159	NM_001126.2	198	2089	2407	3617
CACACATGTGACGTGTTG	CLL-H-001020	ADSS	Homo sapiens adenylosuccinate synthase (ADSS), mRNA.	ADEH; MGC20404	159	NM_001126.2	206	2458	2141	2973
ACACACGTTGACGTGTTG	CLL-H-001021	ADSS	Homo sapiens adenylosuccinate synthase (ADSS), mRNA.	ADEH; MGC20404	159	NM_001126.2	482	5885	3200	5809
TGTGGTTGGTACGTGTTG	CLL-H-001022	ADSSL1	Homo sapiens adenylosuccinate synthase like 1 (ADSSL1), transcript variant 1, mRNA.	FLJ38602	122622	NM_199165.1	551	5052	5923	9020
GTTGGTTGGTACGTGTCA	CLL-H-001023	ADSSL1	Homo sapiens adenylosuccinate synthase like 1 (ADSSL1), transcript variant 1, mRNA.	FLJ38602	122622	NM_199165.1	100	924	1127	1673
CATGGTTGGTACGTGTGT	CLL-H-001024	ADSSL1	Homo sapiens adenylosuccinate synthase like 1 (ADSSL1), transcript variant 1, mRNA.	FLJ38602	122622	NM_199165.1	294	3404	3286	4700
ACGTGTTGGTACGTGTTG	CLL-H-001025	ADSSL1	Homo sapiens adenylosuccinate synthase like 1 (ADSSL1), transcript variant 1, mRNA.	FLJ38602	122622	NM_199165.1	75	1018	496	1082
TGGTGTTGGTACGTGTGT	CLL-H-001026	ADSSL1	Homo sapiens adenylosuccinate synthase like 1 (ADSSL1), transcript variant 1, mRNA.	FLJ38602	122622	NM_199165.1	158	1657	1272	1789
CAACCAGTACCAACGTAC	CLL-H-001027	AES	Homo sapiens amino-terminal enhancer of split (AES), transcript variant 3, mRNA.	AES-2; ESP1; GRG5; GRG; TLE5; AES-1	166	NM_198970.1	82	1206	1008	1255
ACTGCAGTACCAACGTCA	CLL-H-001028	AES	Homo sapiens amino-terminal enhancer of split (AES), transcript variant 3, mRNA.	AES-2; ESP1; GRG5; GRG; TLE5; AES-1	166	NM_198970.1	522	6591	4750	7036
TGTGCAGTACCAACGTAC	CLL-H-001029	AES	Homo sapiens amino-terminal enhancer of split (AES), transcript variant 3, mRNA.	AES-2; ESP1; GRG5; GRG; TLE5; AES-1	166	NM_198970.1	247	2449	3288	6397
GTTGCAGTACCAACGTGT	CLL-H-001030	AES	Homo sapiens amino-terminal enhancer of split (AES), transcript variant 3, mRNA.	AES-2; ESP1; GRG5; GRG; TLE5; AES-1	166	NM_198970.1	241	2543	2891	4068
CATGCAGTACCAACGTTG	CLL-H-001031	AES	Homo sapiens amino-terminal enhancer of split (AES), transcript variant 3, mRNA.	AES-2; ESP1; GRG5; GRG; TLE5; AES-1	166	NM_198970.1	98	1434	1223	1826
ACACACACCATGGTGTGT	CLL-H-001032	AFMID	Homo sapiens arylformamidase (AFMID), mRNA.	KF; DKFZp686F03259	125061	NM_001010982.1	178	1960	1771	2383
TGACACACCATGGTGTCA	CLL-H-001033	AFMID	Homo sapiens arylformamidase (AFMID), mRNA.	KF; DKFZp686F03259	125061	NM_001010982.1	330	3589	2925	4536
GTACACACCATGGTGTTG	CLL-H-001034	AFMID	Homo sapiens arylformamidase (AFMID), mRNA.	KF; DKFZp686F03259	125061	NM_001010982.1	192	1476	1627	2064
CAACACACCATGGTGTAC	CLL-H-001035	AFMID	Homo sapiens arylformamidase (AFMID), mRNA.	KF; DKFZp686F03259	125061	NM_001010982.1	189	2051	1935	4074
ACTGACACCATGGTGTCA	CLL-H-001036	AFMID	Homo sapiens arylformamidase (AFMID), mRNA.	KF; DKFZp686F03259	125061	NM_001010982.1	22	315	342	714
CAGTTGTGGTCAGTGTCA	CLL-H-001037	AFP	Homo sapiens alpha-fetoprotein (AFP), mRNA.	HPAFP; FETA	174	NM_001134.1	70	941	692	1566
ACCATGTGGTCAGTGTGT	CLL-H-001038	AFP	Homo sapiens alpha-fetoprotein (AFP), mRNA.	HPAFP; FETA	174	NM_001134.1	330	5000	5294	7394
TGCATGTGGTCAGTGTCA	CLL-H-001039	AFP	Homo sapiens alpha-fetoprotein (AFP), mRNA.	HPAFP; FETA	174	NM_001134.1	249	3883	3982	5804
GTCATGTGGTCAGTGTTG	CLL-H-001040	AFP	Homo sapiens alpha-fetoprotein (AFP), mRNA.	HPAFP; FETA	174	NM_001134.1	608	6146	6980	10418
CACATGTGGTCAGTGTAC	CLL-H-001041	AFP	Homo sapiens alpha-fetoprotein (AFP), mRNA.	HPAFP; FETA	174	NM_001134.1	169	2322	1242	1998
CATGTGTGACTGTGCACA	CLL-H-001042	AFP	Homo sapiens alpha-fetoprotein (AFP), mRNA.	HPAFP; FETA	174	NM_001134.1	92	1471	1163	1922
GTGTGTACACTGGTGTCA	CLL-H-001043	AGA	Homo sapiens aspartylglucosaminidase (AGA), mRNA.	AGU; ASRG; GA	175	NM_000027.2	658	6383	4216	5928
CAGTGTACACTGGTGTGT	CLL-H-001044	AGA	Homo sapiens aspartylglucosaminidase (AGA), mRNA.	AGU; ASRG; GA	175	NM_000027.2	277	2280	1577	3928
ACCAGTACACTGGTGTTG	CLL-H-001045	AGA	Homo sapiens aspartylglucosaminidase (AGA), mRNA.	AGU; ASRG; GA	175	NM_000027.2	117	1403	2373	3361
TGCAGTACACTGGTGTGT	CLL-H-001046	AGA	Homo sapiens aspartylglucosaminidase (AGA), mRNA.	AGU; ASRG; GA	175	NM_000027.2	193	2170	3018	3381
GTCAGTACACTGGTGTAC	CLL-H-001047	AGA	Homo sapiens aspartylglucosaminidase (AGA), mRNA.	AGU; ASRG; GA	175	NM_000027.2	200	2339	3171	4755
TGACGTTGTGCATGCACA	CLL-H-001048	AGA	Homo sapiens aspartylglucosaminidase (AGA), mRNA.	AGU; ASRG; GA	175	NM_000027.2	228	2642	2791	4448
TGCAACTGACGTCAGTCA	CLL-H-001049	AGER	Homo sapiens advanced glycosylation end product-specific receptor (AGER), transcript variant 1, mRNA.	MGC22357; RAGE	177	NM_001136.3	155	1974	1606	2848
GTCAACTGACGTCAGTTG	CLL-H-001050	AGER	Homo sapiens advanced glycosylation end product-specific receptor (AGER), transcript variant 1, mRNA.	MGC22357; RAGE	177	NM_001136.3	165	1601	1357	2284
CACAACTGACGTCAGTAC	CLL-H-001051	AGER	Homo sapiens advanced glycosylation end product-specific receptor (AGER), transcript variant 1, mRNA.	MGC22357; RAGE	177	NM_001136.3	56	702	1076	1947
ACACTGTGACGTCAGTGT	CLL-H-001052	AGER	Homo sapiens advanced glycosylation end product-specific receptor (AGER), transcript variant 1, mRNA.	MGC22357; RAGE	177	NM_001136.3	146	1415	1588	2531
TGACTGTGACGTCAGTCA	CLL-H-001053	AGER	Homo sapiens advanced glycosylation end product-specific receptor (AGER), transcript variant 1, mRNA.	MGC22357; RAGE	177	NM_001136.3	109	1402	2221	2739
CACAACCACAGTTGCAAC	CLL-H-001054	AGER	Homo sapiens advanced glycosylation end product-specific receptor (AGER), transcript variant 1, mRNA.	MGC22357; RAGE	177	NM_001136.3	134	1910	1713	2813
GTCAACGTACGTACCACA	CLL-H-001055	AGK	Homo sapiens acylglycerol kinase (AGK), mRNA.	MULK; FLJ10842	55750	NM_018238.2	285	3325	2127	3194
CACAACGTACGTACCAGT	CLL-H-001056	AGK	Homo sapiens acylglycerol kinase (AGK), mRNA.	MULK; FLJ10842	55750	NM_018238.2	160	2577	2244	3193
ACACTGGTACGTACCAAC	CLL-H-001057	AGK	Homo sapiens acylglycerol kinase (AGK), mRNA.	MULK; FLJ10842	55750	NM_018238.2	715	7685	8581	14493
TGACTGGTACGTACCATG	CLL-H-001058	AGK	Homo sapiens acylglycerol kinase (AGK), mRNA.	MULK; FLJ10842	55750	NM_018238.2	193	1709	2097	3340
GTACTGGTACGTACCACA	CLL-H-001059	AGK	Homo sapiens acylglycerol kinase (AGK), mRNA.	MULK; FLJ10842	55750	NM_018238.2	172	2626	1704	2875
TGGTACACGTGTTGCATG	CLL-H-001060	AGK	Homo sapiens acylglycerol kinase (AGK), mRNA.	MULK; FLJ10842	55750	NM_018238.2	160	1189	1235	1904
TGTGGTGTGTTGTGGTTG	CLL-H-001061	AGL	Homo sapiens amylo-1, 6-glucosidase, 4-alpha-glucanotransferase (glycogen debranching enzyme, glycogen storage disease type III) (AGL), transcript variant 6, mRNA.	GDE	178	NM_000646.1	226	2163	1170	2126
GTTGGTGTGTTGTGGTCA	CLL-H-001062	AGL	Homo sapiens amylo-1, 6-glucosidase, 4-alpha-glucanotransferase (glycogen debranching enzyme, glycogen storage disease type III) (AGL), transcript variant 6, mRNA.	GDE	178	NM_000646.1	346	3369	3653	6523
CATGGTGTGTTGTGGTGT	CLL-H-001063	AGL	Homo sapiens amylo-1, 6-glucosidase, 4-alpha-glucanotransferase (glycogen debranching enzyme, glycogen storage disease type III) (AGL), transcript variant 6, mRNA.	GDE	178	NM_000646.1	17	349	335	470
ACGTGTGTGTTGTGGTTG	CLL-H-001064	AGL	Homo sapiens amylo-1, 6-glucosidase, 4-alpha-glucanotransferase (glycogen debranching enzyme, glycogen storage disease type III) (AGL), transcript variant 6, mRNA.	GDE	178	NM_000646.1	113	1249	1049	2152
TGGTGTGTGTTGTGGTGT	CLL-H-001065	AGL	Homo sapiens amylo-1, 6-glucosidase, 4-alpha-glucanotransferase (glycogen debranching enzyme, glycogen storage disease type III) (AGL), transcript variant 6, mRNA.	GDE	178	NM_000646.1	159	1713	1157	1927
CAGTTGTGTGTGTGCATG	CLL-H-001066	AGL	Homo sapiens amylo-1, 6-glucosidase, 4-alpha-glucanotransferase (glycogen debranching enzyme, glycogen storage disease type III) (AGL), transcript variant 6, mRNA.	GDE	178	NM_000646.1	210	1840	1384	2094
GTCACATGCATGGTGTAC	CLL-H-001067	AGMAT	Homo sapiens agmatine ureohydrolase (agmatinase) (AGMAT), mRNA.	FLJ23384	79814	NM_024758.3	238	3440	2066	2826
CACACATGCATGGTGTCA	CLL-H-001068	AGMAT	Homo sapiens agmatine ureohydrolase (agmatinase) (AGMAT), mRNA.	FLJ23384	79814	NM_024758.3	55	1262	613	1059
ACACACGTCATGGTGTCA	CLL-H-001069	AGMAT	Homo sapiens agmatine ureohydrolase (agmatinase) (AGMAT), mRNA.	FLJ23384	79814	NM_024758.3	372	4372	2948	4086
TGACACGTCATGGTGTAC	CLL-H-001070	AGMAT	Homo sapiens agmatine ureohydrolase (agmatinase) (AGMAT), mRNA.	FLJ23384	79814	NM_024758.3	203	1971	1710	3006
GTACACGTCATGGTGTGT	CLL-H-001071	AGMAT	Homo sapiens agmatine ureohydrolase (agmatinase) (AGMAT), mRNA.	FLJ23384	79814	NM_024758.3	320	3389	3593	5989
GTGTGTGTGTTGTGGTAC	CLL-H-001072	AGPAT1	Homo sapiens 1-acylglycerol-3-phosphate O-acyltransferase 1 (lysophosphatidic acid acyltransferase, alpha) (AGPAT1), transcript variant 2, mRNA.	MGC5423; MGC4007; LPAAT-alpha; 1-AGPAT1; G15; LPAATA	10554	NM_032741.3	578	6406	3922	6839
CAGTGTGTGTTGTGGTCA	CLL-H-001073	AGPAT1	Homo sapiens 1-acylglycerol-3-phosphate O-acyltransferase 1 (lysophosphatidic acid acyltransferase, alpha) (AGPAT1), transcript variant 2, mRNA.	MGC5423; MGC4007; LPAAT-alpha; 1-AGPAT1; G15; LPAATA	10554	NM_032741.3	90	931	1075	1812
ACCAGTGTGTTGTGGTGT	CLL-H-001074	AGPAT1	Homo sapiens 1-acylglycerol-3-phosphate O-acyltransferase 1 (lysophosphatidic acid acyltransferase, alpha) (AGPAT1), transcript variant 2, mRNA.	MGC5423; MGC4007; LPAAT-alpha; 1-AGPAT1; G15; LPAATA	10554	NM_032741.3	267	3778	2546	4397
TGCAGTGTGTTGTGGTCA	CLL-H-001075	AGPAT1	Homo sapiens 1-acylglycerol-3-phosphate O-acyltransferase 1 (lysophosphatidic acid acyltransferase, alpha) (AGPAT1), transcript variant 2, mRNA.	MGC5423; MGC4007; LPAAT-alpha; 1-AGPAT1; G15; LPAATA	10554	NM_032741.3	115	1569	1273	1538
GTCAGTGTGTTGTGGTTG	CLL-H-001076	AGPAT1	Homo sapiens 1-acylglycerol-3-phosphate O-acyltransferase 1 (lysophosphatidic acid acyltransferase, alpha) (AGPAT1), transcript variant 2, mRNA.	MGC5423; MGC4007; LPAAT-alpha; 1-AGPAT1; G15; LPAATA	10554	NM_032741.3	144	1750	1640	2341
ACACTGCACAGTTGCAGT	CLL-H-001077	AGPAT1	Homo sapiens 1-acylglycerol-3-phosphate O-acyltransferase 1 (lysophosphatidic acid acyltransferase, alpha) (AGPAT1), transcript variant 2, mRNA.	MGC5423; MGC4007; LPAAT-alpha; 1-AGPAT1; G15; LPAATA	10554	NM_032741.3	502	5548	5148	7249
TGGTCAGTGTTGTGGTTG	CLL-H-001078	AGPAT2	Homo sapiens 1-acylglycerol-3-phosphate O-acyltransferase 2 (lysophosphatidic acid acyltransferase, beta) (AGPAT2), transcript variant 2, mRNA.	LPAAB; LPAAT-beta; BSCL1; BSCL; 1-AGPAT2	10555	NM_001012727.1	706	7340	5439	8422
GTGTCAGTGTTGTGGTCA	CLL-H-001079	AGPAT2	Homo sapiens 1-acylglycerol-3-phosphate O-acyltransferase 2 (lysophosphatidic acid acyltransferase, beta) (AGPAT2), transcript variant 2, mRNA.	LPAAB; LPAAT-beta; BSCL1; BSCL; 1-AGPAT2	10555	NM_001012727.1	280	3049	2364	4132
CAGTCAGTGTTGTGGTGT	CLL-H-001080	AGPAT2	Homo sapiens 1-acylglycerol-3-phosphate O-acyltransferase 2 (lysophosphatidic acid acyltransferase, beta) (AGPAT2), transcript variant 2, mRNA.	LPAAB; LPAAT-beta; BSCL1; BSCL; 1-AGPAT2	10555	NM_001012727.1	411	4201	6311	9194
ACCACAGTGTTGTGGTTG	CLL-H-001081	AGPAT2	Homo sapiens 1-acylglycerol-3-phosphate O-acyltransferase 2 (lysophosphatidic acid acyltransferase, beta) (AGPAT2), transcript variant 2, mRNA.	LPAAB; LPAAT-beta; BSCL1; BSCL; 1-AGPAT2	10555	NM_001012727.1	136	1807	3288	4871
ACCAGTGTACACTGCACA	CLL-H-001082	AGPAT2	Homo sapiens 1-acylglycerol-3-phosphate O-acyltransferase 2 (lysophosphatidic acid acyltransferase, beta) (AGPAT2), transcript variant 2, mRNA.	LPAAB; LPAAT-beta; BSCL1; BSCL; 1-AGPAT2	10555	NM_001012727.1	466	4746	4310	5853
CATGACCAGTTGTGGTTG	CLL-H-001083	AGPAT3	Homo sapiens 1-acylglycerol-3-phosphate O-acyltransferase 3 (AGPAT3), transcript variant 1, mRNA.	MGC4604; LPAAT-GAMMA1	56894	NM_020132.4	104	1251	1151	1859
ACGTACCAGTTGTGGTAC	CLL-H-001084	AGPAT3	Homo sapiens 1-acylglycerol-3-phosphate O-acyltransferase 3 (AGPAT3), transcript variant 1, mRNA.	MGC4604; LPAAT-GAMMA1	56894	NM_020132.4	128	1289	1188	1797
TGGTACCAGTTGTGGTTG	CLL-H-001085	AGPAT3	Homo sapiens 1-acylglycerol-3-phosphate O-acyltransferase 3 (AGPAT3), transcript variant 1, mRNA.	MGC4604; LPAAT-GAMMA1	56894	NM_020132.4	50	506	921	1115
GTGTACCAGTTGTGGTCA	CLL-H-001086	AGPAT3	Homo sapiens 1-acylglycerol-3-phosphate O-acyltransferase 3 (AGPAT3), transcript variant 1, mRNA.	MGC4604; LPAAT-GAMMA1	56894	NM_020132.4	179	1982	1521	2555
CAGTTGCAGTACTGCATG	CLL-H-001087	AGPAT3	Homo sapiens 1-acylglycerol-3-phosphate O-acyltransferase 3 (AGPAT3), transcript variant 1, mRNA.	MGC4604; LPAAT-GAMMA1	56894	NM_020132.4	329	3084	2507	4511
ACACTGCAGTTGTGGTTG	CLL-H-001088	AGPAT4	Homo sapiens 1-acylglycerol-3-phosphate O-acyltransferase 4 (lysophosphatidic acid acyltransferase, delta) (AGPAT4), mRNA.	dJ473J16.2; LPAAT-delta; 1-AGPAT4; RP3-473J16.2	56895	NM_020133.2	247	2565	3907	6561
TGACTGCAGTTGTGGTGT	CLL-H-001089	AGPAT4	Homo sapiens 1-acylglycerol-3-phosphate O-acyltransferase 4 (lysophosphatidic acid acyltransferase, delta) (AGPAT4), mRNA.	dJ473J16.2; LPAAT-delta; 1-AGPAT4; RP3-473J16.2	56895	NM_020133.2	469	5015	7266	9995
GTACTGCAGTTGTGGTAC	CLL-H-001090	AGPAT4	Homo sapiens 1-acylglycerol-3-phosphate O-acyltransferase 4 (lysophosphatidic acid acyltransferase, delta) (AGPAT4), mRNA.	dJ473J16.2; LPAAT-delta; 1-AGPAT4; RP3-473J16.2	56895	NM_020133.2	128	1217	949	1719
CAACTGCAGTTGTGGTCA	CLL-H-001091	AGPAT4	Homo sapiens 1-acylglycerol-3-phosphate O-acyltransferase 4 (lysophosphatidic acid acyltransferase, delta) (AGPAT4), mRNA.	dJ473J16.2; LPAAT-delta; 1-AGPAT4; RP3-473J16.2	56895	NM_020133.2	173	2493	2527	3521
ACTGACACGTACTGCATG	CLL-H-001092	AGPAT4	Homo sapiens 1-acylglycerol-3-phosphate O-acyltransferase 4 (lysophosphatidic acid acyltransferase, delta) (AGPAT4), mRNA.	dJ473J16.2; LPAAT-delta; 1-AGPAT4; RP3-473J16.2	56895	NM_020133.2	174	2379	1795	2412
GTGTTGACCATGTGGTCA	CLL-H-001093	AGPAT6	Homo sapiens 1-acylglycerol-3-phosphate O-acyltransferase 6 (lysophosphatidic acid acyltransferase, zeta) (AGPAT6), mRNA.	LPAAT-zeta; LPAATZ; DKFZp586M1819; TSARG7	137964	NM_178819.2	129	1348	1222	2208
CAGTTGACCATGTGGTGT	CLL-H-001094	AGPAT6	Homo sapiens 1-acylglycerol-3-phosphate O-acyltransferase 6 (lysophosphatidic acid acyltransferase, zeta) (AGPAT6), mRNA.	LPAAT-zeta; LPAATZ; DKFZp586M1819; TSARG7	137964	NM_178819.2	187	1694	1582	2697
ACCATGACCATGTGGTTG	CLL-H-001095	AGPAT6	Homo sapiens 1-acylglycerol-3-phosphate O-acyltransferase 6 (lysophosphatidic acid acyltransferase, zeta) (AGPAT6), mRNA.	LPAAT-zeta; LPAATZ; DKFZp586M1819; TSARG7	137964	NM_178819.2	140	3198	4294	5587
TGACACTGTGACACCACA	CLL-H-001096	AGPAT6	Homo sapiens 1-acylglycerol-3-phosphate O-acyltransferase 6 (lysophosphatidic acid acyltransferase, zeta) (AGPAT6), mRNA.	LPAAT-zeta; LPAATZ; DKFZp586M1819; TSARG7	137964	NM_178819.2	432	6545	8442	13137
TGACACACGTACTGCATG	CLL-H-001097	AGPAT6	Homo sapiens 1-acylglycerol-3-phosphate O-acyltransferase 6 (lysophosphatidic acid acyltransferase, zeta) (AGPAT6), mRNA.	LPAAT-zeta; LPAATZ; DKFZp586M1819; TSARG7	137964	NM_178819.2	460	4553	6710	9822
TGCAGTCAACCATGCAAC	CLL-H-001098	AGPAT6	Homo sapiens 1-acylglycerol-3-phosphate O-acyltransferase 6 (lysophosphatidic acid acyltransferase, zeta) (AGPAT6), mRNA.	LPAAT-zeta; LPAATZ; DKFZp586M1819; TSARG7	137964	NM_178819.2	147	1644	1660	2377
TGCACAGTGTACGTGTAC	CLL-H-001099	AGPS	Homo sapiens alkylglycerone phosphate synthase (AGPS), mRNA.	ADHAPS; ADAP-S; ADPS; ALDHPSY; ADAS	8540	NM_003659.1	391	3851	4398	5816
GTCACAGTGTACGTGTGT	CLL-H-001100	AGPS	Homo sapiens alkylglycerone phosphate synthase (AGPS), mRNA.	ADHAPS; ADAP-S; ADPS; ALDHPSY; ADAS	8540	NM_003659.1	428	3912	4682	6421
CACACAGTGTACGTGTTG	CLL-H-001101	AGPS	Homo sapiens alkylglycerone phosphate synthase (AGPS), mRNA.	ADHAPS; ADAP-S; ADPS; ALDHPSY; ADAS	8540	NM_003659.1	376	3346	5740	8113
ACACACCAGTACGTGTAC	CLL-H-001102	AGPS	Homo sapiens alkylglycerone phosphate synthase (AGPS), mRNA.	ADHAPS; ADAP-S; ADPS; ALDHPSY; ADAS	8540	NM_003659.1	233	3063	2507	4031
TGACACCAGTACGTGTTG	CLL-H-001103	AGPS	Homo sapiens alkylglycerone phosphate synthase (AGPS), mRNA.	ADHAPS; ADAP-S; ADPS; ALDHPSY; ADAS	8540	NM_003659.1	407	4055	4785	8253
ACGTTGTGACTGTGCAGT	CLL-H-001104	AGPS	Homo sapiens alkylglycerone phosphate synthase (AGPS), mRNA.	ADHAPS; ADAP-S; ADPS; ALDHPSY; ADAS	8540	NM_003659.1	301	3308	2383	4020
ACCATGGTTGCAGTGTGT	CLL-H-001105	AGRN	Homo sapiens agrin (AGRN), mRNA.	FLJ45064	375790	NM_198576.2	733	8583	6275	11425
TGCATGGTTGCAGTGTCA	CLL-H-001106	AGRN	Homo sapiens agrin (AGRN), mRNA.	FLJ45064	375790	NM_198576.2	108	994	2017	2195
CAGTCATGCAACTGCACA	CLL-H-001107	AGRN	Homo sapiens agrin (AGRN), mRNA.	FLJ45064	375790	NM_198576.2	85	1230	1386	1958
ACCACATGCAACTGCAGT	CLL-H-001108	AGRN	Homo sapiens agrin (AGRN), mRNA.	FLJ45064	375790	NM_198576.2	114	1536	1327	2269
CATGTGCAGTACGTCACA	CLL-H-001109	AGRN	Homo sapiens agrin (AGRN), mRNA.	FLJ45064	375790	NM_198576.2	104	1199	2398	3492
GTCACATGACACACCAAC	CLL-H-001110	AGRP	Homo sapiens agouti related protein homolog (mouse) (AGRP), transcript variant 1, mRNA.	ASIP2; MGC118963; AGRT; ART	181	NM_001138.1	329	4050	4441	5402
GTACACACACTGTGCATG	CLL-H-001111	AGRP	Homo sapiens agouti related protein homolog (mouse) (AGRP), transcript variant 1, mRNA.	ASIP2; MGC118963; AGRT; ART	181	NM_001138.1	182	1765	1235	2042
CAACACACACTGTGCAAC	CLL-H-001112	AGRP	Homo sapiens agouti related protein homolog (mouse) (AGRP), transcript variant 1, mRNA.	ASIP2; MGC118963; AGRT; ART	181	NM_001138.1	56	584	614	1341
ACTGACACACTGTGCACA	CLL-H-001113	AGRP	Homo sapiens agouti related protein homolog (mouse) (AGRP), transcript variant 1, mRNA.	ASIP2; MGC118963; AGRT; ART	181	NM_001138.1	408	4717	3732	6044
TGGTTGTGACTGTGCACA	CLL-H-001114	AGRP	Homo sapiens agouti related protein homolog (mouse) (AGRP), transcript variant 1, mRNA.	ASIP2; MGC118963; AGRT; ART	181	NM_001138.1	412	4163	3311	5312
GTGTTGTGACTGTGCATG	CLL-H-001115	AGRP	Homo sapiens agouti related protein homolog (mouse) (AGRP), transcript variant 1, mRNA.	ASIP2; MGC118963; AGRT; ART	181	NM_001138.1	148	1820	1639	1935
GTCACACAACACACGTGT	CLL-H-001116	AGT	Homo sapiens angiotensinogen (serpin peptidase inhibitor, clade A, member 8) (AGT), mRNA.	SERPINA8; ANHU	183	NM_000029.2	179	1567	1206	2432
CACACACAACACACGTTG	CLL-H-001117	AGT	Homo sapiens angiotensinogen (serpin peptidase inhibitor, clade A, member 8) (AGT), mRNA.	SERPINA8; ANHU	183	NM_000029.2	164	2303	1769	3111
ACACACACTGACACGTGT	CLL-H-001118	AGT	Homo sapiens angiotensinogen (serpin peptidase inhibitor, clade A, member 8) (AGT), mRNA.	SERPINA8; ANHU	183	NM_000029.2	187	2838	2967	4430
TGACACACTGACACGTCA	CLL-H-001119	AGT	Homo sapiens angiotensinogen (serpin peptidase inhibitor, clade A, member 8) (AGT), mRNA.	SERPINA8; ANHU	183	NM_000029.2	266	3352	2420	4390
GTACACACTGACACGTTG	CLL-H-001120	AGT	Homo sapiens angiotensinogen (serpin peptidase inhibitor, clade A, member 8) (AGT), mRNA.	SERPINA8; ANHU	183	NM_000029.2	219	2541	2389	3362
CACATGTGCAACACGTGT	CLL-H-001121	AGTR1	Homo sapiens angiotensin II receptor, type 1 (AGTR1), transcript variant 3, mRNA.	AT2R1A; AT2R1B; AT2R1; AT1; AT1B; AGTR1B; AGTR1A; AG2S; HAT1R	185	NM_004835.3	71	991	1162	1810
ACACGTTGCAACACGTAC	CLL-H-001122	AGTR1	Homo sapiens angiotensin II receptor, type 1 (AGTR1), transcript variant 3, mRNA.	AT2R1A; AT2R1B; AT2R1; AT1; AT1B; AGTR1B; AGTR1A; AG2S; HAT1R	185	NM_004835.3	457	5047	3540	5195
TGACGTTGCAACACGTTG	CLL-H-001123	AGTR1	Homo sapiens angiotensin II receptor, type 1 (AGTR1), transcript variant 3, mRNA.	AT2R1A; AT2R1B; AT2R1; AT1; AT1B; AGTR1B; AGTR1A; AG2S; HAT1R	185	NM_004835.3	181	1871	1923	2711
GTACGTTGCAACACGTCA	CLL-H-001124	AGTR1	Homo sapiens angiotensin II receptor, type 1 (AGTR1), transcript variant 3, mRNA.	AT2R1A; AT2R1B; AT2R1; AT1; AT1B; AGTR1B; AGTR1A; AG2S; HAT1R	185	NM_004835.3	186	3014	1719	2472
CAACGTTGCAACACGTGT	CLL-H-001125	AGTR1	Homo sapiens angiotensin II receptor, type 1 (AGTR1), transcript variant 3, mRNA.	AT2R1A; AT2R1B; AT2R1; AT1; AT1B; AGTR1B; AGTR1A; AG2S; HAT1R	185	NM_004835.3	151	1309	2421	4656
GTGTGTTGTGGTCATGTG	CLL-H-001126	AGTR2	Homo sapiens angiotensin II receptor, type 2 (AGTR2), mRNA.	MRX88; ATGR2; AT2	186	NM_000686.4	362	3210	3934	5326
CAGTGTTGTGGTCATGAC	CLL-H-001127	AGTR2	Homo sapiens angiotensin II receptor, type 2 (AGTR2), mRNA.	MRX88; ATGR2; AT2	186	NM_000686.4	120	799	693	1355
ACCAGTTGTGGTCATGCA	CLL-H-001128	AGTR2	Homo sapiens angiotensin II receptor, type 2 (AGTR2), mRNA.	MRX88; ATGR2; AT2	186	NM_000686.4	204	2247	2263	3154
TGCAGTTGTGGTCATGAC	CLL-H-001129	AGTR2	Homo sapiens angiotensin II receptor, type 2 (AGTR2), mRNA.	MRX88; ATGR2; AT2	186	NM_000686.4	304	4498	2812	4706
ACGTGTACGTACTGCAAC	CLL-H-001130	AGTR2	Homo sapiens angiotensin II receptor, type 2 (AGTR2), mRNA.	MRX88; ATGR2; AT2	186	NM_000686.4	170	1668	2682	4528
ACTGTGCAGTTGTGGTGT	CLL-H-001131	AGXT	Homo sapiens alanine-glyoxylate aminotransferase (AGXT), mRNA.	PH1; SPT; AGT; SPAT; AGT1; TLH6; AGXT1	189	NM_000030.1	457	4382	3808	6219
TGTGTGCAGTTGTGGTCA	CLL-H-001132	AGXT	Homo sapiens alanine-glyoxylate aminotransferase (AGXT), mRNA.	PH1; SPT; AGT; SPAT; AGT1; TLH6; AGXT1	189	NM_000030.1	162	1652	1333	2175
GTTGTGCAGTTGTGGTTG	CLL-H-001133	AGXT	Homo sapiens alanine-glyoxylate aminotransferase (AGXT), mRNA.	PH1; SPT; AGT; SPAT; AGT1; TLH6; AGXT1	189	NM_000030.1	207	2124	2350	3153
CATGTGCAGTTGTGGTAC	CLL-H-001134	AGXT	Homo sapiens alanine-glyoxylate aminotransferase (AGXT), mRNA.	PH1; SPT; AGT; SPAT; AGT1; TLH6; AGXT1	189	NM_000030.1	99	1067	874	1351
ACGTTGCAGTTGTGGTCA	CLL-H-001135	AGXT	Homo sapiens alanine-glyoxylate aminotransferase (AGXT), mRNA.	PH1; SPT; AGT; SPAT; AGT1; TLH6; AGXT1	189	NM_000030.1	168	1970	1234	2984
ACCATGTGTGTGTGCAAC	CLL-H-001136	AGXT	Homo sapiens alanine-glyoxylate aminotransferase (AGXT), mRNA.	PH1; SPT; AGT; SPAT; AGT1; TLH6; AGXT1	189	NM_000030.1	284	3712	2262	2953
TGGTTGCAGTTGTGGTAC	CLL-H-001137	AGXT2	Homo sapiens alanine-glyoxylate aminotransferase 2 (AGXT2), nuclear gene encoding mitochondrial protein, mRNA.	AGT2	64902	NM_031900.1	336	3253	2975	4367
GTGTTGCAGTTGTGGTGT	CLL-H-001138	AGXT2	Homo sapiens alanine-glyoxylate aminotransferase 2 (AGXT2), nuclear gene encoding mitochondrial protein, mRNA.	AGT2	64902	NM_031900.1	226	2020	1967	2445
CAGTTGCAGTTGTGGTTG	CLL-H-001139	AGXT2	Homo sapiens alanine-glyoxylate aminotransferase 2 (AGXT2), nuclear gene encoding mitochondrial protein, mRNA.	AGT2	64902	NM_031900.1	152	1835	3490	6094
ACCATGCAGTTGTGGTAC	CLL-H-001140	AGXT2	Homo sapiens alanine-glyoxylate aminotransferase 2 (AGXT2), nuclear gene encoding mitochondrial protein, mRNA.	AGT2	64902	NM_031900.1	209	2817	1869	2613
TGCATGCAGTTGTGGTTG	CLL-H-001141	AGXT2	Homo sapiens alanine-glyoxylate aminotransferase 2 (AGXT2), nuclear gene encoding mitochondrial protein, mRNA.	AGT2	64902	NM_031900.1	254	2870	2148	3019
ACCATGACACGTTGCATG	CLL-H-001142	AGXT2	Homo sapiens alanine-glyoxylate aminotransferase 2 (AGXT2), nuclear gene encoding mitochondrial protein, mRNA.	AGT2	64902	NM_031900.1	345	3368	3547	4213
GTTGTGCATGTGTGGTCA	CLL-H-001143	AGXT2L1	Homo sapiens alanine-glyoxylate aminotransferase 2-like 1 (AGXT2L1), mRNA.		64850	NM_031279.2	100	882	797	947
CATGTGCATGTGTGGTGT	CLL-H-001144	AGXT2L1	Homo sapiens alanine-glyoxylate aminotransferase 2-like 1 (AGXT2L1), mRNA.		64850	NM_031279.2	65	1071	642	1229
ACGTTGCATGTGTGGTTG	CLL-H-001145	AGXT2L1	Homo sapiens alanine-glyoxylate aminotransferase 2-like 1 (AGXT2L1), mRNA.		64850	NM_031279.2	471	5613	8128	13453
TGGTTGCATGTGTGGTGT	CLL-H-001146	AGXT2L1	Homo sapiens alanine-glyoxylate aminotransferase 2-like 1 (AGXT2L1), mRNA.		64850	NM_031279.2	245	3069	1895	3782
TGTGACCATGACTGCAGT	CLL-H-001147	AGXT2L1	Homo sapiens alanine-glyoxylate aminotransferase 2-like 1 (AGXT2L1), mRNA.		64850	NM_031279.2	337	2864	2216	3363
CACAACGTCATGGTGTAC	CLL-H-001148	AHCY	Homo sapiens S-adenosylhomocysteine hydrolase (AHCY), mRNA.	SAHH	191	NM_000687.1	208	2697	2489	4561
ACACTGGTCATGGTGTGT	CLL-H-001149	AHCY	Homo sapiens S-adenosylhomocysteine hydrolase (AHCY), mRNA.	SAHH	191	NM_000687.1	507	5764	4928	7779
TGACTGGTCATGGTGTCA	CLL-H-001150	AHCY	Homo sapiens S-adenosylhomocysteine hydrolase (AHCY), mRNA.	SAHH	191	NM_000687.1	170	1475	1825	2786
GTACTGGTCATGGTGTTG	CLL-H-001151	AHCY	Homo sapiens S-adenosylhomocysteine hydrolase (AHCY), mRNA.	SAHH	191	NM_000687.1	124	1644	1572	2627
CAACTGGTCATGGTGTAC	CLL-H-001152	AHCY	Homo sapiens S-adenosylhomocysteine hydrolase (AHCY), mRNA.	SAHH	191	NM_000687.1	577	5337	4640	7717
ACACACTGCATGTGCACA	CLL-H-001153	AHCY	Homo sapiens S-adenosylhomocysteine hydrolase (AHCY), mRNA.	SAHH	191	NM_000687.1	116	1501	1895	1933
TGTGGTACGTCAACGTCA	CLL-H-001154	AHR	Homo sapiens aryl hydrocarbon receptor (AHR), mRNA.		196	NM_001621.2	150	2266	2472	3766
GTTGGTACGTCAACGTTG	CLL-H-001155	AHR	Homo sapiens aryl hydrocarbon receptor (AHR), mRNA.		196	NM_001621.2	141	2284	2811	4002
CATGGTACGTCAACGTAC	CLL-H-001156	AHR	Homo sapiens aryl hydrocarbon receptor (AHR), mRNA.		196	NM_001621.2	122	777	692	1303
ACGTGTACGTCAACGTCA	CLL-H-001157	AHR	Homo sapiens aryl hydrocarbon receptor (AHR), mRNA.		196	NM_001621.2	213	1811	2511	3848
TGGTGTACGTCAACGTAC	CLL-H-001158	AHR	Homo sapiens aryl hydrocarbon receptor (AHR), mRNA.		196	NM_001621.2	228	2130	2389	4231
CAACACACTGACACGTAC	CLL-H-001159	AHSG	Homo sapiens alpha-2-HS-glycoprotein (AHSG), mRNA.	HSGA; A2HS; AHS; FETUA	197	NM_001622.1	287	4112	4189	6568
ACTGACACTGACACGTCA	CLL-H-001160	AHSG	Homo sapiens alpha-2-HS-glycoprotein (AHSG), mRNA.	HSGA; A2HS; AHS; FETUA	197	NM_001622.1	134	2134	3236	3851
TGTGACACTGACACGTAC	CLL-H-001161	AHSG	Homo sapiens alpha-2-HS-glycoprotein (AHSG), mRNA.	HSGA; A2HS; AHS; FETUA	197	NM_001622.1	440	5765	4755	7149
GTTGACACTGACACGTGT	CLL-H-001162	AHSG	Homo sapiens alpha-2-HS-glycoprotein (AHSG), mRNA.	HSGA; A2HS; AHS; FETUA	197	NM_001622.1	32	636	971	1105
ACACTGTGGTACTGCAGT	CLL-H-001163	AHSG	Homo sapiens alpha-2-HS-glycoprotein (AHSG), mRNA.	HSGA; A2HS; AHS; FETUA	197	NM_001622.1	635	7328	5470	7950
CAGTTGTGACTGTGCAAC	CLL-H-001164	AHSG	Homo sapiens alpha-2-HS-glycoprotein (AHSG), mRNA.	HSGA; A2HS; AHS; FETUA	197	NM_001622.1	79	904	831	1520
GTACCAACACTGACCACA	CLL-H-001165	AHSP	Homo sapiens alpha hemoglobin stabilizing protein (AHSP), mRNA.	AHSP; EDRF	51327	NM_016633.2	144	1721	1425	2486
CAACCAACACTGACCAGT	CLL-H-001166	AHSP	Homo sapiens alpha hemoglobin stabilizing protein (AHSP), mRNA.	AHSP; EDRF	51327	NM_016633.2	65	1448	997	1311
ACTGCAACACTGACCATG	CLL-H-001167	AHSP	Homo sapiens alpha hemoglobin stabilizing protein (AHSP), mRNA.	AHSP; EDRF	51327	NM_016633.2	187	2365	1965	2223
TGTGGTTGCAACGTCATG	CLL-H-001168	AHSP	Homo sapiens alpha hemoglobin stabilizing protein (AHSP), mRNA.	AHSP; EDRF	51327	NM_016633.2	208	2107	2700	3487
GTTGGTTGCAACGTCACA	CLL-H-001169	AHSP	Homo sapiens alpha hemoglobin stabilizing protein (AHSP), mRNA.	AHSP; EDRF	51327	NM_016633.2	420	4323	4449	7682
ACCAGTCACATGGTGTTG	CLL-H-001170	AICDA	Homo sapiens activation-induced cytidine deaminase (AICDA), mRNA.	ARP2; CDA2; HIGM2; AID	57379	NM_020661.1	289	3217	3200	5453
TGCAGTCACATGGTGTGT	CLL-H-001171	AICDA	Homo sapiens activation-induced cytidine deaminase (AICDA), mRNA.	ARP2; CDA2; HIGM2; AID	57379	NM_020661.1	151	1681	1333	2661
GTCAGTCACATGGTGTAC	CLL-H-001172	AICDA	Homo sapiens activation-induced cytidine deaminase (AICDA), mRNA.	ARP2; CDA2; HIGM2; AID	57379	NM_020661.1	248	3161	4237	7419
CACAGTCACATGGTGTCA	CLL-H-001173	AICDA	Homo sapiens activation-induced cytidine deaminase (AICDA), mRNA.	ARP2; CDA2; HIGM2; AID	57379	NM_020661.1	307	3080	2950	4183
ACACCACACATGGTGTTG	CLL-H-001174	AICDA	Homo sapiens activation-induced cytidine deaminase (AICDA), mRNA.	ARP2; CDA2; HIGM2; AID	57379	NM_020661.1	429	3540	2928	4142
CAACTGTGCATGTGCAAC	CLL-H-001175	AICDA	Homo sapiens activation-induced cytidine deaminase (AICDA), mRNA.	ARP2; CDA2; HIGM2; AID	57379	NM_020661.1	94	1239	937	1854
CAGTTGTGGTGTCAGTTG	CLL-H-001176	AIFM1	Homo sapiens apoptosis-inducing factor, mitochondrion-associated, 1 (AIFM1), nuclear gene encoding mitochondrial protein, transcript variant 3, mRNA.	MGC111425; PDCD8; AIF	9131	NM_145813.1	314	3262	4148	6390
ACCATGTGGTGTCAGTAC	CLL-H-001177	AIFM1	Homo sapiens apoptosis-inducing factor, mitochondrion-associated, 1 (AIFM1), nuclear gene encoding mitochondrial protein, transcript variant 3, mRNA.	MGC111425; PDCD8; AIF	9131	NM_145813.1	217	2751	3253	5524
TGCATGTGGTGTCAGTTG	CLL-H-001178	AIFM1	Homo sapiens apoptosis-inducing factor, mitochondrion-associated, 1 (AIFM1), nuclear gene encoding mitochondrial protein, transcript variant 3, mRNA.	MGC111425; PDCD8; AIF	9131	NM_145813.1	438	4700	3883	5309
TGTGTGACCACAACCAAC	CLL-H-001179	AIFM1	Homo sapiens apoptosis-inducing factor, mitochondrion-associated, 1 (AIFM1), nuclear gene encoding mitochondrial protein, transcript variant 3, mRNA.	MGC111425; PDCD8; AIF	9131	NM_145813.1	355	3862	3513	5911
GTTGTGACCACAACCAGT	CLL-H-001180	AIFM1	Homo sapiens apoptosis-inducing factor, mitochondrion-associated, 1 (AIFM1), nuclear gene encoding mitochondrial protein, transcript variant 3, mRNA.	MGC111425; PDCD8; AIF	9131	NM_145813.1	168	2006	2886	6143
CACAGTGTGTGTTGCAGT	CLL-H-001181	AIFM1	Homo sapiens apoptosis-inducing factor, mitochondrion-associated, 1 (AIFM1), nuclear gene encoding mitochondrial protein, transcript variant 3, mRNA.	MGC111425; PDCD8; AIF	9131	NM_145813.1	151	1815	1454	1937
GTTGACACCAGTACGTTG	CLL-H-001182	AIRE	Homo sapiens autoimmune regulator (AIRE), transcript variant AIRE-2, mRNA.	AIRE1; PGA1; APSI; APS1; APECED	326	NM_000658.1	527	5932	6608	12562
CATGACACCAGTACGTAC	CLL-H-001183	AIRE	Homo sapiens autoimmune regulator (AIRE), transcript variant AIRE-2, mRNA.	AIRE1; PGA1; APSI; APS1; APECED	326	NM_000658.1	159	1320	1252	1696
TGCATGTGTGTGTGCATG	CLL-H-001184	AIRE	Homo sapiens autoimmune regulator (AIRE), transcript variant AIRE-2, mRNA.	AIRE1; PGA1; APSI; APS1; APECED	326	NM_000658.1	139	1837	2637	4711
GTCATGTGTGTGTGCACA	CLL-H-001185	AIRE	Homo sapiens autoimmune regulator (AIRE), transcript variant AIRE-2, mRNA.	AIRE1; PGA1; APSI; APS1; APECED	326	NM_000658.1	378	3685	2971	4249
CACATGTGTGTGTGCAGT	CLL-H-001186	AIRE	Homo sapiens autoimmune regulator (AIRE), transcript variant AIRE-2, mRNA.	AIRE1; PGA1; APSI; APS1; APECED	326	NM_000658.1	215	2986	2494	3971
ACACGTTGTGTGTGCAAC	CLL-H-001187	AIRE	Homo sapiens autoimmune regulator (AIRE), transcript variant AIRE-2, mRNA.	AIRE1; PGA1; APSI; APS1; APECED	326	NM_000658.1	208	2340	1343	2759
ACGTACGTCACACATGAC	CLL-H-001188	AK1	Homo sapiens adenylate kinase 1 (AK1), mRNA.		203	NM_000476.1	32	380	224	738
TGGTACGTCACACATGTG	CLL-H-001189	AK1	Homo sapiens adenylate kinase 1 (AK1), mRNA.		203	NM_000476.1	150	1337	1666	2362
GTGTACGTCACACATGCA	CLL-H-001190	AK1	Homo sapiens adenylate kinase 1 (AK1), mRNA.		203	NM_000476.1	191	1872	1057	2385
CAGTACGTCACACATGGT	CLL-H-001191	AK1	Homo sapiens adenylate kinase 1 (AK1), mRNA.		203	NM_000476.1	64	1067	581	943
GTACCAGTCACACATGGT	CLL-H-001192	AK1	Homo sapiens adenylate kinase 1 (AK1), mRNA.		203	NM_000476.1	191	2846	2230	3235
ACCATGTGACTGTGCACA	CLL-H-001193	AK1	Homo sapiens adenylate kinase 1 (AK1), mRNA.		203	NM_000476.1	165	2070	1687	2466
ACCAACGTCACACATGTG	CLL-H-001194	AK2	Homo sapiens adenylate kinase 2 (AK2), transcript variant AK2B, mRNA.	ADK2	204	NM_013411.3	234	3765	3305	5326
TGCAACGTCACACATGGT	CLL-H-001195	AK2	Homo sapiens adenylate kinase 2 (AK2), transcript variant AK2B, mRNA.	ADK2	204	NM_013411.3	193	2813	2054	3447
CAACCAGTCACACATGTG	CLL-H-001196	AK2	Homo sapiens adenylate kinase 2 (AK2), transcript variant AK2B, mRNA.	ADK2	204	NM_013411.3	109	1046	1112	1530
ACTGCAGTCACACATGAC	CLL-H-001197	AK2	Homo sapiens adenylate kinase 2 (AK2), transcript variant AK2B, mRNA.	ADK2	204	NM_013411.3	393	5788	5041	7347
TGTGCAGTCACACATGTG	CLL-H-001198	AK2	Homo sapiens adenylate kinase 2 (AK2), transcript variant AK2B, mRNA.	ADK2	204	NM_013411.3	138	2020	1922	2923
GTCAACGTCACACATGAC	CLL-H-001199	AK3	Homo sapiens adenylate kinase 3 (AK3), nuclear gene encoding mitochondrial protein, mRNA.	AKL3L1; AK6; AKL3L; AK3L1; FIX	50808	NM_016282.2	259	3298	3040	4789
CACAACGTCACACATGCA	CLL-H-001200	AK3	Homo sapiens adenylate kinase 3 (AK3), nuclear gene encoding mitochondrial protein, mRNA.	AKL3L1; AK6; AKL3L; AK3L1; FIX	50808	NM_016282.2	87	2012	1841	2252
ACACTGGTCACACATGTG	CLL-H-001201	AK3	Homo sapiens adenylate kinase 3 (AK3), nuclear gene encoding mitochondrial protein, mRNA.	AKL3L1; AK6; AKL3L; AK3L1; FIX	50808	NM_016282.2	343	3784	4141	6510
TGACTGGTCACACATGGT	CLL-H-001202	AK3	Homo sapiens adenylate kinase 3 (AK3), nuclear gene encoding mitochondrial protein, mRNA.	AKL3L1; AK6; AKL3L; AK3L1; FIX	50808	NM_016282.2	228	2454	2387	3453
GTACTGGTCACACATGAC	CLL-H-001203	AK3	Homo sapiens adenylate kinase 3 (AK3), nuclear gene encoding mitochondrial protein, mRNA.	AKL3L1; AK6; AKL3L; AK3L1; FIX	50808	NM_016282.2	292	2546	4524	7197
CACATGTGTGGTTGCACA	CLL-H-001204	AK3	Homo sapiens adenylate kinase 3 (AK3), nuclear gene encoding mitochondrial protein, mRNA.	AKL3L1; AK6; AKL3L; AK3L1; FIX	50808	NM_016282.2	106	1010	689	1241
GTCAGTGTGTGTTGGTGT	CLL-H-001205	AK3L1	Homo sapiens adenylate kinase 3-like 1 (AK3L1), nuclear gene encoding mitochondrial protein, transcript variant 6, mRNA.	AK4; AK3	205	NM_013410.2	532	5528	4770	6476
CACAGTGTGTGTTGGTTG	CLL-H-001206	AK3L1	Homo sapiens adenylate kinase 3-like 1 (AK3L1), nuclear gene encoding mitochondrial protein, transcript variant 6, mRNA.	AK4; AK3	205	NM_013410.2	329	3382	1911	3122
ACACCAGTGTGTTGGTCA	CLL-H-001207	AK3L1	Homo sapiens adenylate kinase 3-like 1 (AK3L1), nuclear gene encoding mitochondrial protein, transcript variant 6, mRNA.	AK4; AK3	205	NM_013410.2	214	2755	3771	4786
TGACCAGTGTGTTGGTAC	CLL-H-001208	AK3L1	Homo sapiens adenylate kinase 3-like 1 (AK3L1), nuclear gene encoding mitochondrial protein, transcript variant 6, mRNA.	AK4; AK3	205	NM_013410.2	396	3199	4104	6765
GTACCAGTGTGTTGGTGT	CLL-H-001209	AK3L1	Homo sapiens adenylate kinase 3-like 1 (AK3L1), nuclear gene encoding mitochondrial protein, transcript variant 6, mRNA.	AK4; AK3	205	NM_013410.2	279	2582	2226	3663
CAACTGGTCACACATGCA	CLL-H-001210	AK5	Homo sapiens adenylate kinase 5 (AK5), transcript variant 1, mRNA.	AK6; MGC33326	26289	NM_174858.1	260	3280	3012	5703
ACTGTGGTCACACATGGT	CLL-H-001211	AK5	Homo sapiens adenylate kinase 5 (AK5), transcript variant 1, mRNA.	AK6; MGC33326	26289	NM_174858.1	208	2632	1795	3136
TGTGTGGTCACACATGCA	CLL-H-001212	AK5	Homo sapiens adenylate kinase 5 (AK5), transcript variant 1, mRNA.	AK6; MGC33326	26289	NM_174858.1	92	1528	1256	1894
GTTGTGGTCACACATGTG	CLL-H-001213	AK5	Homo sapiens adenylate kinase 5 (AK5), transcript variant 1, mRNA.	AK6; MGC33326	26289	NM_174858.1	110	1107	936	2150
CATGTGGTCACACATGAC	CLL-H-001214	AK5	Homo sapiens adenylate kinase 5 (AK5), transcript variant 1, mRNA.	AK6; MGC33326	26289	NM_174858.1	125	1617	1364	1797
TGTGCAACACCATGCACA	CLL-H-001215	AK5	Homo sapiens adenylate kinase 5 (AK5), transcript variant 1, mRNA.	AK6; MGC33326	26289	NM_174858.1	206	2190	2184	3728
TGCAGTACCAGTTGGTGT	CLL-H-001216	AK7	Homo sapiens adenylate kinase 7 (AK7), mRNA.	FLJ32864	122481	NM_152327.2	131	1858	2038	3462
GTCAGTACCAGTTGGTAC	CLL-H-001217	AK7	Homo sapiens adenylate kinase 7 (AK7), mRNA.	FLJ32864	122481	NM_152327.2	308	4145	3048	5889
CACAGTACCAGTTGGTCA	CLL-H-001218	AK7	Homo sapiens adenylate kinase 7 (AK7), mRNA.	FLJ32864	122481	NM_152327.2	401	4890	5714	10244
ACACCAACCAGTTGGTTG	CLL-H-001219	AK7	Homo sapiens adenylate kinase 7 (AK7), mRNA.	FLJ32864	122481	NM_152327.2	58	1031	888	1677
TGACCAACCAGTTGGTGT	CLL-H-001220	AK7	Homo sapiens adenylate kinase 7 (AK7), mRNA.	FLJ32864	122481	NM_152327.2	369	5352	5878	8266
GTCAACGTGTTGACGTAC	CLL-H-001221	AKAP1	Homo sapiens A kinase (PRKA) anchor protein 1 (AKAP1), nuclear gene encoding mitochondrial protein, transcript variant 2, mRNA.	D-AKAP1; AKAP149; MGC1807; AKAP121; SAKAP84; PRKA1; AKAP; AKAP84	8165	NM_139275.1	166	1774	4164	5812
CACAACGTGTTGACGTCA	CLL-H-001222	AKAP1	Homo sapiens A kinase (PRKA) anchor protein 1 (AKAP1), nuclear gene encoding mitochondrial protein, transcript variant 2, mRNA.	D-AKAP1; AKAP149; MGC1807; AKAP121; SAKAP84; PRKA1; AKAP; AKAP84	8165	NM_139275.1	31	448	486	882
ACACTGGTGTTGACGTTG	CLL-H-001223	AKAP1	Homo sapiens A kinase (PRKA) anchor protein 1 (AKAP1), nuclear gene encoding mitochondrial protein, transcript variant 2, mRNA.	D-AKAP1; AKAP149; MGC1807; AKAP121; SAKAP84; PRKA1; AKAP; AKAP84	8165	NM_139275.1	275	3676	2516	4978
ACCAACGTGTACTGCAAC	CLL-H-001224	AKAP1	Homo sapiens A kinase (PRKA) anchor protein 1 (AKAP1), nuclear gene encoding mitochondrial protein, transcript variant 2, mRNA.	D-AKAP1; AKAP149; MGC1807; AKAP121; SAKAP84; PRKA1; AKAP; AKAP84	8165	NM_139275.1	169	2922	2811	3785
ACGTCAACGTGTTGCATG	CLL-H-001225	AKAP1	Homo sapiens A kinase (PRKA) anchor protein 1 (AKAP1), nuclear gene encoding mitochondrial protein, transcript variant 2, mRNA.	D-AKAP1; AKAP149; MGC1807; AKAP121; SAKAP84; PRKA1; AKAP; AKAP84	8165	NM_139275.1	319	3068	2109	3018
TGGTCAACGTGTTGCAGT	CLL-H-001226	AKAP1	Homo sapiens A kinase (PRKA) anchor protein 1 (AKAP1), nuclear gene encoding mitochondrial protein, transcript variant 2, mRNA.	D-AKAP1; AKAP149; MGC1807; AKAP121; SAKAP84; PRKA1; AKAP; AKAP84	8165	NM_139275.1	271	2253	1684	2262
GTGTCATGCAGTTGGTTG	CLL-H-001227	AKAP10	Homo sapiens A kinase (PRKA) anchor protein 10 (AKAP10), nuclear gene encoding mitochondrial protein, mRNA.	MGC9414; D-AKAP2; PRKA10	11216	NM_007202.2	282	3159	3280	5641
CAGTCATGCAGTTGGTAC	CLL-H-001228	AKAP10	Homo sapiens A kinase (PRKA) anchor protein 10 (AKAP10), nuclear gene encoding mitochondrial protein, mRNA.	MGC9414; D-AKAP2; PRKA10	11216	NM_007202.2	111	1238	1033	2483
ACCACATGCAGTTGGTCA	CLL-H-001229	AKAP10	Homo sapiens A kinase (PRKA) anchor protein 10 (AKAP10), nuclear gene encoding mitochondrial protein, mRNA.	MGC9414; D-AKAP2; PRKA10	11216	NM_007202.2	430	5051	5024	9381
TGCACATGCAGTTGGTAC	CLL-H-001230	AKAP10	Homo sapiens A kinase (PRKA) anchor protein 10 (AKAP10), nuclear gene encoding mitochondrial protein, mRNA.	MGC9414; D-AKAP2; PRKA10	11216	NM_007202.2	499	4745	5546	9048
GTCACATGCAGTTGGTGT	CLL-H-001231	AKAP10	Homo sapiens A kinase (PRKA) anchor protein 10 (AKAP10), nuclear gene encoding mitochondrial protein, mRNA.	MGC9414; D-AKAP2; PRKA10	11216	NM_007202.2	164	2359	2615	3973
CATGCAACGTGTTGCAGT	CLL-H-001232	AKAP10	Homo sapiens A kinase (PRKA) anchor protein 10 (AKAP10), nuclear gene encoding mitochondrial protein, mRNA.	MGC9414; D-AKAP2; PRKA10	11216	NM_007202.2	50	431	223	438
ACGTCAGTACGTCATGGT	CLL-H-001233	AKAP11	Homo sapiens A kinase (PRKA) anchor protein 11 (AKAP11), mRNA.	PRKA11; AKAP220; DKFZp781I12161; KIAA0629; FLJ11304	11215	NM_016248.2	295	2956	3202	4801
TGGTCAGTACGTCATGCA	CLL-H-001234	AKAP11	Homo sapiens A kinase (PRKA) anchor protein 11 (AKAP11), mRNA.	PRKA11; AKAP220; DKFZp781I12161; KIAA0629; FLJ11304	11215	NM_016248.2	195	1429	1278	2602
GTGTCAGTACGTCATGTG	CLL-H-001235	AKAP11	Homo sapiens A kinase (PRKA) anchor protein 11 (AKAP11), mRNA.	PRKA11; AKAP220; DKFZp781I12161; KIAA0629; FLJ11304	11215	NM_016248.2	174	1343	2231	3338
CAGTCAGTACGTCATGAC	CLL-H-001236	AKAP11	Homo sapiens A kinase (PRKA) anchor protein 11 (AKAP11), mRNA.	PRKA11; AKAP220; DKFZp781I12161; KIAA0629; FLJ11304	11215	NM_016248.2	170	1301	1408	2294
ACCACAGTACGTCATGCA	CLL-H-001237	AKAP11	Homo sapiens A kinase (PRKA) anchor protein 11 (AKAP11), mRNA.	PRKA11; AKAP220; DKFZp781I12161; KIAA0629; FLJ11304	11215	NM_016248.2	181	2873	2289	4113
TGTGCAACGTGTTGCATG	CLL-H-001238	AKAP11	Homo sapiens A kinase (PRKA) anchor protein 11 (AKAP11), mRNA.	PRKA11; AKAP220; DKFZp781I12161; KIAA0629; FLJ11304	11215	NM_016248.2	78	570	728	889
CATGGTTGCAGTTGGTAC	CLL-H-001239	AKAP12	Homo sapiens A kinase (PRKA) anchor protein (gravin) 12 (AKAP12), transcript variant 1, mRNA.	DKFZp686M0430; AKAP250; DKFZp686O0331	9590	NM_005100.2	532	6266	4372	8120
ACGTGTTGCAGTTGGTCA	CLL-H-001240	AKAP12	Homo sapiens A kinase (PRKA) anchor protein (gravin) 12 (AKAP12), transcript variant 1, mRNA.	DKFZp686M0430; AKAP250; DKFZp686O0331	9590	NM_005100.2	247	2739	2404	4888
TGGTGTTGCAGTTGGTAC	CLL-H-001241	AKAP12	Homo sapiens A kinase (PRKA) anchor protein (gravin) 12 (AKAP12), transcript variant 1, mRNA.	DKFZp686M0430; AKAP250; DKFZp686O0331	9590	NM_005100.2	599	6259	4816	7945
GTGTGTTGCAGTTGGTGT	CLL-H-001242	AKAP12	Homo sapiens A kinase (PRKA) anchor protein (gravin) 12 (AKAP12), transcript variant 1, mRNA.	DKFZp686M0430; AKAP250; DKFZp686O0331	9590	NM_005100.2	78	628	1015	1365
CAGTGTTGCAGTTGGTTG	CLL-H-001243	AKAP12	Homo sapiens A kinase (PRKA) anchor protein (gravin) 12 (AKAP12), transcript variant 1, mRNA.	DKFZp686M0430; AKAP250; DKFZp686O0331	9590	NM_005100.2	55	492	741	1034
GTTGCAACGTGTTGCACA	CLL-H-001244	AKAP12	Homo sapiens A kinase (PRKA) anchor protein (gravin) 12 (AKAP12), transcript variant 1, mRNA.	DKFZp686M0430; AKAP250; DKFZp686O0331	9590	NM_005100.2	98	951	1033	1210
CATGCATGCAGTTGGTCA	CLL-H-001245	AKAP13	Homo sapiens A kinase (PRKA) anchor protein 13 (AKAP13), transcript variant 3, mRNA.	HA-3; FLJ11952; BRX; FLJ43341; c-lbc; PROTO-LB; Ht31; LBC; AKAP-Lbc; PROTO-LBC	11214	NM_144767.3	192	2148	1761	2640
ACGTCATGCAGTTGGTGT	CLL-H-001246	AKAP13	Homo sapiens A kinase (PRKA) anchor protein 13 (AKAP13), transcript variant 3, mRNA.	HA-3; FLJ11952; BRX; FLJ43341; c-lbc; PROTO-LB; Ht31; LBC; AKAP-Lbc; PROTO-LBC	11214	NM_144767.3	278	2829	2447	4390
TGGTCATGCAGTTGGTCA	CLL-H-001247	AKAP13	Homo sapiens A kinase (PRKA) anchor protein 13 (AKAP13), transcript variant 3, mRNA.	HA-3; FLJ11952; BRX; FLJ43341; c-lbc; PROTO-LB; Ht31; LBC; AKAP-Lbc; PROTO-LBC	11214	NM_144767.3	582	6120	6906	11745
ACTGCATGTGACTGCACA	CLL-H-001248	AKAP13	Homo sapiens A kinase (PRKA) anchor protein 13 (AKAP13), transcript variant 3, mRNA.	HA-3; FLJ11952; BRX; FLJ43341; c-lbc; PROTO-LB; Ht31; LBC; AKAP-Lbc; PROTO-LBC	11214	NM_144767.3	135	1587	1660	3004
TGTGCATGTGACTGCAAC	CLL-H-001249	AKAP13	Homo sapiens A kinase (PRKA) anchor protein 13 (AKAP13), transcript variant 3, mRNA.	HA-3; FLJ11952; BRX; FLJ43341; c-lbc; PROTO-LB; Ht31; LBC; AKAP-Lbc; PROTO-LBC	11214	NM_144767.3	292	3062	3542	5280
TGTGGTACTGCATGCATG	CLL-H-001250	AKAP13	Homo sapiens A kinase (PRKA) anchor protein 13 (AKAP13), transcript variant 3, mRNA.	HA-3; FLJ11952; BRX; FLJ43341; c-lbc; PROTO-LB; Ht31; LBC; AKAP-Lbc; PROTO-LBC	11214	NM_144767.3	74	788	1239	2145
CAACCATGCAGTTGGTGT	CLL-H-001251	AKAP3	Homo sapiens A kinase (PRKA) anchor protein 3 (AKAP3), mRNA.	AKAP110; FSP95; SOB1; PRKA3	10566	NM_006422.2	100	1108	1554	2758
ACTGCATGCAGTTGGTTG	CLL-H-001252	AKAP3	Homo sapiens A kinase (PRKA) anchor protein 3 (AKAP3), mRNA.	AKAP110; FSP95; SOB1; PRKA3	10566	NM_006422.2	114	1144	1235	1788
TGTGCATGCAGTTGGTGT	CLL-H-001253	AKAP3	Homo sapiens A kinase (PRKA) anchor protein 3 (AKAP3), mRNA.	AKAP110; FSP95; SOB1; PRKA3	10566	NM_006422.2	183	2353	1512	2006
GTTGCATGCAGTTGGTAC	CLL-H-001254	AKAP3	Homo sapiens A kinase (PRKA) anchor protein 3 (AKAP3), mRNA.	AKAP110; FSP95; SOB1; PRKA3	10566	NM_006422.2	117	1512	1576	2098
TGCACACAGTACTGCACA	CLL-H-001255	AKAP3	Homo sapiens A kinase (PRKA) anchor protein 3 (AKAP3), mRNA.	AKAP110; FSP95; SOB1; PRKA3	10566	NM_006422.2	480	4470	4982	9498
CAGTCAACGTGTTGCACA	CLL-H-001256	AKAP3	Homo sapiens A kinase (PRKA) anchor protein 3 (AKAP3), mRNA.	AKAP110; FSP95; SOB1; PRKA3	10566	NM_006422.2	165	1419	1359	2075
TGCAACTGCAGTTGGTCA	CLL-H-001257	AKAP4	Homo sapiens A kinase (PRKA) anchor protein 4 (AKAP4), transcript variant 2, mRNA.	FSC1; HI; p82; hAKAP82; AKAP82	8852	NM_139289.1	202	2291	2716	4574
GTCAACTGCAGTTGGTTG	CLL-H-001258	AKAP4	Homo sapiens A kinase (PRKA) anchor protein 4 (AKAP4), transcript variant 2, mRNA.	FSC1; HI; p82; hAKAP82; AKAP82	8852	NM_139289.1	115	1554	1964	2829
CACAACTGCAGTTGGTAC	CLL-H-001259	AKAP4	Homo sapiens A kinase (PRKA) anchor protein 4 (AKAP4), transcript variant 2, mRNA.	FSC1; HI; p82; hAKAP82; AKAP82	8852	NM_139289.1	210	2237	1218	2191
ACACTGTGCAGTTGGTGT	CLL-H-001260	AKAP4	Homo sapiens A kinase (PRKA) anchor protein 4 (AKAP4), transcript variant 2, mRNA.	FSC1; HI; p82; hAKAP82; AKAP82	8852	NM_139289.1	84	968	1853	3195
TGACTGTGCAGTTGGTCA	CLL-H-001261	AKAP4	Homo sapiens A kinase (PRKA) anchor protein 4 (AKAP4), transcript variant 2, mRNA.	FSC1; HI; p82; hAKAP82; AKAP82	8852	NM_139289.1	676	7412	6237	9348
GTGTCAACGTGTTGCAAC	CLL-H-001262	AKAP4	Homo sapiens A kinase (PRKA) anchor protein 4 (AKAP4), transcript variant 2, mRNA.	FSC1; HI; p82; hAKAP82; AKAP82	8852	NM_139289.1	143	1374	1556	2086
ACTGCAACTGGTCATGTG	CLL-H-001263	AKAP5	Homo sapiens A kinase (PRKA) anchor protein 5 (AKAP5), mRNA.	AKAP75; H21; AKAP79	9495	NM_004857.2	579	5961	12359	21467
TGTGCAACTGGTCATGGT	CLL-H-001264	AKAP5	Homo sapiens A kinase (PRKA) anchor protein 5 (AKAP5), mRNA.	AKAP75; H21; AKAP79	9495	NM_004857.2	340	3733	4319	5918
GTTGCAACTGGTCATGAC	CLL-H-001265	AKAP5	Homo sapiens A kinase (PRKA) anchor protein 5 (AKAP5), mRNA.	AKAP75; H21; AKAP79	9495	NM_004857.2	61	945	1437	2332
CATGCAACTGGTCATGCA	CLL-H-001266	AKAP5	Homo sapiens A kinase (PRKA) anchor protein 5 (AKAP5), mRNA.	AKAP75; H21; AKAP79	9495	NM_004857.2	245	3128	2203	3265
ACTGCATGCACAACCAAC	CLL-H-001267	AKAP5	Homo sapiens A kinase (PRKA) anchor protein 5 (AKAP5), mRNA.	AKAP75; H21; AKAP79	9495	NM_004857.2	114	1672	1332	1989
ACCACAACGTGTTGCAGT	CLL-H-001268	AKAP5	Homo sapiens A kinase (PRKA) anchor protein 5 (AKAP5), mRNA.	AKAP75; H21; AKAP79	9495	NM_004857.2	183	2506	3201	5079
GTCATGTGCAGTTGGTAC	CLL-H-001269	AKAP6	Homo sapiens A kinase (PRKA) anchor protein 6 (AKAP6), mRNA.	ADAP6; AKAP100; mAKAP; PRKA6; KIAA0311; ADAP100; MGC165020	9472	NM_004274.3	229	2544	3018	4692
CACATGTGCAGTTGGTCA	CLL-H-001270	AKAP6	Homo sapiens A kinase (PRKA) anchor protein 6 (AKAP6), mRNA.	ADAP6; AKAP100; mAKAP; PRKA6; KIAA0311; ADAP100; MGC165020	9472	NM_004274.3	236	2913	2636	4466
ACACGTTGCAGTTGGTTG	CLL-H-001271	AKAP6	Homo sapiens A kinase (PRKA) anchor protein 6 (AKAP6), mRNA.	ADAP6; AKAP100; mAKAP; PRKA6; KIAA0311; ADAP100; MGC165020	9472	NM_004274.3	444	5182	4697	6864
TGACGTTGCAGTTGGTGT	CLL-H-001272	AKAP6	Homo sapiens A kinase (PRKA) anchor protein 6 (AKAP6), mRNA.	ADAP6; AKAP100; mAKAP; PRKA6; KIAA0311; ADAP100; MGC165020	9472	NM_004274.3	408	4816	4315	8254
GTACGTTGCAGTTGGTAC	CLL-H-001273	AKAP6	Homo sapiens A kinase (PRKA) anchor protein 6 (AKAP6), mRNA.	ADAP6; AKAP100; mAKAP; PRKA6; KIAA0311; ADAP100; MGC165020	9472	NM_004274.3	319	3708	4235	7644
TGCACAACGTGTTGCACA	CLL-H-001274	AKAP6	Homo sapiens A kinase (PRKA) anchor protein 6 (AKAP6), mRNA.	ADAP6; AKAP100; mAKAP; PRKA6; KIAA0311; ADAP100; MGC165020	9472	NM_004274.3	375	4489	3409	5051
GTGTTGTGCAGTTGGTCA	CLL-H-001275	AKAP7	Homo sapiens A kinase (PRKA) anchor protein 7 (AKAP7), transcript variant beta, mRNA.	AKAP18	9465	NM_138633.1	154	1413	1427	2340
CAGTTGTGCAGTTGGTGT	CLL-H-001276	AKAP7	Homo sapiens A kinase (PRKA) anchor protein 7 (AKAP7), transcript variant beta, mRNA.	AKAP18	9465	NM_138633.1	325	2986	2983	4706
ACCATGTGCAGTTGGTTG	CLL-H-001277	AKAP7	Homo sapiens A kinase (PRKA) anchor protein 7 (AKAP7), transcript variant beta, mRNA.	AKAP18	9465	NM_138633.1	145	2197	2130	2790
TGCATGTGCAGTTGGTGT	CLL-H-001278	AKAP7	Homo sapiens A kinase (PRKA) anchor protein 7 (AKAP7), transcript variant beta, mRNA.	AKAP18	9465	NM_138633.1	268	2645	2746	4258
GTCACAACCACAACCAGT	CLL-H-001279	AKAP7	Homo sapiens A kinase (PRKA) anchor protein 7 (AKAP7), transcript variant beta, mRNA.	AKAP18	9465	NM_138633.1	171	3060	2219	3198
ACCAGTGTTGGTTGCAGT	CLL-H-001280	AKAP7	Homo sapiens A kinase (PRKA) anchor protein 7 (AKAP7), transcript variant beta, mRNA.	AKAP18	9465	NM_138633.1	430	4668	2994	5282
GTCAGTTGCAGTTGGTCA	CLL-H-001281	AKAP8	Homo sapiens A kinase (PRKA) anchor protein 8 (AKAP8), mRNA.	AKAP95; DKFZp586B1222	10270	NM_005858.2	806	10005	7168	12550
CACAGTTGCAGTTGGTGT	CLL-H-001282	AKAP8	Homo sapiens A kinase (PRKA) anchor protein 8 (AKAP8), mRNA.	AKAP95; DKFZp586B1222	10270	NM_005858.2	607	7559	9743	16938
ACACCATGCAGTTGGTAC	CLL-H-001283	AKAP8	Homo sapiens A kinase (PRKA) anchor protein 8 (AKAP8), mRNA.	AKAP95; DKFZp586B1222	10270	NM_005858.2	618	7639	4761	7663
TGACCATGCAGTTGGTTG	CLL-H-001284	AKAP8	Homo sapiens A kinase (PRKA) anchor protein 8 (AKAP8), mRNA.	AKAP95; DKFZp586B1222	10270	NM_005858.2	459	4835	3378	5078
GTACCATGCAGTTGGTCA	CLL-H-001285	AKAP8	Homo sapiens A kinase (PRKA) anchor protein 8 (AKAP8), mRNA.	AKAP95; DKFZp586B1222	10270	NM_005858.2	323	3125	1542	2751
GTCACAACGTGTTGCATG	CLL-H-001286	AKAP8	Homo sapiens A kinase (PRKA) anchor protein 8 (AKAP8), mRNA.	AKAP95; DKFZp586B1222	10270	NM_005858.2	162	2010	2610	3510
ACCAGTTGCAGTTGGTAC	CLL-H-001287	AKAP9	Homo sapiens A kinase (PRKA) anchor protein (yotiao) 9 (AKAP9), transcript variant 4, mRNA.	YOTIAO; MU-RMS-40.16A; HYPERION; AKAP450; AKAP350; CG-NAP; PRKA9; KIAA0803	10142	NM_147166.1	699	8793	5540	8466
TGCAGTTGCAGTTGGTTG	CLL-H-001288	AKAP9	Homo sapiens A kinase (PRKA) anchor protein (yotiao) 9 (AKAP9), transcript variant 4, mRNA.	YOTIAO; MU-RMS-40.16A; HYPERION; AKAP450; AKAP350; CG-NAP; PRKA9; KIAA0803	10142	NM_147166.1	379	3638	3091	4973
CACACAACCACAACCATG	CLL-H-001289	AKAP9	Homo sapiens A kinase (PRKA) anchor protein (yotiao) 9 (AKAP9), transcript variant 4, mRNA.	YOTIAO; MU-RMS-40.16A; HYPERION; AKAP450; AKAP350; CG-NAP; PRKA9; KIAA0803	10142	NM_147166.1	219	3401	2666	4669
ACCACACAGTACTGCAGT	CLL-H-001290	AKAP9	Homo sapiens A kinase (PRKA) anchor protein (yotiao) 9 (AKAP9), transcript variant 4, mRNA.	YOTIAO; MU-RMS-40.16A; HYPERION; AKAP450; AKAP350; CG-NAP; PRKA9; KIAA0803	10142	NM_147166.1	269	4570	5397	7094
TGCACAGTGTGTTGCAAC	CLL-H-001291	AKAP9	Homo sapiens A kinase (PRKA) anchor protein (yotiao) 9 (AKAP9), transcript variant 4, mRNA.	YOTIAO; MU-RMS-40.16A; HYPERION; AKAP450; AKAP350; CG-NAP; PRKA9; KIAA0803	10142	NM_147166.1	524	5612	7084	12304
GTCACAGTGTGTTGCAGT	CLL-H-001292	AKAP9	Homo sapiens A kinase (PRKA) anchor protein (yotiao) 9 (AKAP9), transcript variant 4, mRNA.	YOTIAO; MU-RMS-40.16A; HYPERION; AKAP450; AKAP350; CG-NAP; PRKA9; KIAA0803	10142	NM_147166.1	537	5997	5950	9188
ACGTTGGTCAACGTGTCA	CLL-H-001293	AKR1A1	Homo sapiens aldo-keto reductase family 1, member A1 (aldehyde reductase) (AKR1A1), transcript variant 2, mRNA.	ALR; ALDR1; MGC1380; MGC12529; DD3	10327	NM_153326.1	167	1896	1461	2529
TGGTTGGTCAACGTGTAC	CLL-H-001294	AKR1A1	Homo sapiens aldo-keto reductase family 1, member A1 (aldehyde reductase) (AKR1A1), transcript variant 2, mRNA.	ALR; ALDR1; MGC1380; MGC12529; DD3	10327	NM_153326.1	241	2094	2017	2988
GTGTTGGTCAACGTGTGT	CLL-H-001295	AKR1A1	Homo sapiens aldo-keto reductase family 1, member A1 (aldehyde reductase) (AKR1A1), transcript variant 2, mRNA.	ALR; ALDR1; MGC1380; MGC12529; DD3	10327	NM_153326.1	240	1688	985	2069
CAGTTGGTCAACGTGTTG	CLL-H-001296	AKR1A1	Homo sapiens aldo-keto reductase family 1, member A1 (aldehyde reductase) (AKR1A1), transcript variant 2, mRNA.	ALR; ALDR1; MGC1380; MGC12529; DD3	10327	NM_153326.1	65	898	747	1027
ACCATGGTCAACGTGTAC	CLL-H-001297	AKR1A1	Homo sapiens aldo-keto reductase family 1, member A1 (aldehyde reductase) (AKR1A1), transcript variant 2, mRNA.	ALR; ALDR1; MGC1380; MGC12529; DD3	10327	NM_153326.1	98	914	1796	2773
ACTGACGTCAGTTGCACA	CLL-H-001298	AKR1A1	Homo sapiens aldo-keto reductase family 1, member A1 (aldehyde reductase) (AKR1A1), transcript variant 2, mRNA.	ALR; ALDR1; MGC1380; MGC12529; DD3	10327	NM_153326.1	374	4433	3627	7420
CAACTGGTCAACGTGTCA	CLL-H-001299	AKR1B1	Homo sapiens aldo-keto reductase family 1, member B1 (aldose reductase) (AKR1B1), mRNA.	ALDR1; MGC1804; ALR2; AR; ADR	231	NM_001628.2	278	3514	5153	7628
ACTGTGGTCAACGTGTGT	CLL-H-001300	AKR1B1	Homo sapiens aldo-keto reductase family 1, member B1 (aldose reductase) (AKR1B1), mRNA.	ALDR1; MGC1804; ALR2; AR; ADR	231	NM_001628.2	247	2269	2725	4974
TGTGTGGTCAACGTGTCA	CLL-H-001301	AKR1B1	Homo sapiens aldo-keto reductase family 1, member B1 (aldose reductase) (AKR1B1), mRNA.	ALDR1; MGC1804; ALR2; AR; ADR	231	NM_001628.2	186	1569	1968	3348
GTTGTGGTCAACGTGTTG	CLL-H-001302	AKR1B1	Homo sapiens aldo-keto reductase family 1, member B1 (aldose reductase) (AKR1B1), mRNA.	ALDR1; MGC1804; ALR2; AR; ADR	231	NM_001628.2	275	2447	1902	3097
CATGTGGTCAACGTGTAC	CLL-H-001303	AKR1B1	Homo sapiens aldo-keto reductase family 1, member B1 (aldose reductase) (AKR1B1), mRNA.	ALDR1; MGC1804; ALR2; AR; ADR	231	NM_001628.2	75	953	1111	1292
GTTGACGTCAGTTGCAGT	CLL-H-001304	AKR1B1	Homo sapiens aldo-keto reductase family 1, member B1 (aldose reductase) (AKR1B1), mRNA.	ALDR1; MGC1804; ALR2; AR; ADR	231	NM_001628.2	120	1151	885	1206
TGACCATGCAACGTGTGT	CLL-H-001305	AKR1B10	Homo sapiens aldo-keto reductase family 1, member B10 (aldose reductase) (AKR1B10), mRNA.	ARL-1; AKR1B11; HSI; AKR1B12; ALDRLn; MGC14103; HIS; ARL1	57016	NM_020299.3	184	2166	1647	2121
GTACCATGCAACGTGTAC	CLL-H-001306	AKR1B10	Homo sapiens aldo-keto reductase family 1, member B10 (aldose reductase) (AKR1B10), mRNA.	ARL-1; AKR1B11; HSI; AKR1B12; ALDRLn; MGC14103; HIS; ARL1	57016	NM_020299.3	184	2309	1308	1859
CAACCATGCAACGTGTCA	CLL-H-001307	AKR1B10	Homo sapiens aldo-keto reductase family 1, member B10 (aldose reductase) (AKR1B10), mRNA.	ARL-1; AKR1B11; HSI; AKR1B12; ALDRLn; MGC14103; HIS; ARL1	57016	NM_020299.3	108	1726	1974	3033
ACTGCATGCAACGTGTGT	CLL-H-001308	AKR1B10	Homo sapiens aldo-keto reductase family 1, member B10 (aldose reductase) (AKR1B10), mRNA.	ARL-1; AKR1B11; HSI; AKR1B12; ALDRLn; MGC14103; HIS; ARL1	57016	NM_020299.3	360	4358	4059	6702
TGTGCATGCAACGTGTCA	CLL-H-001309	AKR1B10	Homo sapiens aldo-keto reductase family 1, member B10 (aldose reductase) (AKR1B10), mRNA.	ARL-1; AKR1B11; HSI; AKR1B12; ALDRLn; MGC14103; HIS; ARL1	57016	NM_020299.3	228	2528	1783	2438
TGTGACGTCAGTTGCAAC	CLL-H-001310	AKR1B10	Homo sapiens aldo-keto reductase family 1, member B10 (aldose reductase) (AKR1B10), mRNA.	ARL-1; AKR1B11; HSI; AKR1B12; ALDRLn; MGC14103; HIS; ARL1	57016	NM_020299.3	289	3559	3730	5169
CATGGTACGTGTTGGTGT	CLL-H-001311	AKR1C1	Homo sapiens aldo-keto reductase family 1, member C1 (dihydrodiol dehydrogenase 1; 20-alpha (3-alpha)-hydroxysteroid dehydrogenase) (AKR1C1), mRNA.	C9; 2-ALPHA-HSD; MBAB; H-37; DDH1; HAKRC; DD1; MGC8954; 20-ALPHA-HSD; DDH	1645	NM_001353.5	116	1308	2223	2640
ACGTGTACGTGTTGGTTG	CLL-H-001312	AKR1C1	Homo sapiens aldo-keto reductase family 1, member C1 (dihydrodiol dehydrogenase 1; 20-alpha (3-alpha)-hydroxysteroid dehydrogenase) (AKR1C1), mRNA.	C9; 2-ALPHA-HSD; MBAB; H-37; DDH1; HAKRC; DD1; MGC8954; 20-ALPHA-HSD; DDH	1645	NM_001353.5	101	1088	940	1286
TGGTGTACGTGTTGGTGT	CLL-H-001313	AKR1C1	Homo sapiens aldo-keto reductase family 1, member C1 (dihydrodiol dehydrogenase 1; 20-alpha (3-alpha)-hydroxysteroid dehydrogenase) (AKR1C1), mRNA.	C9; 2-ALPHA-HSD; MBAB; H-37; DDH1; HAKRC; DD1; MGC8954; 20-ALPHA-HSD; DDH	1645	NM_001353.5	567	4525	5724	8909
GTGTGTACGTGTTGGTAC	CLL-H-001314	AKR1C1	Homo sapiens aldo-keto reductase family 1, member C1 (dihydrodiol dehydrogenase 1; 20-alpha (3-alpha)-hydroxysteroid dehydrogenase) (AKR1C1), mRNA.	C9; 2-ALPHA-HSD; MBAB; H-37; DDH1; HAKRC; DD1; MGC8954; 20-ALPHA-HSD; DDH	1645	NM_001353.5	137	1370	677	1074
TGACCAACGTGTTGGTCA	CLL-H-001315	AKR1C1	Homo sapiens aldo-keto reductase family 1, member C1 (dihydrodiol dehydrogenase 1; 20-alpha (3-alpha)-hydroxysteroid dehydrogenase) (AKR1C1), mRNA.	C9; 2-ALPHA-HSD; MBAB; H-37; DDH1; HAKRC; DD1; MGC8954; 20-ALPHA-HSD; DDH	1645	NM_001353.5	91	1059	991	1357
CACAGTACGTGTTGGTAC	CLL-H-001316	AKR1C2	Homo sapiens aldo-keto reductase family 1, member C2 (dihydrodiol dehydrogenase 2; bile acid binding protein; 3-alpha hydroxysteroid dehydrogenase, type III) (AKR1C2), transcript variant 3, mRNA.		1646	NM_001135241.1	30	419	687	1260
ACACCAACGTGTTGGTGT	CLL-H-001317	AKR1C2	Homo sapiens aldo-keto reductase family 1, member C2 (dihydrodiol dehydrogenase 2; bile acid binding protein; 3-alpha hydroxysteroid dehydrogenase, type III) (AKR1C2), transcript variant 3, mRNA.		1646	NM_001135241.1	200	2397	2068	3689
ACCAGTCAGTTGGTCACA	CLL-H-001318	AKR1C2	Homo sapiens aldo-keto reductase family 1, member C2 (dihydrodiol dehydrogenase 2; bile acid binding protein; 3-alpha hydroxysteroid dehydrogenase, type III) (AKR1C2), transcript variant 3, mRNA.		1646	NM_001135241.1	137	2386	1622	2423
TGCAGTCAGTTGGTCAAC	CLL-H-001319	AKR1C2	Homo sapiens aldo-keto reductase family 1, member C2 (dihydrodiol dehydrogenase 2; bile acid binding protein; 3-alpha hydroxysteroid dehydrogenase, type III) (AKR1C2), transcript variant 3, mRNA.		1646	NM_001135241.1	151	2089	1871	2991
GTCAGTCAGTTGGTCAGT	CLL-H-001320	AKR1C2	Homo sapiens aldo-keto reductase family 1, member C2 (dihydrodiol dehydrogenase 2; bile acid binding protein; 3-alpha hydroxysteroid dehydrogenase, type III) (AKR1C2), transcript variant 3, mRNA.		1646	NM_001135241.1	312	3973	4842	7979
ACGTCACATGACTGGTGT	CLL-H-001321	AKR1C3	Homo sapiens aldo-keto reductase family 1, member C3 (3-alpha hydroxysteroid dehydrogenase, type II) (AKR1C3), mRNA.	HAKRB; hluPGFS; DD3; HSD17B5; HAKRe; KIAA0119; HA1753; DDX	8644	NM_003739.4	277	3001	2101	3108
TGGTCACATGACTGGTCA	CLL-H-001322	AKR1C3	Homo sapiens aldo-keto reductase family 1, member C3 (3-alpha hydroxysteroid dehydrogenase, type II) (AKR1C3), mRNA.	HAKRB; hluPGFS; DD3; HSD17B5; HAKRe; KIAA0119; HA1753; DDX	8644	NM_003739.4	213	1914	1827	3398
GTGTCACATGACTGGTTG	CLL-H-001323	AKR1C3	Homo sapiens aldo-keto reductase family 1, member C3 (3-alpha hydroxysteroid dehydrogenase, type II) (AKR1C3), mRNA.	HAKRB; hluPGFS; DD3; HSD17B5; HAKRe; KIAA0119; HA1753; DDX	8644	NM_003739.4	318	3199	3364	5342
CAGTCACATGACTGGTAC	CLL-H-001324	AKR1C3	Homo sapiens aldo-keto reductase family 1, member C3 (3-alpha hydroxysteroid dehydrogenase, type II) (AKR1C3), mRNA.	HAKRB; hluPGFS; DD3; HSD17B5; HAKRe; KIAA0119; HA1753; DDX	8644	NM_003739.4	110	925	921	1581
ACCACACATGACTGGTCA	CLL-H-001325	AKR1C3	Homo sapiens aldo-keto reductase family 1, member C3 (3-alpha hydroxysteroid dehydrogenase, type II) (AKR1C3), mRNA.	HAKRB; hluPGFS; DD3; HSD17B5; HAKRe; KIAA0119; HA1753; DDX	8644	NM_003739.4	378	5854	5919	9564
CATGACGTCAGTTGCATG	CLL-H-001326	AKR1C3	Homo sapiens aldo-keto reductase family 1, member C3 (3-alpha hydroxysteroid dehydrogenase, type II) (AKR1C3), mRNA.	HAKRB; hluPGFS; DD3; HSD17B5; HAKRe; KIAA0119; HA1753; DDX	8644	NM_003739.4	185	2753	3061	5438
GTACGTACGTGTTGGTGT	CLL-H-001327	AKR1C4	Homo sapiens aldo-keto reductase family 1, member C4 (chlordecone reductase; 3-alpha hydroxysteroid dehydrogenase, type I; dihydrodiol dehydrogenase 4) (AKR1C4), mRNA.	CDR; CHDR; C11; 3-alpha-HSD; MGC22581; HAKRA; DD4	1109	NM_001818.2	698	7220	7311	10448
CAACGTACGTGTTGGTTG	CLL-H-001328	AKR1C4	Homo sapiens aldo-keto reductase family 1, member C4 (chlordecone reductase; 3-alpha hydroxysteroid dehydrogenase, type I; dihydrodiol dehydrogenase 4) (AKR1C4), mRNA.	CDR; CHDR; C11; 3-alpha-HSD; MGC22581; HAKRA; DD4	1109	NM_001818.2	160	1739	2000	2513
ACTGGTACGTGTTGGTAC	CLL-H-001329	AKR1C4	Homo sapiens aldo-keto reductase family 1, member C4 (chlordecone reductase; 3-alpha hydroxysteroid dehydrogenase, type I; dihydrodiol dehydrogenase 4) (AKR1C4), mRNA.	CDR; CHDR; C11; 3-alpha-HSD; MGC22581; HAKRA; DD4	1109	NM_001818.2	154	1882	2151	3610
TGTGGTACGTGTTGGTTG	CLL-H-001330	AKR1C4	Homo sapiens aldo-keto reductase family 1, member C4 (chlordecone reductase; 3-alpha hydroxysteroid dehydrogenase, type I; dihydrodiol dehydrogenase 4) (AKR1C4), mRNA.	CDR; CHDR; C11; 3-alpha-HSD; MGC22581; HAKRA; DD4	1109	NM_001818.2	214	2704	2384	3193
GTTGGTACGTGTTGGTCA	CLL-H-001331	AKR1C4	Homo sapiens aldo-keto reductase family 1, member C4 (chlordecone reductase; 3-alpha hydroxysteroid dehydrogenase, type I; dihydrodiol dehydrogenase 4) (AKR1C4), mRNA.	CDR; CHDR; C11; 3-alpha-HSD; MGC22581; HAKRA; DD4	1109	NM_001818.2	664	7140	6198	10556
ACGTACGTCAGTTGCAAC	CLL-H-001332	AKR1C4	Homo sapiens aldo-keto reductase family 1, member C4 (chlordecone reductase; 3-alpha hydroxysteroid dehydrogenase, type I; dihydrodiol dehydrogenase 4) (AKR1C4), mRNA.	CDR; CHDR; C11; 3-alpha-HSD; MGC22581; HAKRA; DD4	1109	NM_001818.2	90	1422	631	1908
TGCATGTGGTCATGGTAC	CLL-H-001333	AKR1D1	Homo sapiens aldo-keto reductase family 1, member D1 (delta 4-3-ketosteroid-5-beta-reductase) (AKR1D1), mRNA.	3o5bred; SRD5B1	6718	NM_005989.2	290	3335	2565	4166
CACAACGTCAACGTGTCA	CLL-H-001334	AKR1D1	Homo sapiens aldo-keto reductase family 1, member D1 (delta 4-3-ketosteroid-5-beta-reductase) (AKR1D1), mRNA.	3o5bred; SRD5B1	6718	NM_005989.2	170	2112	1686	2111
ACACTGGTCAACGTGTTG	CLL-H-001335	AKR1D1	Homo sapiens aldo-keto reductase family 1, member D1 (delta 4-3-ketosteroid-5-beta-reductase) (AKR1D1), mRNA.	3o5bred; SRD5B1	6718	NM_005989.2	404	4318	7757	11791
TGACTGGTCAACGTGTGT	CLL-H-001336	AKR1D1	Homo sapiens aldo-keto reductase family 1, member D1 (delta 4-3-ketosteroid-5-beta-reductase) (AKR1D1), mRNA.	3o5bred; SRD5B1	6718	NM_005989.2	453	4784	4948	7962
GTACTGGTCAACGTGTAC	CLL-H-001337	AKR1D1	Homo sapiens aldo-keto reductase family 1, member D1 (delta 4-3-ketosteroid-5-beta-reductase) (AKR1D1), mRNA.	3o5bred; SRD5B1	6718	NM_005989.2	292	3397	3150	4752
GTGTCAACTGCATGGTGT	CLL-H-001338	AKT1	Homo sapiens v-akt murine thymoma viral oncogene homolog 1 (AKT1), transcript variant 1, mRNA.	RAC; MGC99656; PRKBA; RAC-ALPHA; PKB; AKT	207	NM_005163.2	552	4698	5602	8517
CAGTCAACTGCATGGTTG	CLL-H-001339	AKT1	Homo sapiens v-akt murine thymoma viral oncogene homolog 1 (AKT1), transcript variant 1, mRNA.	RAC; MGC99656; PRKBA; RAC-ALPHA; PKB; AKT	207	NM_005163.2	112	1327	1096	1901
ACCACAACTGCATGGTAC	CLL-H-001340	AKT1	Homo sapiens v-akt murine thymoma viral oncogene homolog 1 (AKT1), transcript variant 1, mRNA.	RAC; MGC99656; PRKBA; RAC-ALPHA; PKB; AKT	207	NM_005163.2	238	3676	2721	3662
TGCACAACTGCATGGTTG	CLL-H-001341	AKT1	Homo sapiens v-akt murine thymoma viral oncogene homolog 1 (AKT1), transcript variant 1, mRNA.	RAC; MGC99656; PRKBA; RAC-ALPHA; PKB; AKT	207	NM_005163.2	148	2107	2782	4536
GTGTTGTGTGCATGGTCA	CLL-H-001342	AKT1	Homo sapiens v-akt murine thymoma viral oncogene homolog 1 (AKT1), transcript variant 1, mRNA.	RAC; MGC99656; PRKBA; RAC-ALPHA; PKB; AKT	207	NM_005163.2	211	1859	1949	3713
ACTGGTACTGCAACCATG	CLL-H-001343	AKT1S1	Homo sapiens AKT1 substrate 1 (proline-rich) (AKT1S1), mRNA.	MGC2865; PRAS40; Lobe	84335	NM_032375.2	192	2603	3132	4577
TGTGGTACTGCAACCAGT	CLL-H-001344	AKT1S1	Homo sapiens AKT1 substrate 1 (proline-rich) (AKT1S1), mRNA.	MGC2865; PRAS40; Lobe	84335	NM_032375.2	168	2665	2008	3541
GTTGGTACTGCAACCAAC	CLL-H-001345	AKT1S1	Homo sapiens AKT1 substrate 1 (proline-rich) (AKT1S1), mRNA.	MGC2865; PRAS40; Lobe	84335	NM_032375.2	102	840	874	1202
CATGGTACTGCAACCACA	CLL-H-001346	AKT1S1	Homo sapiens AKT1 substrate 1 (proline-rich) (AKT1S1), mRNA.	MGC2865; PRAS40; Lobe	84335	NM_032375.2	148	1755	1796	2496
ACGTGTACTGCAACCAGT	CLL-H-001347	AKT1S1	Homo sapiens AKT1 substrate 1 (proline-rich) (AKT1S1), mRNA.	MGC2865; PRAS40; Lobe	84335	NM_032375.2	168	1966	2095	3281
CAGTACTGGTTGCATGCA	CLL-H-001348	AKT2	Homo sapiens v-akt murine thymoma viral oncogene homolog 2 (AKT2), mRNA.	RAC-BETA; PRKBB; PKBBETA	208	NM_001626.3	120	1297	1123	2169
ACCAACTGGTTGCATGGT	CLL-H-001349	AKT2	Homo sapiens v-akt murine thymoma viral oncogene homolog 2 (AKT2), mRNA.	RAC-BETA; PRKBB; PKBBETA	208	NM_001626.3	247	4772	3026	5069
TGCAACTGGTTGCATGCA	CLL-H-001350	AKT2	Homo sapiens v-akt murine thymoma viral oncogene homolog 2 (AKT2), mRNA.	RAC-BETA; PRKBB; PKBBETA	208	NM_001626.3	96	1256	1067	1407
GTCAACTGGTTGCATGTG	CLL-H-001351	AKT2	Homo sapiens v-akt murine thymoma viral oncogene homolog 2 (AKT2), mRNA.	RAC-BETA; PRKBB; PKBBETA	208	NM_001626.3	114	1798	1546	2492
CACAACTGGTTGCATGAC	CLL-H-001352	AKT2	Homo sapiens v-akt murine thymoma viral oncogene homolog 2 (AKT2), mRNA.	RAC-BETA; PRKBB; PKBBETA	208	NM_001626.3	261	3566	2816	4445
CACACAACACGTCATGAC	CLL-H-001353	AKT3	Homo sapiens v-akt murine thymoma viral oncogene homolog 3 (protein kinase B, gamma) (AKT3), transcript variant 2, mRNA.	PRKBG; PKBG; DKFZP434N0250; RAC-gamma; RAC-PK-gamma; STK-2	10000	NM_181690.1	253	2995	3194	5378
ACACACTGACGTCATGTG	CLL-H-001354	AKT3	Homo sapiens v-akt murine thymoma viral oncogene homolog 3 (protein kinase B, gamma) (AKT3), transcript variant 2, mRNA.	PRKBG; PKBG; DKFZP434N0250; RAC-gamma; RAC-PK-gamma; STK-2	10000	NM_181690.1	530	5226	5580	8827
TGACACTGACGTCATGGT	CLL-H-001355	AKT3	Homo sapiens v-akt murine thymoma viral oncogene homolog 3 (protein kinase B, gamma) (AKT3), transcript variant 2, mRNA.	PRKBG; PKBG; DKFZP434N0250; RAC-gamma; RAC-PK-gamma; STK-2	10000	NM_181690.1	573	6814	5587	8169
GTACACTGACGTCATGAC	CLL-H-001356	AKT3	Homo sapiens v-akt murine thymoma viral oncogene homolog 3 (protein kinase B, gamma) (AKT3), transcript variant 2, mRNA.	PRKBG; PKBG; DKFZP434N0250; RAC-gamma; RAC-PK-gamma; STK-2	10000	NM_181690.1	237	2367	2055	2905
TGACACGTTGCATGGTGT	CLL-H-001357	AKT3	Homo sapiens v-akt murine thymoma viral oncogene homolog 3 (protein kinase B, gamma) (AKT3), transcript variant 2, mRNA.	PRKBG; PKBG; DKFZP434N0250; RAC-gamma; RAC-PK-gamma; STK-2	10000	NM_181690.1	145	1877	1805	2257
TGCATGTGTGCATGCACA	CLL-H-001358	AKT3	Homo sapiens v-akt murine thymoma viral oncogene homolog 3 (protein kinase B, gamma) (AKT3), transcript variant 2, mRNA.	PRKBG; PKBG; DKFZP434N0250; RAC-gamma; RAC-PK-gamma; STK-2	10000	NM_181690.1	99	1468	2427	3395
ACCATGTGTGCACATGTG	CLL-H-001359	AKTIP	Homo sapiens AKT interacting protein (AKTIP), transcript variant 2, mRNA.	FTS; FT1	64400	NM_022476.2	367	5533	4261	7493
TGCATGTGTGCACATGGT	CLL-H-001360	AKTIP	Homo sapiens AKT interacting protein (AKTIP), transcript variant 2, mRNA.	FTS; FT1	64400	NM_022476.2	332	4384	2154	3196
GTCATGTGTGCACATGAC	CLL-H-001361	AKTIP	Homo sapiens AKT interacting protein (AKTIP), transcript variant 2, mRNA.	FTS; FT1	64400	NM_022476.2	135	1354	1689	2826
CACATGTGTGCACATGCA	CLL-H-001362	AKTIP	Homo sapiens AKT interacting protein (AKTIP), transcript variant 2, mRNA.	FTS; FT1	64400	NM_022476.2	200	2923	4569	6406
ACTGGTGTGTGTTGGTTG	CLL-H-001363	AKTIP	Homo sapiens AKT interacting protein (AKTIP), transcript variant 2, mRNA.	FTS; FT1	64400	NM_022476.2	351	4458	3344	6015
TGTGTGACCAGTGTGTAC	CLL-H-001364	ALAD	Homo sapiens aminolevulinate, delta-, dehydratase (ALAD), transcript variant 2, mRNA.	ALADH; PBGS; MGC5057	210	NM_000031.4	312	3359	2439	4013
GTTGTGACCAGTGTGTGT	CLL-H-001365	ALAD	Homo sapiens aminolevulinate, delta-, dehydratase (ALAD), transcript variant 2, mRNA.	ALADH; PBGS; MGC5057	210	NM_000031.4	505	4423	3800	5002
CATGTGACCAGTGTGTTG	CLL-H-001366	ALAD	Homo sapiens aminolevulinate, delta-, dehydratase (ALAD), transcript variant 2, mRNA.	ALADH; PBGS; MGC5057	210	NM_000031.4	212	1980	1796	3039
ACGTTGACCAGTGTGTAC	CLL-H-001367	ALAD	Homo sapiens aminolevulinate, delta-, dehydratase (ALAD), transcript variant 2, mRNA.	ALADH; PBGS; MGC5057	210	NM_000031.4	162	1647	2351	3378
GTCAGTTGACACTGCAAC	CLL-H-001368	ALAD	Homo sapiens aminolevulinate, delta-, dehydratase (ALAD), transcript variant 2, mRNA.	ALADH; PBGS; MGC5057	210	NM_000031.4	90	1062	986	2121
TGGTGTACGTACGTGTCA	CLL-H-001369	ALAS1	Homo sapiens aminolevulinate, delta-, synthase 1 (ALAS1), transcript variant 1, mRNA.	MIG4; ALAS3; ALAS; ALASH	211	NM_000688.4	199	2122	2175	2986
GTGTGTACGTACGTGTTG	CLL-H-001370	ALAS1	Homo sapiens aminolevulinate, delta-, synthase 1 (ALAS1), transcript variant 1, mRNA.	MIG4; ALAS3; ALAS; ALASH	211	NM_000688.4	252	2405	2182	3574
CAGTGTACGTACGTGTAC	CLL-H-001371	ALAS1	Homo sapiens aminolevulinate, delta-, synthase 1 (ALAS1), transcript variant 1, mRNA.	MIG4; ALAS3; ALAS; ALASH	211	NM_000688.4	62	557	1112	1353
ACCAGTACGTACGTGTCA	CLL-H-001372	ALAS1	Homo sapiens aminolevulinate, delta-, synthase 1 (ALAS1), transcript variant 1, mRNA.	MIG4; ALAS3; ALAS; ALASH	211	NM_000688.4	147	1783	2550	4071
TGCAGTACGTACGTGTAC	CLL-H-001373	ALAS1	Homo sapiens aminolevulinate, delta-, synthase 1 (ALAS1), transcript variant 1, mRNA.	MIG4; ALAS3; ALAS; ALASH	211	NM_000688.4	158	2140	1692	2555
TGCACAACGTACGTGTCA	CLL-H-001374	ALAS2	Homo sapiens aminolevulinate, delta-, synthase 2 (ALAS2), nuclear gene encoding mitochondrial protein, transcript variant 2, mRNA.	ASB; ANH1; XLSA	212	NM_001037967.1	230	2414	2731	3783
GTCACAACGTACGTGTTG	CLL-H-001375	ALAS2	Homo sapiens aminolevulinate, delta-, synthase 2 (ALAS2), nuclear gene encoding mitochondrial protein, transcript variant 2, mRNA.	ASB; ANH1; XLSA	212	NM_001037967.1	641	6702	6462	8584
CACACAACGTACGTGTAC	CLL-H-001376	ALAS2	Homo sapiens aminolevulinate, delta-, synthase 2 (ALAS2), nuclear gene encoding mitochondrial protein, transcript variant 2, mRNA.	ASB; ANH1; XLSA	212	NM_001037967.1	106	904	875	1532
ACACACTGGTACGTGTTG	CLL-H-001377	ALAS2	Homo sapiens aminolevulinate, delta-, synthase 2 (ALAS2), nuclear gene encoding mitochondrial protein, transcript variant 2, mRNA.	ASB; ANH1; XLSA	212	NM_001037967.1	130	1644	1007	2043
TGACACTGGTACGTGTGT	CLL-H-001378	ALAS2	Homo sapiens aminolevulinate, delta-, synthase 2 (ALAS2), nuclear gene encoding mitochondrial protein, transcript variant 2, mRNA.	ASB; ANH1; XLSA	212	NM_001037967.1	198	2524	2094	3447
GTCAGTCAACTGCAGTTG	CLL-H-001379	ALB	Homo sapiens albumin (ALB), mRNA.	PRO1341; DKFZp779N1935; PRO0903; PRO0883	213	NM_000477.3	87	764	783	1565
CACAGTCAACTGCAGTAC	CLL-H-001380	ALB	Homo sapiens albumin (ALB), mRNA.	PRO1341; DKFZp779N1935; PRO0903; PRO0883	213	NM_000477.3	140	1991	1425	2727
TGTGACACCATGTGCAGT	CLL-H-001381	ALB	Homo sapiens albumin (ALB), mRNA.	PRO1341; DKFZp779N1935; PRO0903; PRO0883	213	NM_000477.3	738	8564	6151	8268
GTTGACACCATGTGCAAC	CLL-H-001382	ALB	Homo sapiens albumin (ALB), mRNA.	PRO1341; DKFZp779N1935; PRO0903; PRO0883	213	NM_000477.3	60	911	694	1328
CATGACACCATGTGCACA	CLL-H-001383	ALB	Homo sapiens albumin (ALB), mRNA.	PRO1341; DKFZp779N1935; PRO0903; PRO0883	213	NM_000477.3	279	3613	3447	6083
ACGTACACCATGTGCAGT	CLL-H-001384	ALB	Homo sapiens albumin (ALB), mRNA.	PRO1341; DKFZp779N1935; PRO0903; PRO0883	213	NM_000477.3	69	604	359	578
ACACGTACTGACACCATG	CLL-H-001385	ALCAM	Homo sapiens activated leukocyte cell adhesion molecule (ALCAM), mRNA.	CD166; FLJ38514; MEMD; MGC71733	214	NM_001627.2	664	9140	5963	8443
GTGTGTGTGTGTACCACA	CLL-H-001386	ALCAM	Homo sapiens activated leukocyte cell adhesion molecule (ALCAM), mRNA.	CD166; FLJ38514; MEMD; MGC71733	214	NM_001627.2	85	852	1092	1764
CAGTGTGTGTGTACCAGT	CLL-H-001387	ALCAM	Homo sapiens activated leukocyte cell adhesion molecule (ALCAM), mRNA.	CD166; FLJ38514; MEMD; MGC71733	214	NM_001627.2	93	935	1317	1857
ACCAGTGTGTGTACCATG	CLL-H-001388	ALCAM	Homo sapiens activated leukocyte cell adhesion molecule (ALCAM), mRNA.	CD166; FLJ38514; MEMD; MGC71733	214	NM_001627.2	393	4388	5709	9077
TGCAGTGTGTGTACCAGT	CLL-H-001389	ALCAM	Homo sapiens activated leukocyte cell adhesion molecule (ALCAM), mRNA.	CD166; FLJ38514; MEMD; MGC71733	214	NM_001627.2	702	7214	8992	14224
CAGTGTCAGTGTCAGTCA	CLL-H-001390	ALDH18A1	Homo sapiens aldehyde dehydrogenase 18 family, member A1 (ALDH18A1), nuclear gene encoding mitochondrial protein, transcript variant 1, mRNA.	PYCS; GSAS; P5CS; MGC117316	5832	NM_002860.3	60	752	984	1710
ACCAGTCAGTGTCAGTGT	CLL-H-001391	ALDH18A1	Homo sapiens aldehyde dehydrogenase 18 family, member A1 (ALDH18A1), nuclear gene encoding mitochondrial protein, transcript variant 1, mRNA.	PYCS; GSAS; P5CS; MGC117316	5832	NM_002860.3	452	5327	5311	7094
TGCAGTCAGTGTCAGTCA	CLL-H-001392	ALDH18A1	Homo sapiens aldehyde dehydrogenase 18 family, member A1 (ALDH18A1), nuclear gene encoding mitochondrial protein, transcript variant 1, mRNA.	PYCS; GSAS; P5CS; MGC117316	5832	NM_002860.3	155	2572	2022	4055
GTCAGTCAGTGTCAGTTG	CLL-H-001393	ALDH18A1	Homo sapiens aldehyde dehydrogenase 18 family, member A1 (ALDH18A1), nuclear gene encoding mitochondrial protein, transcript variant 1, mRNA.	PYCS; GSAS; P5CS; MGC117316	5832	NM_002860.3	384	4947	4213	6039
ACTGTGTGACTGGTCAAC	CLL-H-001394	ALDH18A1	Homo sapiens aldehyde dehydrogenase 18 family, member A1 (ALDH18A1), nuclear gene encoding mitochondrial protein, transcript variant 1, mRNA.	PYCS; GSAS; P5CS; MGC117316	5832	NM_002860.3	543	5866	6117	9347
CATGCAACTGACTGGTTG	CLL-H-001395	ALDH1A1	Homo sapiens aldehyde dehydrogenase 1 family, member A1 (ALDH1A1), mRNA.	ALDH11; ALDH-E1; ALDC; RALDH1; MGC2318; ALDH1; PUMB1	216	NM_000689.3	57	668	676	1101
ACGTCAACTGACTGGTAC	CLL-H-001396	ALDH1A1	Homo sapiens aldehyde dehydrogenase 1 family, member A1 (ALDH1A1), mRNA.	ALDH11; ALDH-E1; ALDC; RALDH1; MGC2318; ALDH1; PUMB1	216	NM_000689.3	281	3800	2976	4665
TGGTCAACTGACTGGTTG	CLL-H-001397	ALDH1A1	Homo sapiens aldehyde dehydrogenase 1 family, member A1 (ALDH1A1), mRNA.	ALDH11; ALDH-E1; ALDC; RALDH1; MGC2318; ALDH1; PUMB1	216	NM_000689.3	386	5052	3828	5763
GTGTCAACTGACTGGTCA	CLL-H-001398	ALDH1A1	Homo sapiens aldehyde dehydrogenase 1 family, member A1 (ALDH1A1), mRNA.	ALDH11; ALDH-E1; ALDC; RALDH1; MGC2318; ALDH1; PUMB1	216	NM_000689.3	433	4499	3909	5299
CAGTCAACTGACTGGTGT	CLL-H-001399	ALDH1A1	Homo sapiens aldehyde dehydrogenase 1 family, member A1 (ALDH1A1), mRNA.	ALDH11; ALDH-E1; ALDC; RALDH1; MGC2318; ALDH1; PUMB1	216	NM_000689.3	148	1824	1405	2230
GTACCAGTCAGTTGCAGT	CLL-H-001400	ALDH1A1	Homo sapiens aldehyde dehydrogenase 1 family, member A1 (ALDH1A1), mRNA.	ALDH11; ALDH-E1; ALDC; RALDH1; MGC2318; ALDH1; PUMB1	216	NM_000689.3	278	3233	3906	5450
GTTGTGCACACAACGTCA	CLL-H-001401	ALDH1A2	Homo sapiens aldehyde dehydrogenase 1 family, member A2 (ALDH1A2), transcript variant 2, mRNA.	MGC26444; RALDH(II); RALDH2; RALDH2-T	8854	NM_170696.1	130	1625	1587	2823
CATGTGCACACAACGTGT	CLL-H-001402	ALDH1A2	Homo sapiens aldehyde dehydrogenase 1 family, member A2 (ALDH1A2), transcript variant 2, mRNA.	MGC26444; RALDH(II); RALDH2; RALDH2-T	8854	NM_170696.1	159	1393	1526	2893
ACGTTGCACACAACGTTG	CLL-H-001403	ALDH1A2	Homo sapiens aldehyde dehydrogenase 1 family, member A2 (ALDH1A2), transcript variant 2, mRNA.	MGC26444; RALDH(II); RALDH2; RALDH2-T	8854	NM_170696.1	80	1024	649	1046
TGGTTGCACACAACGTGT	CLL-H-001404	ALDH1A2	Homo sapiens aldehyde dehydrogenase 1 family, member A2 (ALDH1A2), transcript variant 2, mRNA.	MGC26444; RALDH(II); RALDH2; RALDH2-T	8854	NM_170696.1	253	2497	1482	2167
GTGTTGCACACAACGTAC	CLL-H-001405	ALDH1A2	Homo sapiens aldehyde dehydrogenase 1 family, member A2 (ALDH1A2), transcript variant 2, mRNA.	MGC26444; RALDH(II); RALDH2; RALDH2-T	8854	NM_170696.1	99	825	898	1201
CAACCAGTCAGTTGCATG	CLL-H-001406	ALDH1A2	Homo sapiens aldehyde dehydrogenase 1 family, member A2 (ALDH1A2), transcript variant 2, mRNA.	MGC26444; RALDH(II); RALDH2; RALDH2-T	8854	NM_170696.1	99	1743	1156	1630
TGTGTGACTGACTGGTGT	CLL-H-001407	ALDH1A3	Homo sapiens aldehyde dehydrogenase 1 family, member A3 (ALDH1A3), mRNA.	RALDH3; ALDH6; ALDH1A6	220	NM_000693.1	52	379	795	1062
GTTGTGACTGACTGGTAC	CLL-H-001408	ALDH1A3	Homo sapiens aldehyde dehydrogenase 1 family, member A3 (ALDH1A3), mRNA.	RALDH3; ALDH6; ALDH1A6	220	NM_000693.1	257	3791	3351	5435
CATGTGACTGACTGGTCA	CLL-H-001409	ALDH1A3	Homo sapiens aldehyde dehydrogenase 1 family, member A3 (ALDH1A3), mRNA.	RALDH3; ALDH6; ALDH1A6	220	NM_000693.1	114	1284	982	1709
ACGTTGACTGACTGGTGT	CLL-H-001410	ALDH1A3	Homo sapiens aldehyde dehydrogenase 1 family, member A3 (ALDH1A3), mRNA.	RALDH3; ALDH6; ALDH1A6	220	NM_000693.1	172	2365	1415	1961
TGGTTGACTGACTGGTCA	CLL-H-001411	ALDH1A3	Homo sapiens aldehyde dehydrogenase 1 family, member A3 (ALDH1A3), mRNA.	RALDH3; ALDH6; ALDH1A6	220	NM_000693.1	152	1705	2578	4711
TGCATGTGACTGTGCAAC	CLL-H-001412	ALDH1A3	Homo sapiens aldehyde dehydrogenase 1 family, member A3 (ALDH1A3), mRNA.	RALDH3; ALDH6; ALDH1A6	220	NM_000693.1	537	6375	5358	7903
CACATGACTGACTGGTTG	CLL-H-001413	ALDH1B1	Homo sapiens aldehyde dehydrogenase 1 family, member B1 (ALDH1B1), nuclear gene encoding mitochondrial protein, mRNA.	ALDH5; ALDHX; MGC2230	219	NM_000692.3	231	2631	1717	3033
ACACGTACTGACTGGTCA	CLL-H-001414	ALDH1B1	Homo sapiens aldehyde dehydrogenase 1 family, member B1 (ALDH1B1), nuclear gene encoding mitochondrial protein, mRNA.	ALDH5; ALDHX; MGC2230	219	NM_000692.3	291	4049	2668	3663
TGACGTACTGACTGGTAC	CLL-H-001415	ALDH1B1	Homo sapiens aldehyde dehydrogenase 1 family, member B1 (ALDH1B1), nuclear gene encoding mitochondrial protein, mRNA.	ALDH5; ALDHX; MGC2230	219	NM_000692.3	151	2009	1564	2474
GTACGTACTGACTGGTGT	CLL-H-001416	ALDH1B1	Homo sapiens aldehyde dehydrogenase 1 family, member B1 (ALDH1B1), nuclear gene encoding mitochondrial protein, mRNA.	ALDH5; ALDHX; MGC2230	219	NM_000692.3	610	7015	5916	8958
GTGTACCAACACTGCAAC	CLL-H-001417	ALDH1B1	Homo sapiens aldehyde dehydrogenase 1 family, member B1 (ALDH1B1), nuclear gene encoding mitochondrial protein, mRNA.	ALDH5; ALDHX; MGC2230	219	NM_000692.3	175	1558	1556	2488
ACTGCAGTCAGTTGCAAC	CLL-H-001418	ALDH1B1	Homo sapiens aldehyde dehydrogenase 1 family, member B1 (ALDH1B1), nuclear gene encoding mitochondrial protein, mRNA.	ALDH5; ALDHX; MGC2230	219	NM_000692.3	76	669	1289	2542
CACATGGTTGACTGGTGT	CLL-H-001419	ALDH1L1	Homo sapiens aldehyde dehydrogenase 1 family, member L1 (ALDH1L1), mRNA.	FTHFD; DKFZp781N0997	10840	NM_012190.2	139	1687	1117	2113
ACACGTGTTGACTGGTAC	CLL-H-001420	ALDH1L1	Homo sapiens aldehyde dehydrogenase 1 family, member L1 (ALDH1L1), mRNA.	FTHFD; DKFZp781N0997	10840	NM_012190.2	261	3982	2507	3908
TGACGTGTTGACTGGTTG	CLL-H-001421	ALDH1L1	Homo sapiens aldehyde dehydrogenase 1 family, member L1 (ALDH1L1), mRNA.	FTHFD; DKFZp781N0997	10840	NM_012190.2	380	3947	2822	5472
GTACGTGTTGACTGGTCA	CLL-H-001422	ALDH1L1	Homo sapiens aldehyde dehydrogenase 1 family, member L1 (ALDH1L1), mRNA.	FTHFD; DKFZp781N0997	10840	NM_012190.2	530	6964	4436	6829
GTCAGTGTTGACTGGTGT	CLL-H-001423	ALDH1L1	Homo sapiens aldehyde dehydrogenase 1 family, member L1 (ALDH1L1), mRNA.	FTHFD; DKFZp781N0997	10840	NM_012190.2	370	4037	2692	3886
CACATGTGGTGTTGCATG	CLL-H-001424	ALDH1L1	Homo sapiens aldehyde dehydrogenase 1 family, member L1 (ALDH1L1), mRNA.	FTHFD; DKFZp781N0997	10840	NM_012190.2	296	3566	3440	5838
GTACCAACTGACTGGTTG	CLL-H-001425	ALDH2	Homo sapiens aldehyde dehydrogenase 2 family (mitochondrial) (ALDH2), nuclear gene encoding mitochondrial protein, mRNA.	ALDM; ALDH-E2; ALDHI; MGC1806	217	NM_000690.2	264	2876	2073	3494
CAACCAACTGACTGGTAC	CLL-H-001426	ALDH2	Homo sapiens aldehyde dehydrogenase 2 family (mitochondrial) (ALDH2), nuclear gene encoding mitochondrial protein, mRNA.	ALDM; ALDH-E2; ALDHI; MGC1806	217	NM_000690.2	236	3120	3807	6412
ACTGCAACTGACTGGTCA	CLL-H-001427	ALDH2	Homo sapiens aldehyde dehydrogenase 2 family (mitochondrial) (ALDH2), nuclear gene encoding mitochondrial protein, mRNA.	ALDM; ALDH-E2; ALDHI; MGC1806	217	NM_000690.2	383	4873	4604	7786
TGTGCAACTGACTGGTAC	CLL-H-001428	ALDH2	Homo sapiens aldehyde dehydrogenase 2 family (mitochondrial) (ALDH2), nuclear gene encoding mitochondrial protein, mRNA.	ALDM; ALDH-E2; ALDHI; MGC1806	217	NM_000690.2	202	2364	2331	4498
GTTGCAACTGACTGGTGT	CLL-H-001429	ALDH2	Homo sapiens aldehyde dehydrogenase 2 family (mitochondrial) (ALDH2), nuclear gene encoding mitochondrial protein, mRNA.	ALDM; ALDH-E2; ALDHI; MGC1806	217	NM_000690.2	63	1008	2252	3094
TGTGCAGTCAGTTGCATG	CLL-H-001430	ALDH2	Homo sapiens aldehyde dehydrogenase 2 family (mitochondrial) (ALDH2), nuclear gene encoding mitochondrial protein, mRNA.	ALDM; ALDH-E2; ALDHI; MGC1806	217	NM_000690.2	532	6329	4094	5629
ACGTGTACTGACTGGTTG	CLL-H-001431	ALDH3A1	Homo sapiens aldehyde dehydrogenase 3 family, memberA1 (ALDH3A1), mRNA.	ALDH3; ALDHIII; MGC10406	218	NM_000691.3	271	2465	1641	2974
TGGTGTACTGACTGGTGT	CLL-H-001432	ALDH3A1	Homo sapiens aldehyde dehydrogenase 3 family, memberA1 (ALDH3A1), mRNA.	ALDH3; ALDHIII; MGC10406	218	NM_000691.3	503	4847	7771	11753
GTGTGTACTGACTGGTAC	CLL-H-001433	ALDH3A1	Homo sapiens aldehyde dehydrogenase 3 family, memberA1 (ALDH3A1), mRNA.	ALDH3; ALDHIII; MGC10406	218	NM_000691.3	153	1175	1219	1756
CAGTGTACTGACTGGTCA	CLL-H-001434	ALDH3A1	Homo sapiens aldehyde dehydrogenase 3 family, memberA1 (ALDH3A1), mRNA.	ALDH3; ALDHIII; MGC10406	218	NM_000691.3	247	2665	1711	2850
ACCAGTACTGACTGGTGT	CLL-H-001435	ALDH3A1	Homo sapiens aldehyde dehydrogenase 3 family, memberA1 (ALDH3A1), mRNA.	ALDH3; ALDHIII; MGC10406	218	NM_000691.3	207	3562	3032	5017
ACGTGTCAGTGTTGCAAC	CLL-H-001436	ALDH3A1	Homo sapiens aldehyde dehydrogenase 3 family, memberA1 (ALDH3A1), mRNA.	ALDH3; ALDHIII; MGC10406	218	NM_000691.3	131	1420	885	1676
CAGTGTCAACACTGGTAC	CLL-H-001437	ALDH3A2	Homo sapiens aldehyde dehydrogenase 3 family, member A2 (ALDH3A2), transcript variant 2, mRNA.	DKFZp686E23276; FALDH; ALDH10; FLJ20851; SLS	224	NM_000382.2	128	1456	1666	3422
ACCAGTCAACACTGGTCA	CLL-H-001438	ALDH3A2	Homo sapiens aldehyde dehydrogenase 3 family, member A2 (ALDH3A2), transcript variant 2, mRNA.	DKFZp686E23276; FALDH; ALDH10; FLJ20851; SLS	224	NM_000382.2	444	6067	6124	8562
TGCAGTCAACACTGGTAC	CLL-H-001439	ALDH3A2	Homo sapiens aldehyde dehydrogenase 3 family, member A2 (ALDH3A2), transcript variant 2, mRNA.	DKFZp686E23276; FALDH; ALDH10; FLJ20851; SLS	224	NM_000382.2	91	1525	1701	2453
GTCAGTCAACACTGGTGT	CLL-H-001440	ALDH3A2	Homo sapiens aldehyde dehydrogenase 3 family, member A2 (ALDH3A2), transcript variant 2, mRNA.	DKFZp686E23276; FALDH; ALDH10; FLJ20851; SLS	224	NM_000382.2	408	4321	6842	10267
CACAGTCAACACTGGTTG	CLL-H-001441	ALDH3A2	Homo sapiens aldehyde dehydrogenase 3 family, member A2 (ALDH3A2), transcript variant 2, mRNA.	DKFZp686E23276; FALDH; ALDH10; FLJ20851; SLS	224	NM_000382.2	166	2147	1454	2507
CATGACACTGACTGGTAC	CLL-H-001442	ALDH3B1	Homo sapiens aldehyde dehydrogenase 3 family, member B1 (ALDH3B1), transcript variant 1, mRNA.	FLJ26433; ALDH7; ALDH4	221	NM_000694.2	159	1950	1745	2781
ACGTACACTGACTGGTCA	CLL-H-001443	ALDH3B1	Homo sapiens aldehyde dehydrogenase 3 family, member B1 (ALDH3B1), transcript variant 1, mRNA.	FLJ26433; ALDH7; ALDH4	221	NM_000694.2	159	1967	3047	5863
TGGTACACTGACTGGTAC	CLL-H-001444	ALDH3B1	Homo sapiens aldehyde dehydrogenase 3 family, member B1 (ALDH3B1), transcript variant 1, mRNA.	FLJ26433; ALDH7; ALDH4	221	NM_000694.2	278	4000	2621	3848
GTGTACACTGACTGGTGT	CLL-H-001445	ALDH3B1	Homo sapiens aldehyde dehydrogenase 3 family, member B1 (ALDH3B1), transcript variant 1, mRNA.	FLJ26433; ALDH7; ALDH4	221	NM_000694.2	215	2097	1310	2502
GTTGACCAGTACTGCAGT	CLL-H-001446	ALDH3B1	Homo sapiens aldehyde dehydrogenase 3 family, member B1 (ALDH3B1), transcript variant 1, mRNA.	FLJ26433; ALDH7; ALDH4	221	NM_000694.2	205	2117	1656	2050
CACACACAACACTGGTAC	CLL-H-001447	ALDH3B2	Homo sapiens aldehyde dehydrogenase 3 family, member B2 (ALDH3B2), transcript variant 2, mRNA.	ALDH8	222	NM_001031615.1	803	11649	8466	14716
ACACACACTGACTGGTTG	CLL-H-001448	ALDH3B2	Homo sapiens aldehyde dehydrogenase 3 family, member B2 (ALDH3B2), transcript variant 2, mRNA.	ALDH8	222	NM_001031615.1	1113	17051	10769	18597
TGACACACTGACTGGTGT	CLL-H-001449	ALDH3B2	Homo sapiens aldehyde dehydrogenase 3 family, member B2 (ALDH3B2), transcript variant 2, mRNA.	ALDH8	222	NM_001031615.1	740	9806	8278	13200
GTTGGTGTTGTGGTCATG	CLL-H-001450	ALDH3B2	Homo sapiens aldehyde dehydrogenase 3 family, member B2 (ALDH3B2), transcript variant 2, mRNA.	ALDH8	222	NM_001031615.1	315	2739	1555	2665
CATGGTGTTGTGGTCAAC	CLL-H-001451	ALDH3B2	Homo sapiens aldehyde dehydrogenase 3 family, member B2 (ALDH3B2), transcript variant 2, mRNA.	ALDH8	222	NM_001031615.1	356	3779	5666	9278
CACATGCACACAACGTAC	CLL-H-001452	ALDH4A1	Homo sapiens aldehyde dehydrogenase 4 family, member A1 (ALDH4A1), nuclear gene encoding mitochondrial protein, transcript variant P5CDhL, mRNA.	P5CDh; P5CD; ALDH4; P5CDhL; P5CDhS	8659	NM_003748.2	234	3121	3500	5290
ACACGTCACACAACGTGT	CLL-H-001453	ALDH4A1	Homo sapiens aldehyde dehydrogenase 4 family, member A1 (ALDH4A1), nuclear gene encoding mitochondrial protein, transcript variant P5CDhL, mRNA.	P5CDh; P5CD; ALDH4; P5CDhL; P5CDhS	8659	NM_003748.2	170	1606	2130	3764
TGACGTCACACAACGTCA	CLL-H-001454	ALDH4A1	Homo sapiens aldehyde dehydrogenase 4 family, member A1 (ALDH4A1), nuclear gene encoding mitochondrial protein, transcript variant P5CDhL, mRNA.	P5CDh; P5CD; ALDH4; P5CDhL; P5CDhS	8659	NM_003748.2	132	1892	2658	3375
GTACGTCACACAACGTTG	CLL-H-001455	ALDH4A1	Homo sapiens aldehyde dehydrogenase 4 family, member A1 (ALDH4A1), nuclear gene encoding mitochondrial protein, transcript variant P5CDhL, mRNA.	P5CDh; P5CD; ALDH4; P5CDhL; P5CDhS	8659	NM_003748.2	513	6307	5047	8218
CAACGTCACACAACGTAC	CLL-H-001456	ALDH4A1	Homo sapiens aldehyde dehydrogenase 4 family, member A1 (ALDH4A1), nuclear gene encoding mitochondrial protein, transcript variant P5CDhL, mRNA.	P5CDh; P5CD; ALDH4; P5CDhL; P5CDhS	8659	NM_003748.2	153	2448	1471	2467
GTTGCAGTCAGTTGCACA	CLL-H-001457	ALDH4A1	Homo sapiens aldehyde dehydrogenase 4 family, member A1 (ALDH4A1), nuclear gene encoding mitochondrial protein, transcript variant P5CDhL, mRNA.	P5CDh; P5CD; ALDH4; P5CDhL; P5CDhS	8659	NM_003748.2	382	6074	4014	7153
GTACACACACACTGGTCA	CLL-H-001458	ALDH5A1	Homo sapiens aldehyde dehydrogenase 5 family, member A1 (ALDH5A1), nuclear gene encoding mitochondrial protein, transcript variant 2, mRNA.	SSDH; SSADH	7915	NM_001080.3	124	1397	1365	2300
CAACACACACACTGGTGT	CLL-H-001459	ALDH5A1	Homo sapiens aldehyde dehydrogenase 5 family, member A1 (ALDH5A1), nuclear gene encoding mitochondrial protein, transcript variant 2, mRNA.	SSDH; SSADH	7915	NM_001080.3	212	3609	2663	3677
ACTGACACACACTGGTTG	CLL-H-001460	ALDH5A1	Homo sapiens aldehyde dehydrogenase 5 family, member A1 (ALDH5A1), nuclear gene encoding mitochondrial protein, transcript variant 2, mRNA.	SSDH; SSADH	7915	NM_001080.3	428	6824	5994	9294
TGTGACACACACTGGTGT	CLL-H-001461	ALDH5A1	Homo sapiens aldehyde dehydrogenase 5 family, member A1 (ALDH5A1), nuclear gene encoding mitochondrial protein, transcript variant 2, mRNA.	SSDH; SSADH	7915	NM_001080.3	90	974	768	1620
GTTGACACACACTGGTAC	CLL-H-001462	ALDH5A1	Homo sapiens aldehyde dehydrogenase 5 family, member A1 (ALDH5A1), nuclear gene encoding mitochondrial protein, transcript variant 2, mRNA.	SSDH; SSADH	7915	NM_001080.3	90	1448	1600	2884
TGACCAGTCAGTTGCAAC	CLL-H-001463	ALDH5A1	Homo sapiens aldehyde dehydrogenase 5 family, member A1 (ALDH5A1), nuclear gene encoding mitochondrial protein, transcript variant 2, mRNA.	SSDH; SSADH	7915	NM_001080.3	717	9935	12932	22137
TGGTGTTGTGACTGGTTG	CLL-H-001464	ALDH6A1	Homo sapiens aldehyde dehydrogenase 6 family, member A1 (ALDH6A1), nuclear gene encoding mitochondrial protein, mRNA.	MMSDH; MMSADHA; MGC40271	4329	NM_005589.2	644	6282	5272	9303
GTGTGTTGTGACTGGTCA	CLL-H-001465	ALDH6A1	Homo sapiens aldehyde dehydrogenase 6 family, member A1 (ALDH6A1), nuclear gene encoding mitochondrial protein, mRNA.	MMSDH; MMSADHA; MGC40271	4329	NM_005589.2	546	4525	4735	9209
CAGTGTTGTGACTGGTGT	CLL-H-001466	ALDH6A1	Homo sapiens aldehyde dehydrogenase 6 family, member A1 (ALDH6A1), nuclear gene encoding mitochondrial protein, mRNA.	MMSDH; MMSADHA; MGC40271	4329	NM_005589.2	489	4099	3584	6078
ACCAGTTGTGACTGGTTG	CLL-H-001467	ALDH6A1	Homo sapiens aldehyde dehydrogenase 6 family, member A1 (ALDH6A1), nuclear gene encoding mitochondrial protein, mRNA.	MMSDH; MMSADHA; MGC40271	4329	NM_005589.2	144	1830	1546	1911
TGCAGTTGTGACTGGTGT	CLL-H-001468	ALDH6A1	Homo sapiens aldehyde dehydrogenase 6 family, member A1 (ALDH6A1), nuclear gene encoding mitochondrial protein, mRNA.	MMSDH; MMSADHA; MGC40271	4329	NM_005589.2	117	1316	1158	2232
CATGCAGTCAGTTGCAGT	CLL-H-001469	ALDH6A1	Homo sapiens aldehyde dehydrogenase 6 family, member A1 (ALDH6A1), nuclear gene encoding mitochondrial protein, mRNA.	MMSDH; MMSADHA; MGC40271	4329	NM_005589.2	168	1922	1911	2919
GTTGGTCAACACTGGTAC	CLL-H-001470	ALDH7A1	Homo sapiens aldehyde dehydrogenase 7 family, member A1 (ALDH7A1), mRNA.	ATQ1; PDE; EPD	501	NM_001182.2	751	7925	6379	10554
CATGGTCAACACTGGTCA	CLL-H-001471	ALDH7A1	Homo sapiens aldehyde dehydrogenase 7 family, member A1 (ALDH7A1), mRNA.	ATQ1; PDE; EPD	501	NM_001182.2	656	6196	7711	12717
ACGTGTCAACACTGGTGT	CLL-H-001472	ALDH7A1	Homo sapiens aldehyde dehydrogenase 7 family, member A1 (ALDH7A1), mRNA.	ATQ1; PDE; EPD	501	NM_001182.2	397	3811	3561	6116
TGGTGTCAACACTGGTCA	CLL-H-001473	ALDH7A1	Homo sapiens aldehyde dehydrogenase 7 family, member A1 (ALDH7A1), mRNA.	ATQ1; PDE; EPD	501	NM_001182.2	371	4049	2744	5062
GTGTGTCAACACTGGTTG	CLL-H-001474	ALDH7A1	Homo sapiens aldehyde dehydrogenase 7 family, member A1 (ALDH7A1), mRNA.	ATQ1; PDE; EPD	501	NM_001182.2	31	243	326	582
TGTGCACAACACTGGTTG	CLL-H-001475	ALDH9A1	Homo sapiens aldehyde dehydrogenase 9 family, member A1 (ALDH9A1), mRNA.	TMABADH; ALDH9; ALDH7; ALDH4; E3	223	NM_000696.3	503	5633	5279	8599
GTTGCACAACACTGGTCA	CLL-H-001476	ALDH9A1	Homo sapiens aldehyde dehydrogenase 9 family, member A1 (ALDH9A1), mRNA.	TMABADH; ALDH9; ALDH7; ALDH4; E3	223	NM_000696.3	100	1557	1197	1791
CATGCACAACACTGGTGT	CLL-H-001477	ALDH9A1	Homo sapiens aldehyde dehydrogenase 9 family, member A1 (ALDH9A1), mRNA.	TMABADH; ALDH9; ALDH7; ALDH4; E3	223	NM_000696.3	121	1566	944	1655
ACGTCACAACACTGGTTG	CLL-H-001478	ALDH9A1	Homo sapiens aldehyde dehydrogenase 9 family, member A1 (ALDH9A1), mRNA.	TMABADH; ALDH9; ALDH7; ALDH4; E3	223	NM_000696.3	328	2886	2563	5022
TGGTCACAACACTGGTGT	CLL-H-001479	ALDH9A1	Homo sapiens aldehyde dehydrogenase 9 family, member A1 (ALDH9A1), mRNA.	TMABADH; ALDH9; ALDH7; ALDH4; E3	223	NM_000696.3	499	5340	5507	7775
GTACCAACCAGTGTGTCA	CLL-H-001480	ALDOA	Homo sapiens aldolase A, fructose-bisphosphate (ALDOA), transcript variant 2, mRNA.	MGC17716; ALDA; MGC10942; MGC17767	226	NM_184041.1	239	2904	3103	6281
CAACCAACCAGTGTGTGT	CLL-H-001481	ALDOA	Homo sapiens aldolase A, fructose-bisphosphate (ALDOA), transcript variant 2, mRNA.	MGC17716; ALDA; MGC10942; MGC17767	226	NM_184041.1	205	2957	3035	6103
ACTGCAACCAGTGTGTTG	CLL-H-001482	ALDOA	Homo sapiens aldolase A, fructose-bisphosphate (ALDOA), transcript variant 2, mRNA.	MGC17716; ALDA; MGC10942; MGC17767	226	NM_184041.1	321	3292	4817	8349
TGTGCAACCAGTGTGTGT	CLL-H-001483	ALDOA	Homo sapiens aldolase A, fructose-bisphosphate (ALDOA), transcript variant 2, mRNA.	MGC17716; ALDA; MGC10942; MGC17767	226	NM_184041.1	422	4845	5991	9767
GTTGGTTGGTACACCAGT	CLL-H-001484	ALDOA	Homo sapiens aldolase A, fructose-bisphosphate (ALDOA), transcript variant 2, mRNA.	MGC17716; ALDA; MGC10942; MGC17767	226	NM_184041.1	118	1098	2225	3154
GTTGCAACCAGTGTGTAC	CLL-H-001485	ALDOB	Homo sapiens aldolase B, fructose-bisphosphate (ALDOB), mRNA.		229	NM_000035.2	434	4136	5317	8930
CATGCAACCAGTGTGTCA	CLL-H-001486	ALDOB	Homo sapiens aldolase B, fructose-bisphosphate (ALDOB), mRNA.		229	NM_000035.2	104	1787	1429	2804
ACGTCAACCAGTGTGTGT	CLL-H-001487	ALDOB	Homo sapiens aldolase B, fructose-bisphosphate (ALDOB), mRNA.		229	NM_000035.2	217	1964	1992	2984
TGGTCAACCAGTGTGTCA	CLL-H-001488	ALDOB	Homo sapiens aldolase B, fructose-bisphosphate (ALDOB), mRNA.		229	NM_000035.2	76	970	1527	2309
GTGTCAACCAGTGTGTTG	CLL-H-001489	ALDOB	Homo sapiens aldolase B, fructose-bisphosphate (ALDOB), mRNA.		229	NM_000035.2	208	2080	1540	2581
CAGTCAACCAGTGTGTAC	CLL-H-001490	ALDOC	Homo sapiens aldolase C, fructose-bisphosphate (ALDOC), mRNA.	ALDC	230	NM_005165.2	107	930	1171	1829
ACCACAACCAGTGTGTCA	CLL-H-001491	ALDOC	Homo sapiens aldolase C, fructose-bisphosphate (ALDOC), mRNA.	ALDC	230	NM_005165.2	201	2729	3234	5197
TGCACAACCAGTGTGTAC	CLL-H-001492	ALDOC	Homo sapiens aldolase C, fructose-bisphosphate (ALDOC), mRNA.	ALDC	230	NM_005165.2	318	3366	4411	6435
GTCACAACCAGTGTGTGT	CLL-H-001493	ALDOC	Homo sapiens aldolase C, fructose-bisphosphate (ALDOC), mRNA.	ALDC	230	NM_005165.2	50	625	804	1496
CACACAACCAGTGTGTTG	CLL-H-001494	ALDOC	Homo sapiens aldolase C, fructose-bisphosphate (ALDOC), mRNA.	ALDC	230	NM_005165.2	94	1119	1000	2234
ACACACCAGTTGTGGTGT	CLL-H-001495	ALG1	Homo sapiens asparagine-linked glycosylation 1 homolog (S. cerevisiae, beta-1,4-mannosyltransferase) (ALG1), mRNA.	HMT-1; HMT1; HMAT1	56052	NM_019109.3	239	3321	2482	4765
TGACACCAGTTGTGGTCA	CLL-H-001496	ALG1	Homo sapiens asparagine-linked glycosylation 1 homolog (S. cerevisiae, beta-1,4-mannosyltransferase) (ALG1), mRNA.	HMT-1; HMT1; HMAT1	56052	NM_019109.3	140	1466	1215	2566
CATGCAACACGTTGGTGT	CLL-H-001497	ALG1	Homo sapiens asparagine-linked glycosylation 1 homolog (S. cerevisiae, beta-1,4-mannosyltransferase) (ALG1), mRNA.	HMT-1; HMT1; HMAT1	56052	NM_019109.3	107	1251	909	1478
ACGTCAACACGTTGGTTG	CLL-H-001498	ALG1	Homo sapiens asparagine-linked glycosylation 1 homolog (S. cerevisiae, beta-1,4-mannosyltransferase) (ALG1), mRNA.	HMT-1; HMT1; HMAT1	56052	NM_019109.3	91	808	1044	1635
TGGTCAACACGTTGGTGT	CLL-H-001499	ALG1	Homo sapiens asparagine-linked glycosylation 1 homolog (S. cerevisiae, beta-1,4-mannosyltransferase) (ALG1), mRNA.	HMT-1; HMT1; HMAT1	56052	NM_019109.3	371	2968	2185	4156
GTCATGCATGTGTGGTTG	CLL-H-001500	ALG10B	Homo sapiens asparagine-linked glycosylation 10, alpha-1,2-glucosyltransferase homolog B (yeast) (ALG10B), mRNA.	ALG10; KCR1	144245	NM_001013620.3	119	1250	1666	2449
CACATGCATGTGTGGTAC	CLL-H-001501	ALG10B	Homo sapiens asparagine-linked glycosylation 10, alpha-1,2-glucosyltransferase homolog B (yeast) (ALG10B), mRNA.	ALG10; KCR1	144245	NM_001013620.3	159	2377	3026	4700
ACACGTCATGTGTGGTGT	CLL-H-001502	ALG10B	Homo sapiens asparagine-linked glycosylation 10, alpha-1,2-glucosyltransferase homolog B (yeast) (ALG10B), mRNA.	ALG10; KCR1	144245	NM_001013620.3	211	2204	1595	2418
TGTGGTGTTGGTTGGTAC	CLL-H-001503	ALG10B	Homo sapiens asparagine-linked glycosylation 10, alpha-1,2-glucosyltransferase homolog B (yeast) (ALG10B), mRNA.	ALG10; KCR1	144245	NM_001013620.3	130	1394	2354	3661
GTTGGTGTTGGTTGGTGT	CLL-H-001504	ALG10B	Homo sapiens asparagine-linked glycosylation 10, alpha-1,2-glucosyltransferase homolog B (yeast) (ALG10B), mRNA.	ALG10; KCR1	144245	NM_001013620.3	89	882	1309	2040
ACCATGACTGACACCATG	CLL-H-001505	ALG11	Homo sapiens asparagine-linked glycosylation 11, alpha-1,2-mannosyltransferase homolog (yeast) (ALG11), mRNA.	KIAA0266; GT8	440138	NM_001004127.1	146	2354	2887	5041
GTACACTGCATGACCACA	CLL-H-001506	ALG11	Homo sapiens asparagine-linked glycosylation 11, alpha-1,2-mannosyltransferase homolog (yeast) (ALG11), mRNA.	KIAA0266; GT8	440138	NM_001004127.1	304	4967	4568	7593
GTACCACAGTGTACCATG	CLL-H-001507	ALG11	Homo sapiens asparagine-linked glycosylation 11, alpha-1,2-mannosyltransferase homolog (yeast) (ALG11), mRNA.	KIAA0266; GT8	440138	NM_001004127.1	275	2716	2405	3554
CAACCACAGTGTACCAAC	CLL-H-001508	ALG11	Homo sapiens asparagine-linked glycosylation 11, alpha-1,2-mannosyltransferase homolog (yeast) (ALG11), mRNA.	KIAA0266; GT8	440138	NM_001004127.1	153	2089	1984	3263
ACTGCACAGTGTACCACA	CLL-H-001509	ALG11	Homo sapiens asparagine-linked glycosylation 11, alpha-1,2-mannosyltransferase homolog (yeast) (ALG11), mRNA.	KIAA0266; GT8	440138	NM_001004127.1	58	768	812	1250
ACACCAGTCATGTGGTTG	CLL-H-001510	ALG12	Homo sapiens asparagine-linked glycosylation 12, alpha-1,6-mannosyltransferase homolog (S. cerevisiae) (ALG12), mRNA.	ECM39; PP14673; hALG12; MGC3136; MGC111358	79087	NM_024105.3	945	13596	14760	24894
TGACCAGTCATGTGGTGT	CLL-H-001511	ALG12	Homo sapiens asparagine-linked glycosylation 12, alpha-1,6-mannosyltransferase homolog (S. cerevisiae) (ALG12), mRNA.	ECM39; PP14673; hALG12; MGC3136; MGC111358	79087	NM_024105.3	135	1610	1869	2712
GTACCAGTCATGTGGTAC	CLL-H-001512	ALG12	Homo sapiens asparagine-linked glycosylation 12, alpha-1,6-mannosyltransferase homolog (S. cerevisiae) (ALG12), mRNA.	ECM39; PP14673; hALG12; MGC3136; MGC111358	79087	NM_024105.3	359	4169	2346	3585
CAACCAGTCATGTGGTCA	CLL-H-001513	ALG12	Homo sapiens asparagine-linked glycosylation 12, alpha-1,6-mannosyltransferase homolog (S. cerevisiae) (ALG12), mRNA.	ECM39; PP14673; hALG12; MGC3136; MGC111358	79087	NM_024105.3	102	2077	1349	2382
GTCATGCAGTACTGCACA	CLL-H-001514	ALG12	Homo sapiens asparagine-linked glycosylation 12, alpha-1,6-mannosyltransferase homolog (S. cerevisiae) (ALG12), mRNA.	ECM39; PP14673; hALG12; MGC3136; MGC111358	79087	NM_024105.3	128	1300	1336	2212
TGACACACGTTGTGGTTG	CLL-H-001515	ALG13	Homo sapiens asparagine-linked glycosylation 13 homolog (S. cerevisiae) (ALG13), mRNA.	YGL047W; GLT28D1; MDS031	55849	NM_018466.2	424	4837	4322	6778
GTACACACGTTGTGGTCA	CLL-H-001516	ALG13	Homo sapiens asparagine-linked glycosylation 13 homolog (S. cerevisiae) (ALG13), mRNA.	YGL047W; GLT28D1; MDS031	55849	NM_018466.2	362	4677	2669	5106
CAACACACGTTGTGGTGT	CLL-H-001517	ALG13	Homo sapiens asparagine-linked glycosylation 13 homolog (S. cerevisiae) (ALG13), mRNA.	YGL047W; GLT28D1; MDS031	55849	NM_018466.2	134	1841	1544	2513
ACTGACACGTTGTGGTTG	CLL-H-001518	ALG13	Homo sapiens asparagine-linked glycosylation 13 homolog (S. cerevisiae) (ALG13), mRNA.	YGL047W; GLT28D1; MDS031	55849	NM_018466.2	605	7971	7122	11320
TGTGACACGTTGTGGTGT	CLL-H-001519	ALG13	Homo sapiens asparagine-linked glycosylation 13 homolog (S. cerevisiae) (ALG13), mRNA.	YGL047W; GLT28D1; MDS031	55849	NM_018466.2	334	3692	2685	5228
CAGTACGTTGGTTGCATG	CLL-H-001520	ALG13	Homo sapiens asparagine-linked glycosylation 13 homolog (S. cerevisiae) (ALG13), mRNA.	YGL047W; GLT28D1; MDS031	55849	NM_018466.2	240	2452	2514	4470
TGGTGTTGGTCAACCAAC	CLL-H-001521	ALG14	Homo sapiens asparagine-linked glycosylation 14 homolog (S. cerevisiae) (ALG14), mRNA.	MGC19780	199857	NM_144988.2	88	1369	958	1294
GTGTGTTGGTCAACCAGT	CLL-H-001522	ALG14	Homo sapiens asparagine-linked glycosylation 14 homolog (S. cerevisiae) (ALG14), mRNA.	MGC19780	199857	NM_144988.2	263	3912	3604	5556
CAGTGTTGGTCAACCATG	CLL-H-001523	ALG14	Homo sapiens asparagine-linked glycosylation 14 homolog (S. cerevisiae) (ALG14), mRNA.	MGC19780	199857	NM_144988.2	168	1325	1230	1886
ACCAGTTGGTCAACCAAC	CLL-H-001524	ALG14	Homo sapiens asparagine-linked glycosylation 14 homolog (S. cerevisiae) (ALG14), mRNA.	MGC19780	199857	NM_144988.2	86	1080	1005	1289
GTGTACACACACGTCATG	CLL-H-001525	ALG14	Homo sapiens asparagine-linked glycosylation 14 homolog (S. cerevisiae) (ALG14), mRNA.	MGC19780	199857	NM_144988.2	459	3324	2091	3336
GTTGACCACATGTGGTTG	CLL-H-001526	ALG2	Homo sapiens asparagine-linked glycosylation 2 homolog (yeast, alpha-1,3-mannosyltransferase) (ALG2), transcript variant 2, mRNA.	CDGIi; hALPG2; FLJ14511	85365	NM_197973.2	242	2520	4124	6041
CATGACCACATGTGGTAC	CLL-H-001527	ALG2	Homo sapiens asparagine-linked glycosylation 2 homolog (yeast, alpha-1,3-mannosyltransferase) (ALG2), transcript variant 2, mRNA.	CDGIi; hALPG2; FLJ14511	85365	NM_197973.2	103	1222	1601	3025
ACGTACCACATGTGGTCA	CLL-H-001528	ALG2	Homo sapiens asparagine-linked glycosylation 2 homolog (yeast, alpha-1,3-mannosyltransferase) (ALG2), transcript variant 2, mRNA.	CDGIi; hALPG2; FLJ14511	85365	NM_197973.2	143	1763	1653	3014
TGGTACCACATGTGGTAC	CLL-H-001529	ALG2	Homo sapiens asparagine-linked glycosylation 2 homolog (yeast, alpha-1,3-mannosyltransferase) (ALG2), transcript variant 2, mRNA.	CDGIi; hALPG2; FLJ14511	85365	NM_197973.2	34	379	219	299
GTGTACCACATGTGGTGT	CLL-H-001530	ALG2	Homo sapiens asparagine-linked glycosylation 2 homolog (yeast, alpha-1,3-mannosyltransferase) (ALG2), transcript variant 2, mRNA.	CDGIi; hALPG2; FLJ14511	85365	NM_197973.2	170	1789	849	1670
ACGTTGGTCATGTGGTTG	CLL-H-001531	ALG3	Homo sapiens asparagine-linked glycosylation 3 homolog (S. cerevisiae, alpha-1,3-mannosyltransferase) (ALG3), mRNA.	D16Ertd36e; CDGS4; NOT56L; Not56	10195	NM_005787.4	169	1911	2087	3352
TGGTTGGTCATGTGGTGT	CLL-H-001532	ALG3	Homo sapiens asparagine-linked glycosylation 3 homolog (S. cerevisiae, alpha-1,3-mannosyltransferase) (ALG3), mRNA.	D16Ertd36e; CDGS4; NOT56L; Not56	10195	NM_005787.4	392	4199	3571	6063
GTGTTGGTCATGTGGTAC	CLL-H-001533	ALG3	Homo sapiens asparagine-linked glycosylation 3 homolog (S. cerevisiae, alpha-1,3-mannosyltransferase) (ALG3), mRNA.	D16Ertd36e; CDGS4; NOT56L; Not56	10195	NM_005787.4	489	4101	4321	7157
CAGTTGGTCATGTGGTCA	CLL-H-001534	ALG3	Homo sapiens asparagine-linked glycosylation 3 homolog (S. cerevisiae, alpha-1,3-mannosyltransferase) (ALG3), mRNA.	D16Ertd36e; CDGS4; NOT56L; Not56	10195	NM_005787.4	85	1448	2088	3806
GTACGTACACACTGCAGT	CLL-H-001535	ALG3	Homo sapiens asparagine-linked glycosylation 3 homolog (S. cerevisiae, alpha-1,3-mannosyltransferase) (ALG3), mRNA.	D16Ertd36e; CDGS4; NOT56L; Not56	10195	NM_005787.4	232	2531	2603	3814
GTACACTGCATGTGGTTG	CLL-H-001536	ALG5	Homo sapiens asparagine-linked glycosylation 5 homolog (S. cerevisiae, dolichyl-phosphate beta-glucosyltransferase) (ALG5), mRNA.	bA421P11.2; RP11-421P11.2	29880	NM_013338.3	123	1147	955	1844
CAACACTGCATGTGGTAC	CLL-H-001537	ALG5	Homo sapiens asparagine-linked glycosylation 5 homolog (S. cerevisiae, dolichyl-phosphate beta-glucosyltransferase) (ALG5), mRNA.	bA421P11.2; RP11-421P11.2	29880	NM_013338.3	142	1150	1506	2598
ACTGACTGCATGTGGTCA	CLL-H-001538	ALG5	Homo sapiens asparagine-linked glycosylation 5 homolog (S. cerevisiae, dolichyl-phosphate beta-glucosyltransferase) (ALG5), mRNA.	bA421P11.2; RP11-421P11.2	29880	NM_013338.3	601	7825	5437	9817
TGTGACTGCATGTGGTAC	CLL-H-001539	ALG5	Homo sapiens asparagine-linked glycosylation 5 homolog (S. cerevisiae, dolichyl-phosphate beta-glucosyltransferase) (ALG5), mRNA.	bA421P11.2; RP11-421P11.2	29880	NM_013338.3	282	3034	2844	4419
GTTGACTGCATGTGGTGT	CLL-H-001540	ALG5	Homo sapiens asparagine-linked glycosylation 5 homolog (S. cerevisiae, dolichyl-phosphate beta-glucosyltransferase) (ALG5), mRNA.	bA421P11.2; RP11-421P11.2	29880	NM_013338.3	1239	12614	16671	25779
ACGTCAGTTGGTTGGTCA	CLL-H-001541	ALG6	Homo sapiens asparagine-linked glycosylation 6 homolog (S. cerevisiae, alpha-1,3-glucosyltransferase) (ALG6), mRNA.		29929	NM_013339.2	174	1441	1188	2255
TGGTCAGTTGGTTGGTAC	CLL-H-001542	ALG6	Homo sapiens asparagine-linked glycosylation 6 homolog (S. cerevisiae, alpha-1,3-glucosyltransferase) (ALG6), mRNA.		29929	NM_013339.2	539	5191	4902	8056
GTGTCAGTTGGTTGGTGT	CLL-H-001543	ALG6	Homo sapiens asparagine-linked glycosylation 6 homolog (S. cerevisiae, alpha-1,3-glucosyltransferase) (ALG6), mRNA.		29929	NM_013339.2	277	3335	1931	2977
CAGTCAGTTGGTTGGTTG	CLL-H-001544	ALG6	Homo sapiens asparagine-linked glycosylation 6 homolog (S. cerevisiae, alpha-1,3-glucosyltransferase) (ALG6), mRNA.		29929	NM_013339.2	168	1676	935	1851
ACCACAGTTGGTTGGTAC	CLL-H-001545	ALG6	Homo sapiens asparagine-linked glycosylation 6 homolog (S. cerevisiae, alpha-1,3-glucosyltransferase) (ALG6), mRNA.		29929	NM_013339.2	333	4303	3523	5453
GTCAGTGTTGTGTGGTCA	CLL-H-001546	ALG8	Homo sapiens asparagine-linked glycosylation 8, alpha-1,3-glucosyltransferase homolog (S. cerevisiae) (ALG8), transcript variant 1, mRNA.	MGC2840	79053	NM_024079.4	233	2547	2348	4072
CACAGTGTTGTGTGGTGT	CLL-H-001547	ALG8	Homo sapiens asparagine-linked glycosylation 8, alpha-1,3-glucosyltransferase homolog (S. cerevisiae) (ALG8), transcript variant 1, mRNA.	MGC2840	79053	NM_024079.4	64	649	829	1633
ACACCAGTTGTGTGGTAC	CLL-H-001548	ALG8	Homo sapiens asparagine-linked glycosylation 8, alpha-1,3-glucosyltransferase homolog (S. cerevisiae) (ALG8), transcript variant 1, mRNA.	MGC2840	79053	NM_024079.4	133	2286	1754	2926
TGACCAGTTGTGTGGTTG	CLL-H-001549	ALG8	Homo sapiens asparagine-linked glycosylation 8, alpha-1,3-glucosyltransferase homolog (S. cerevisiae) (ALG8), transcript variant 1, mRNA.	MGC2840	79053	NM_024079.4	238	2721	1780	2826
GTACCAGTTGTGTGGTCA	CLL-H-001550	ALG8	Homo sapiens asparagine-linked glycosylation 8, alpha-1,3-glucosyltransferase homolog (S. cerevisiae) (ALG8), transcript variant 1, mRNA.	MGC2840	79053	NM_024079.4	343	3904	3646	6402
ACTGACCATGTGTGGTTG	CLL-H-001551	ALG9	Homo sapiens asparagine-linked glycosylation 9, alpha-1,2-mannosyltransferase homolog (S. cerevisiae) (ALG9), transcript variant 4, mRNA.	DKFZp586M2420; FLJ21845; DIBD1	79796	NM_001077692.1	201	2990	2698	4080
TGTGACCATGTGTGGTGT	CLL-H-001552	ALG9	Homo sapiens asparagine-linked glycosylation 9, alpha-1,2-mannosyltransferase homolog (S. cerevisiae) (ALG9), transcript variant 4, mRNA.	DKFZp586M2420; FLJ21845; DIBD1	79796	NM_001077692.1	57	489	691	1441
GTTGACCATGTGTGGTAC	CLL-H-001553	ALG9	Homo sapiens asparagine-linked glycosylation 9, alpha-1,2-mannosyltransferase homolog (S. cerevisiae) (ALG9), transcript variant 4, mRNA.	DKFZp586M2420; FLJ21845; DIBD1	79796	NM_001077692.1	421	4756	4068	6824
CATGACCATGTGTGGTCA	CLL-H-001554	ALG9	Homo sapiens asparagine-linked glycosylation 9, alpha-1,2-mannosyltransferase homolog (S. cerevisiae) (ALG9), transcript variant 4, mRNA.	DKFZp586M2420; FLJ21845; DIBD1	79796	NM_001077692.1	211	2571	2466	4581
ACGTACCATGTGTGGTGT	CLL-H-001555	ALG9	Homo sapiens asparagine-linked glycosylation 9, alpha-1,2-mannosyltransferase homolog (S. cerevisiae) (ALG9), transcript variant 4, mRNA.	DKFZp586M2420; FLJ21845; DIBD1	79796	NM_001077692.1	158	1511	1118	2636
ACTGGTCAGTTGCATGTG	CLL-H-001556	ALK	Homo sapiens anaplastic lymphoma receptor tyrosine kinase (ALK), mRNA.	TFG/ALK; Ki-1; CD246	238	NM_004304.3	487	5675	8236	12666
TGTGGTCAGTTGCATGGT	CLL-H-001557	ALK	Homo sapiens anaplastic lymphoma receptor tyrosine kinase (ALK), mRNA.	TFG/ALK; Ki-1; CD246	238	NM_004304.3	290	4030	3247	5007
GTTGGTCAGTTGCATGAC	CLL-H-001558	ALK	Homo sapiens anaplastic lymphoma receptor tyrosine kinase (ALK), mRNA.	TFG/ALK; Ki-1; CD246	238	NM_004304.3	81	1432	951	1908
CATGGTCAGTTGCATGCA	CLL-H-001559	ALK	Homo sapiens anaplastic lymphoma receptor tyrosine kinase (ALK), mRNA.	TFG/ALK; Ki-1; CD246	238	NM_004304.3	253	3186	3501	5239
ACGTGTCAGTTGCATGGT	CLL-H-001560	ALK	Homo sapiens anaplastic lymphoma receptor tyrosine kinase (ALK), mRNA.	TFG/ALK; Ki-1; CD246	238	NM_004304.3	172	1646	1590	2153
TGACACGTACCATGCAGT	CLL-H-001561	ALK	Homo sapiens anaplastic lymphoma receptor tyrosine kinase (ALK), mRNA.	TFG/ALK; Ki-1; CD246	238	NM_004304.3	141	2322	2463	4273
TGCATGGTGTGTCAGTCA	CLL-H-001562	ALKBH2	Homo sapiens alkB, alkylation repair homolog 2 (E. coli) (ALKBH2), mRNA.	ABH2; MGC90512; hABH2	121642	NM_001001655.1	231	2760	2020	3562
GTCATGGTGTGTCAGTTG	CLL-H-001563	ALKBH2	Homo sapiens alkB, alkylation repair homolog 2 (E. coli) (ALKBH2), mRNA.	ABH2; MGC90512; hABH2	121642	NM_001001655.1	364	4038	3209	4371
CACATGGTGTGTCAGTAC	CLL-H-001564	ALKBH2	Homo sapiens alkB, alkylation repair homolog 2 (E. coli) (ALKBH2), mRNA.	ABH2; MGC90512; hABH2	121642	NM_001001655.1	321	3225	3228	4400
ACACGTGTGTGTCAGTGT	CLL-H-001565	ALKBH2	Homo sapiens alkB, alkylation repair homolog 2 (E. coli) (ALKBH2), mRNA.	ABH2; MGC90512; hABH2	121642	NM_001001655.1	648	7606	6443	9799
TGACGTGTGTGTCAGTCA	CLL-H-001566	ALKBH2	Homo sapiens alkB, alkylation repair homolog 2 (E. coli) (ALKBH2), mRNA.	ABH2; MGC90512; hABH2	121642	NM_001001655.1	534	5455	5931	10420
ACTGACCAGTGTCAGTGT	CLL-H-001567	ALKBH3	Homo sapiens alkB, alkylation repair homolog 3 (E. coli) (ALKBH3), mRNA.	MGC118790; DEPC-1; MGC118792; MGC118793; PCA1; ABH3; DEPC1	221120	NM_139178.1	163	2186	1883	2865
TGTGACCAGTGTCAGTCA	CLL-H-001568	ALKBH3	Homo sapiens alkB, alkylation repair homolog 3 (E. coli) (ALKBH3), mRNA.	MGC118790; DEPC-1; MGC118792; MGC118793; PCA1; ABH3; DEPC1	221120	NM_139178.1	126	1384	1519	1876
GTTGACCAGTGTCAGTTG	CLL-H-001569	ALKBH3	Homo sapiens alkB, alkylation repair homolog 3 (E. coli) (ALKBH3), mRNA.	MGC118790; DEPC-1; MGC118792; MGC118793; PCA1; ABH3; DEPC1	221120	NM_139178.1	151	1749	2346	3798
CATGACCAGTGTCAGTAC	CLL-H-001570	ALKBH3	Homo sapiens alkB, alkylation repair homolog 3 (E. coli) (ALKBH3), mRNA.	MGC118790; DEPC-1; MGC118792; MGC118793; PCA1; ABH3; DEPC1	221120	NM_139178.1	357	4107	4938	7616
ACGTACCAGTGTCAGTCA	CLL-H-001571	ALKBH3	Homo sapiens alkB, alkylation repair homolog 3 (E. coli) (ALKBH3), mRNA.	MGC118790; DEPC-1; MGC118792; MGC118793; PCA1; ABH3; DEPC1	221120	NM_139178.1	119	1888	2422	4674
TGTGTGCATGGTTGCACA	CLL-H-001572	ALKBH3	Homo sapiens alkB, alkylation repair homolog 3 (E. coli) (ALKBH3), mRNA.	MGC118790; DEPC-1; MGC118792; MGC118793; PCA1; ABH3; DEPC1	221120	NM_139178.1	23	379	393	754
ACCATGACACGTGTGTCA	CLL-H-001573	ALLC	Homo sapiens allantoicase (ALLC), transcript variant 2, mRNA.	ALC	55821	NM_199232.1	194	2516	2772	5475
TGCATGACACGTGTGTAC	CLL-H-001574	ALLC	Homo sapiens allantoicase (ALLC), transcript variant 2, mRNA.	ALC	55821	NM_199232.1	137	1265	2248	3739
CAGTGTGTCACATGCATG	CLL-H-001575	ALLC	Homo sapiens allantoicase (ALLC), transcript variant 2, mRNA.	ALC	55821	NM_199232.1	31	469	500	870
ACCAGTGTCACATGCAAC	CLL-H-001576	ALLC	Homo sapiens allantoicase (ALLC), transcript variant 2, mRNA.	ALC	55821	NM_199232.1	82	1430	1886	2878
TGCAGTGTCACATGCATG	CLL-H-001577	ALLC	Homo sapiens allantoicase (ALLC), transcript variant 2, mRNA.	ALC	55821	NM_199232.1	201	2667	2016	3370
TGACGTGTACACACCAGT	CLL-H-001578	ALMS1	Homo sapiens Alstrom syndrome 1 (ALMS1), mRNA.	KIAA0328; ALSS	7840	NM_015120.2	363	4029	6650	12327
GTACGTGTACACACCAAC	CLL-H-001579	ALMS1	Homo sapiens Alstrom syndrome 1 (ALMS1), mRNA.	KIAA0328; ALSS	7840	NM_015120.2	136	1376	1351	2393
CAACGTGTACACACCACA	CLL-H-001580	ALMS1	Homo sapiens Alstrom syndrome 1 (ALMS1), mRNA.	KIAA0328; ALSS	7840	NM_015120.2	83	906	1008	1950
ACTGGTGTACACACCAGT	CLL-H-001581	ALMS1	Homo sapiens Alstrom syndrome 1 (ALMS1), mRNA.	KIAA0328; ALSS	7840	NM_015120.2	128	1481	1825	3238
GTACCACAGTTGACCAAC	CLL-H-001582	ALMS1	Homo sapiens Alstrom syndrome 1 (ALMS1), mRNA.	KIAA0328; ALSS	7840	NM_015120.2	367	5811	5966	8987
TGACCACACAGTTGCATG	CLL-H-001583	ALMS1	Homo sapiens Alstrom syndrome 1 (ALMS1), mRNA.	KIAA0328; ALSS	7840	NM_015120.2	715	7450	6788	9537
CAGTCAGTTGCAGTGTTG	CLL-H-001584	ALOX12	Homo sapiens arachidonate 12-lipoxygenase (ALOX12), mRNA.	LOG12; 12-LOX	239	NM_000697.2	137	1574	946	1448
ACCACAGTTGCAGTGTAC	CLL-H-001585	ALOX12	Homo sapiens arachidonate 12-lipoxygenase (ALOX12), mRNA.	LOG12; 12-LOX	239	NM_000697.2	150	2005	2233	3732
TGCACAGTTGCAGTGTTG	CLL-H-001586	ALOX12	Homo sapiens arachidonate 12-lipoxygenase (ALOX12), mRNA.	LOG12; 12-LOX	239	NM_000697.2	810	8750	7795	10603
GTCACAGTTGCAGTGTCA	CLL-H-001587	ALOX12	Homo sapiens arachidonate 12-lipoxygenase (ALOX12), mRNA.	LOG12; 12-LOX	239	NM_000697.2	142	1841	1982	2712
CACACAGTTGCAGTGTGT	CLL-H-001588	ALOX12	Homo sapiens arachidonate 12-lipoxygenase (ALOX12), mRNA.	LOG12; 12-LOX	239	NM_000697.2	252	3680	3893	7349
TGTGACCATGCAGTGTCA	CLL-H-001589	ALOX12B	Homo sapiens arachidonate 12-lipoxygenase, 12R type (ALOX12B), mRNA.	12R-LOX	242	NM_001139.2	256	3121	3282	4964
GTTGACCATGCAGTGTTG	CLL-H-001590	ALOX12B	Homo sapiens arachidonate 12-lipoxygenase, 12R type (ALOX12B), mRNA.	12R-LOX	242	NM_001139.2	385	3830	3038	4395
CATGACCATGCAGTGTAC	CLL-H-001591	ALOX12B	Homo sapiens arachidonate 12-lipoxygenase, 12R type (ALOX12B), mRNA.	12R-LOX	242	NM_001139.2	481	4853	3389	4633
ACGTACCATGCAGTGTCA	CLL-H-001592	ALOX12B	Homo sapiens arachidonate 12-lipoxygenase, 12R type (ALOX12B), mRNA.	12R-LOX	242	NM_001139.2	231	2405	3594	5118
ACTGTGTGCAACTGCAGT	CLL-H-001593	ALOX12B	Homo sapiens arachidonate 12-lipoxygenase, 12R type (ALOX12B), mRNA.	12R-LOX	242	NM_001139.2	268	2413	1648	2604
TGGTACCATGCAGTGTAC	CLL-H-001594	ALOX15	Homo sapiens arachidonate 15-lipoxygenase (ALOX15), mRNA.	15-LOX2	246	NM_001140.3	252	2477	2605	4031
GTGTACCATGCAGTGTGT	CLL-H-001595	ALOX15	Homo sapiens arachidonate 15-lipoxygenase (ALOX15), mRNA.	15-LOX2	246	NM_001140.3	590	6012	3212	5758
CAGTACCATGCAGTGTTG	CLL-H-001596	ALOX15	Homo sapiens arachidonate 15-lipoxygenase (ALOX15), mRNA.	15-LOX2	246	NM_001140.3	246	2717	1777	3294
ACCAACCATGCAGTGTAC	CLL-H-001597	ALOX15	Homo sapiens arachidonate 15-lipoxygenase (ALOX15), mRNA.	15-LOX2	246	NM_001140.3	444	5692	5641	10013
TGTGTGTGCAACTGCACA	CLL-H-001598	ALOX15	Homo sapiens arachidonate 15-lipoxygenase (ALOX15), mRNA.	15-LOX2	246	NM_001140.3	295	3309	3096	5652
TGCAACCATGCAGTGTTG	CLL-H-001599	ALOX15B	Homo sapiens arachidonate 15-lipoxygenase, type B (ALOX15B), transcript variant b, mRNA.		247	NM_001039131.1	297	4819	3381	6001
GTCAACCATGCAGTGTCA	CLL-H-001600	ALOX15B	Homo sapiens arachidonate 15-lipoxygenase, type B (ALOX15B), transcript variant b, mRNA.		247	NM_001039131.1	269	3038	2609	3868
CACAACCATGCAGTGTGT	CLL-H-001601	ALOX15B	Homo sapiens arachidonate 15-lipoxygenase, type B (ALOX15B), transcript variant b, mRNA.		247	NM_001039131.1	247	4156	4446	6617
CATGACGTGTTGGTCAAC	CLL-H-001602	ALOX15B	Homo sapiens arachidonate 15-lipoxygenase, type B (ALOX15B), transcript variant b, mRNA.		247	NM_001039131.1	26	357	370	725
ACGTACGTGTTGGTCACA	CLL-H-001603	ALOX15B	Homo sapiens arachidonate 15-lipoxygenase, type B (ALOX15B), transcript variant b, mRNA.		247	NM_001039131.1	382	4278	4521	7983
ACACACCATGCAGTGTTG	CLL-H-001604	ALOX5	Homo sapiens arachidonate 5-lipoxygenase (ALOX5), mRNA.	5LPG; MGC163204; LOG5; 5-LO	240	NM_000698.2	470	5044	2714	4055
TGACACCATGCAGTGTGT	CLL-H-001605	ALOX5	Homo sapiens arachidonate 5-lipoxygenase (ALOX5), mRNA.	5LPG; MGC163204; LOG5; 5-LO	240	NM_000698.2	563	5927	4018	5909
GTACACCATGCAGTGTAC	CLL-H-001606	ALOX5	Homo sapiens arachidonate 5-lipoxygenase (ALOX5), mRNA.	5LPG; MGC163204; LOG5; 5-LO	240	NM_000698.2	287	2781	3865	6658
CAACACCATGCAGTGTCA	CLL-H-001607	ALOX5	Homo sapiens arachidonate 5-lipoxygenase (ALOX5), mRNA.	5LPG; MGC163204; LOG5; 5-LO	240	NM_000698.2	137	1883	1289	1825
ACTGACCATGCAGTGTGT	CLL-H-001608	ALOX5	Homo sapiens arachidonate 5-lipoxygenase (ALOX5), mRNA.	5LPG; MGC163204; LOG5; 5-LO	240	NM_000698.2	194	1962	2995	4193
TGGTGTGTTGCACAGTAC	CLL-H-001609	ALOX5AP	Homo sapiens arachidonate 5-lipoxygenase-activating protein (ALOX5AP), mRNA.	FLAP	241	NM_001629.2	79	1082	1065	1394
GTGTGTGTTGCACAGTGT	CLL-H-001610	ALOX5AP	Homo sapiens arachidonate 5-lipoxygenase-activating protein (ALOX5AP), mRNA.	FLAP	241	NM_001629.2	465	3370	3724	6077
CAGTGTGTTGCACAGTTG	CLL-H-001611	ALOX5AP	Homo sapiens arachidonate 5-lipoxygenase-activating protein (ALOX5AP), mRNA.	FLAP	241	NM_001629.2	214	2269	1608	2335
ACCAGTGTTGCACAGTAC	CLL-H-001612	ALOX5AP	Homo sapiens arachidonate 5-lipoxygenase-activating protein (ALOX5AP), mRNA.	FLAP	241	NM_001629.2	382	4703	3630	6133
TGCAGTGTTGCACAGTTG	CLL-H-001613	ALOX5AP	Homo sapiens arachidonate 5-lipoxygenase-activating protein (ALOX5AP), mRNA.	FLAP	241	NM_001629.2	292	3355	3607	6927
TGACACGTACGTTGCATG	CLL-H-001614	ALOX5AP	Homo sapiens arachidonate 5-lipoxygenase-activating protein (ALOX5AP), mRNA.	FLAP	241	NM_001629.2	644	8558	8316	12017
ACGTTGCATGGTGTGTTG	CLL-H-001615	ALPI	Homo sapiens alkaline phosphatase, intestinal (ALPI), mRNA.	IAP	248	NM_001631.2	521	5308	3073	5179
TGGTTGCATGGTGTGTGT	CLL-H-001616	ALPI	Homo sapiens alkaline phosphatase, intestinal (ALPI), mRNA.	IAP	248	NM_001631.2	242	2426	2635	4272
GTGTTGCATGGTGTGTAC	CLL-H-001617	ALPI	Homo sapiens alkaline phosphatase, intestinal (ALPI), mRNA.	IAP	248	NM_001631.2	273	2694	2947	4632
CAGTTGCATGGTGTGTCA	CLL-H-001618	ALPI	Homo sapiens alkaline phosphatase, intestinal (ALPI), mRNA.	IAP	248	NM_001631.2	158	1647	1179	2070
GTTGACTGCAACTGCAGT	CLL-H-001619	ALPI	Homo sapiens alkaline phosphatase, intestinal (ALPI), mRNA.	IAP	248	NM_001631.2	62	565	780	1352
TGCAACACACGTTGCACA	CLL-H-001620	ALPI	Homo sapiens alkaline phosphatase, intestinal (ALPI), mRNA.	IAP	248	NM_001631.2	219	2353	4535	7854
GTCAACGTGTGTGTGTCA	CLL-H-001621	ALPL	Homo sapiens alkaline phosphatase, liver/bone/kidney (ALPL), transcript variant 1, mRNA.	TNSALP; HOPS; FLJ40094; AP-TNAP; TNAP; MGC161443	249	NM_000478.3	131	1690	1824	3114
CACAACGTGTGTGTGTGT	CLL-H-001622	ALPL	Homo sapiens alkaline phosphatase, liver/bone/kidney (ALPL), transcript variant 1, mRNA.	TNSALP; HOPS; FLJ40094; AP-TNAP; TNAP; MGC161443	249	NM_000478.3	167	1830	1347	1853
ACACTGGTGTGTGTGTAC	CLL-H-001623	ALPL	Homo sapiens alkaline phosphatase, liver/bone/kidney (ALPL), transcript variant 1, mRNA.	TNSALP; HOPS; FLJ40094; AP-TNAP; TNAP; MGC161443	249	NM_000478.3	36	430	775	947
TGACTGGTGTGTGTGTTG	CLL-H-001624	ALPL	Homo sapiens alkaline phosphatase, liver/bone/kidney (ALPL), transcript variant 1, mRNA.	TNSALP; HOPS; FLJ40094; AP-TNAP; TNAP; MGC161443	249	NM_000478.3	239	2948	3123	3750
ACACACTGCAACTGCAGT	CLL-H-001625	ALPL	Homo sapiens alkaline phosphatase, liver/bone/kidney (ALPL), transcript variant 1, mRNA.	TNSALP; HOPS; FLJ40094; AP-TNAP; TNAP; MGC161443	249	NM_000478.3	423	4345	3213	5253
ACGTTGTGACGTGTGTTG	CLL-H-001626	ALPP	Homo sapiens alkaline phosphatase, placental (Regan isozyme) (ALPP), mRNA.	PLAP; ALP	250	NM_001632.3	304	2330	1995	3655
TGACCAGTCATGGTCAGT	CLL-H-001627	ALPP	Homo sapiens alkaline phosphatase, placental (Regan isozyme) (ALPP), mRNA.	PLAP; ALP	250	NM_001632.3	203	2062	1693	2727
GTACCAGTCATGGTCAAC	CLL-H-001628	ALPP	Homo sapiens alkaline phosphatase, placental (Regan isozyme) (ALPP), mRNA.	PLAP; ALP	250	NM_001632.3	254	3229	3721	5710
CAACCAGTCATGGTCACA	CLL-H-001629	ALPP	Homo sapiens alkaline phosphatase, placental (Regan isozyme) (ALPP), mRNA.	PLAP; ALP	250	NM_001632.3	283	4684	2880	4560
ACTGCAGTCATGGTCAGT	CLL-H-001630	ALPP	Homo sapiens alkaline phosphatase, placental (Regan isozyme) (ALPP), mRNA.	PLAP; ALP	250	NM_001632.3	487	5324	12422	20040
CATGTGTGACGTGTGTGT	CLL-H-001631	ALPPL2	Homo sapiens alkaline phosphatase, placental-like 2 (ALPPL2), mRNA.	GCAP; ALPPL; ALPG	251	NM_031313.1	158	2360	1965	3419
GTTGTGACTGGTGTGTTG	CLL-H-001632	ALPPL2	Homo sapiens alkaline phosphatase, placental-like 2 (ALPPL2), mRNA.	GCAP; ALPPL; ALPG	251	NM_031313.1	381	4496	4436	6888
CATGTGACTGGTGTGTAC	CLL-H-001633	ALPPL2	Homo sapiens alkaline phosphatase, placental-like 2 (ALPPL2), mRNA.	GCAP; ALPPL; ALPG	251	NM_031313.1	138	1734	2078	2888
ACGTTGACTGGTGTGTCA	CLL-H-001634	ALPPL2	Homo sapiens alkaline phosphatase, placental-like 2 (ALPPL2), mRNA.	GCAP; ALPPL; ALPG	251	NM_031313.1	450	5150	6300	9299
TGGTTGACTGGTGTGTAC	CLL-H-001635	ALPPL2	Homo sapiens alkaline phosphatase, placental-like 2 (ALPPL2), mRNA.	GCAP; ALPPL; ALPG	251	NM_031313.1	823	7868	5807	9329
ACACGTACACGTTGCATG	CLL-H-001636	ALPPL2	Homo sapiens alkaline phosphatase, placental-like 2 (ALPPL2), mRNA.	GCAP; ALPPL; ALPG	251	NM_031313.1	222	2666	2345	3806
CAGTTGTGGTCATGGTAC	CLL-H-001637	ALS2	Homo sapiens amyotrophic lateral sclerosis 2 (juvenile) (ALS2), mRNA.	MGC87187; IAHSP; KIAA1563; FLJ31851; ALS2CR6; PLSJ; ALSJ	57679	NM_020919.2	79	832	781	1539
ACCATGTGGTCATGGTCA	CLL-H-001638	ALS2	Homo sapiens amyotrophic lateral sclerosis 2 (juvenile) (ALS2), mRNA.	MGC87187; IAHSP; KIAA1563; FLJ31851; ALS2CR6; PLSJ; ALSJ	57679	NM_020919.2	110	1712	1947	3184
ACGTGTACTGTGGTGTTG	CLL-H-001639	ALS2	Homo sapiens amyotrophic lateral sclerosis 2 (juvenile) (ALS2), mRNA.	MGC87187; IAHSP; KIAA1563; FLJ31851; ALS2CR6; PLSJ; ALSJ	57679	NM_020919.2	629	4370	4994	8583
TGGTGTACTGTGGTGTGT	CLL-H-001640	ALS2	Homo sapiens amyotrophic lateral sclerosis 2 (juvenile) (ALS2), mRNA.	MGC87187; IAHSP; KIAA1563; FLJ31851; ALS2CR6; PLSJ; ALSJ	57679	NM_020919.2	420	3092	3066	5213
GTGTGTACTGTGGTGTAC	CLL-H-001641	ALS2	Homo sapiens amyotrophic lateral sclerosis 2 (juvenile) (ALS2), mRNA.	MGC87187; IAHSP; KIAA1563; FLJ31851; ALS2CR6; PLSJ; ALSJ	57679	NM_020919.2	181	1329	1618	2252
ACACACTGGTCACAGTCA	CLL-H-001642	AMD1	Homo sapiens adenosylmethionine decarboxylase 1 (AMD1), transcript variant 2, mRNA.	ADOMETDC; AMD; DKFZp313L1234; FLJ26964	262	NM_001033059.1	115	1401	2051	2701
TGACACTGGTCACAGTAC	CLL-H-001643	AMD1	Homo sapiens adenosylmethionine decarboxylase 1 (AMD1), transcript variant 2, mRNA.	ADOMETDC; AMD; DKFZp313L1234; FLJ26964	262	NM_001033059.1	552	6465	4794	7396
GTACACTGGTCACAGTGT	CLL-H-001644	AMD1	Homo sapiens adenosylmethionine decarboxylase 1 (AMD1), transcript variant 2, mRNA.	ADOMETDC; AMD; DKFZp313L1234; FLJ26964	262	NM_001033059.1	164	1915	1880	3204
ACCATGTGGTACACCAGT	CLL-H-001645	AMD1	Homo sapiens adenosylmethionine decarboxylase 1 (AMD1), transcript variant 2, mRNA.	ADOMETDC; AMD; DKFZp313L1234; FLJ26964	262	NM_001033059.1	147	2277	1812	3237
ACTGTGCATGTGGTCAAC	CLL-H-001646	AMD1	Homo sapiens adenosylmethionine decarboxylase 1 (AMD1), transcript variant 2, mRNA.	ADOMETDC; AMD; DKFZp313L1234; FLJ26964	262	NM_001033059.1	205	1638	1769	2848
ACACTGTGACTGGTGTGT	CLL-H-001647	AMDHD1	Homo sapiens amidohydrolase domain containing 1 (AMDHD1), mRNA.	HMFT1272; MGC35366	144193	NM_152435.1	39	621	848	1371
TGACTGTGACTGGTGTCA	CLL-H-001648	AMDHD1	Homo sapiens amidohydrolase domain containing 1 (AMDHD1), mRNA.	HMFT1272; MGC35366	144193	NM_152435.1	397	4316	3498	5403
GTACTGTGACTGGTGTTG	CLL-H-001649	AMDHD1	Homo sapiens amidohydrolase domain containing 1 (AMDHD1), mRNA.	HMFT1272; MGC35366	144193	NM_152435.1	684	6955	4283	5881
CAACTGTGACTGGTGTAC	CLL-H-001650	AMDHD1	Homo sapiens amidohydrolase domain containing 1 (AMDHD1), mRNA.	HMFT1272; MGC35366	144193	NM_152435.1	51	637	604	948
ACTGTGTGACTGGTGTCA	CLL-H-001651	AMDHD1	Homo sapiens amidohydrolase domain containing 1 (AMDHD1), mRNA.	HMFT1272; MGC35366	144193	NM_152435.1	294	3242	3596	5540
ACCATGCAGTGTTGCAGT	CLL-H-001652	AMDHD1	Homo sapiens amidohydrolase domain containing 1 (AMDHD1), mRNA.	HMFT1272; MGC35366	144193	NM_152435.1	97	1531	1448	2403
GTTGGTCACAACTGGTGT	CLL-H-001653	AMDHD2	Homo sapiens amidohydrolase domain containing 2 (AMDHD2), mRNA.	CGI-14	51005	NM_015944.2	491	7044	6578	11629
GTACACTGACTGGTGTGT	CLL-H-001654	AMDHD2	Homo sapiens amidohydrolase domain containing 2 (AMDHD2), mRNA.	CGI-14	51005	NM_015944.2	232	2862	1668	2890
CAACACTGACTGGTGTTG	CLL-H-001655	AMDHD2	Homo sapiens amidohydrolase domain containing 2 (AMDHD2), mRNA.	CGI-14	51005	NM_015944.2	35	720	635	1399
ACTGACTGACTGGTGTAC	CLL-H-001656	AMDHD2	Homo sapiens amidohydrolase domain containing 2 (AMDHD2), mRNA.	CGI-14	51005	NM_015944.2	299	4062	2477	3495
TGTGACTGACTGGTGTTG	CLL-H-001657	AMDHD2	Homo sapiens amidohydrolase domain containing 2 (AMDHD2), mRNA.	CGI-14	51005	NM_015944.2	790	9834	8404	13304
TGGTTGACGTGTTGCAAC	CLL-H-001658	AMDHD2	Homo sapiens amidohydrolase domain containing 2 (AMDHD2), mRNA.	CGI-14	51005	NM_015944.2	244	2694	2042	3078
GTGTACACCAACCAGTTG	CLL-H-001659	AMH	Homo sapiens anti-Mullerian hormone (AMH), mRNA.	MIF; MIS	268	NM_000479.2	286	2220	2509	3733
CAGTACACCAACCAGTAC	CLL-H-001660	AMH	Homo sapiens anti-Mullerian hormone (AMH), mRNA.	MIF; MIS	268	NM_000479.2	41	393	1096	1898
ACCAACACCAACCAGTCA	CLL-H-001661	AMH	Homo sapiens anti-Mullerian hormone (AMH), mRNA.	MIF; MIS	268	NM_000479.2	583	10021	10759	18758
GTCACATGCAACTGCATG	CLL-H-001662	AMH	Homo sapiens anti-Mullerian hormone (AMH), mRNA.	MIF; MIS	268	NM_000479.2	271	3629	2800	3915
ACACACGTGTTGTGCAGT	CLL-H-001663	AMH	Homo sapiens anti-Mullerian hormone (AMH), mRNA.	MIF; MIS	268	NM_000479.2	348	3579	2959	5586
TGACACGTGTTGTGCACA	CLL-H-001664	AMH	Homo sapiens anti-Mullerian hormone (AMH), mRNA.	MIF; MIS	268	NM_000479.2	276	2645	2121	3290
ACACACCAACGTCATGAC	CLL-H-001665	AMHR2	Homo sapiens anti-Mullerian hormone receptor, type II (AMHR2), mRNA.	AMHR; MISRII	269	NM_020547.1	1035	13308	9384	14877
TGACACCAACGTCATGTG	CLL-H-001666	AMHR2	Homo sapiens anti-Mullerian hormone receptor, type II (AMHR2), mRNA.	AMHR; MISRII	269	NM_020547.1	687	6387	5884	10529
GTACACCAACGTCATGCA	CLL-H-001667	AMHR2	Homo sapiens anti-Mullerian hormone receptor, type II (AMHR2), mRNA.	AMHR; MISRII	269	NM_020547.1	102	894	1130	1421
CAACACCAACGTCATGGT	CLL-H-001668	AMHR2	Homo sapiens anti-Mullerian hormone receptor, type II (AMHR2), mRNA.	AMHR; MISRII	269	NM_020547.1	372	4194	2840	4193
TGTGTGTGCATGTGCAAC	CLL-H-001669	AMHR2	Homo sapiens anti-Mullerian hormone receptor, type II (AMHR2), mRNA.	AMHR; MISRII	269	NM_020547.1	364	3193	2568	4784
GTTGTGTGCATGTGCAGT	CLL-H-001670	AMHR2	Homo sapiens anti-Mullerian hormone receptor, type II (AMHR2), mRNA.	AMHR; MISRII	269	NM_020547.1	145	1882	1737	2352
GTTGGTGTGTTGACCATG	CLL-H-001671	AMOTL1	Homo sapiens angiomotin like 1 (AMOTL1), mRNA.	JEAP	154810	NM_130847.1	413	4052	3096	4537
CATGGTGTGTTGACCAAC	CLL-H-001672	AMOTL1	Homo sapiens angiomotin like 1 (AMOTL1), mRNA.	JEAP	154810	NM_130847.1	221	2481	2211	3419
ACGTGTGTGTTGACCACA	CLL-H-001673	AMOTL1	Homo sapiens angiomotin like 1 (AMOTL1), mRNA.	JEAP	154810	NM_130847.1	122	1204	1008	1466
TGGTGTGTGTTGACCAAC	CLL-H-001674	AMOTL1	Homo sapiens angiomotin like 1 (AMOTL1), mRNA.	JEAP	154810	NM_130847.1	431	4046	2617	4768
GTGTGTGTGTTGACCAGT	CLL-H-001675	AMOTL1	Homo sapiens angiomotin like 1 (AMOTL1), mRNA.	JEAP	154810	NM_130847.1	180	1391	1530	2228
ACCAACGTGTGTTGCAGT	CLL-H-001676	AMOTL1	Homo sapiens angiomotin like 1 (AMOTL1), mRNA.	JEAP	154810	NM_130847.1	240	3261	2754	5221
TGGTTGCACATGGTGTGT	CLL-H-001677	AMPD1	Homo sapiens adenosine monophosphate deaminase 1 (isoform M) (AMPD1), mRNA.	MADA; MAD	270	NM_000036.1	211	2235	1448	2526
GTGTTGCACATGGTGTAC	CLL-H-001678	AMPD1	Homo sapiens adenosine monophosphate deaminase 1 (isoform M) (AMPD1), mRNA.	MADA; MAD	270	NM_000036.1	415	3369	2372	3403
CAGTTGCACATGGTGTCA	CLL-H-001679	AMPD1	Homo sapiens adenosine monophosphate deaminase 1 (isoform M) (AMPD1), mRNA.	MADA; MAD	270	NM_000036.1	143	1260	1816	2508
ACCATGCACATGGTGTGT	CLL-H-001680	AMPD1	Homo sapiens adenosine monophosphate deaminase 1 (isoform M) (AMPD1), mRNA.	MADA; MAD	270	NM_000036.1	139	1782	1978	3042
TGCATGCACATGGTGTCA	CLL-H-001681	AMPD1	Homo sapiens adenosine monophosphate deaminase 1 (isoform M) (AMPD1), mRNA.	MADA; MAD	270	NM_000036.1	302	4254	2809	4339
TGACGTTGTGTGTGCATG	CLL-H-001682	AMPD1	Homo sapiens adenosine monophosphate deaminase 1 (isoform M) (AMPD1), mRNA.	MADA; MAD	270	NM_000036.1	696	7642	10426	16151
CAGTACTGGTGTGTGTCA	CLL-H-001683	AMPD2	Homo sapiens adenosine monophosphate deaminase 2 (isoform L) (AMPD2), transcript variant 3, mRNA.		271	NM_203404.1	327	3632	2639	3960
ACCAACTGGTGTGTGTGT	CLL-H-001684	AMPD2	Homo sapiens adenosine monophosphate deaminase 2 (isoform L) (AMPD2), transcript variant 3, mRNA.		271	NM_203404.1	206	3035	2430	3315
GTTGGTCACAACTGCACA	CLL-H-001685	AMPD2	Homo sapiens adenosine monophosphate deaminase 2 (isoform L) (AMPD2), transcript variant 3, mRNA.		271	NM_203404.1	447	5796	4319	6343
ACTGACACCAACGTCACA	CLL-H-001686	AMPD2	Homo sapiens adenosine monophosphate deaminase 2 (isoform L) (AMPD2), transcript variant 3, mRNA.		271	NM_203404.1	221	3493	3418	4800
TGTGACACCAACGTCAAC	CLL-H-001687	AMPD2	Homo sapiens adenosine monophosphate deaminase 2 (isoform L) (AMPD2), transcript variant 3, mRNA.		271	NM_203404.1	224	2301	2175	4042
TGTGACGTGTGTGTGTCA	CLL-H-001688	AMPD3	Homo sapiens adenosine monophosphate deaminase (isoform E) (AMPD3), transcript variant 2, mRNA.		272	NM_001025389.1	361	3927	4391	7122
GTTGACGTGTGTGTGTTG	CLL-H-001689	AMPD3	Homo sapiens adenosine monophosphate deaminase (isoform E) (AMPD3), transcript variant 2, mRNA.		272	NM_001025389.1	223	2468	2403	3531
CATGACGTGTGTGTGTAC	CLL-H-001690	AMPD3	Homo sapiens adenosine monophosphate deaminase (isoform E) (AMPD3), transcript variant 2, mRNA.		272	NM_001025389.1	289	2665	2696	4125
ACGTACGTGTGTGTGTCA	CLL-H-001691	AMPD3	Homo sapiens adenosine monophosphate deaminase (isoform E) (AMPD3), transcript variant 2, mRNA.		272	NM_001025389.1	153	1882	1797	3398
TGGTACGTGTGTGTGTAC	CLL-H-001692	AMPD3	Homo sapiens adenosine monophosphate deaminase (isoform E) (AMPD3), transcript variant 2, mRNA.		272	NM_001025389.1	163	1377	1176	1540
CAGTTGACCAACACGTGT	CLL-H-001693	AMPH	Homo sapiens amphiphysin (AMPH), transcript variant 1, mRNA.	AMPH1	273	NM_001635.2	130	1209	809	1210
ACCATGACCAACACGTTG	CLL-H-001694	AMPH	Homo sapiens amphiphysin (AMPH), transcript variant 1, mRNA.	AMPH1	273	NM_001635.2	166	2331	3124	4792
TGCATGACCAACACGTGT	CLL-H-001695	AMPH	Homo sapiens amphiphysin (AMPH), transcript variant 1, mRNA.	AMPH1	273	NM_001635.2	203	2140	1752	2845
GTCATGACCAACACGTAC	CLL-H-001696	AMPH	Homo sapiens amphiphysin (AMPH), transcript variant 1, mRNA.	AMPH1	273	NM_001635.2	191	2207	1107	2037
ACACCATGGTACTGCAAC	CLL-H-001697	AMPH	Homo sapiens amphiphysin (AMPH), transcript variant 1, mRNA.	AMPH1	273	NM_001635.2	925	11293	13406	20218
ACACTGTGGTGTTGCAAC	CLL-H-001698	AMPH	Homo sapiens amphiphysin (AMPH), transcript variant 1, mRNA.	AMPH1	273	NM_001635.2	426	4733	2922	5081
CAACGTACGTTGTGGTAC	CLL-H-001699	AMT	Homo sapiens aminomethyltransferase (AMT), mRNA.	NKH; GCE; GCST	275	NM_000481.2	299	3692	7932	13044
ACTGGTACGTTGTGGTCA	CLL-H-001700	AMT	Homo sapiens aminomethyltransferase (AMT), mRNA.	NKH; GCE; GCST	275	NM_000481.2	146	1864	1877	2874
TGTGGTACGTTGTGGTAC	CLL-H-001701	AMT	Homo sapiens aminomethyltransferase (AMT), mRNA.	NKH; GCE; GCST	275	NM_000481.2	87	1049	698	1278
CAACACTGCACAACCAAC	CLL-H-001702	AMT	Homo sapiens aminomethyltransferase (AMT), mRNA.	NKH; GCE; GCST	275	NM_000481.2	172	1605	1163	1632
ACTGACTGCACAACCACA	CLL-H-001703	AMT	Homo sapiens aminomethyltransferase (AMT), mRNA.	NKH; GCE; GCST	275	NM_000481.2	141	1809	2499	4124
CATGACTGTGCAGTGTTG	CLL-H-001704	AMY1A	Homo sapiens amylase, alpha 1A (salivary) (AMY1A), transcript variant 2, mRNA.	AMY1; AMY1B	276	NM_001008221.1	297	2729	2735	3813
TGGTACTGTGCAGTGTTG	CLL-H-001705	AMY1A	Homo sapiens amylase, alpha 1A (salivary) (AMY1A), transcript variant 2, mRNA.	AMY1; AMY1B	276	NM_001008221.1	107	1142	958	1894
CAACTGTGTGCAGTGTCA	CLL-H-001706	AMY1A	Homo sapiens amylase, alpha 1A (salivary) (AMY1A), transcript variant 2, mRNA.	AMY1; AMY1B	276	NM_001008221.1	92	754	818	900
ACTGTGTGTGCAGTGTGT	CLL-H-001707	AMY1A	Homo sapiens amylase, alpha 1A (salivary) (AMY1A), transcript variant 2, mRNA.	AMY1; AMY1B	276	NM_001008221.1	600	4521	3374	5291
GTCATGTGTGCAGTGTCA	CLL-H-001708	AMY1A	Homo sapiens amylase, alpha 1A (salivary) (AMY1A), transcript variant 2, mRNA.	AMY1; AMY1B	276	NM_001008221.1	390	4850	3782	5894
CACATGTGTGCAGTGTGT	CLL-H-001709	AMY1B	Homo sapiens amylase, alpha 1B (salivary) (AMY1B), mRNA.	AMY1	277	NM_001008218.1	788	8298	7323	10732
ACACGTTGTGCAGTGTAC	CLL-H-001710	AMY1B	Homo sapiens amylase, alpha 1B (salivary) (AMY1B), mRNA.	AMY1	277	NM_001008218.1	258	2894	2622	4234
TGACGTTGTGCAGTGTTG	CLL-H-001711	AMY1B	Homo sapiens amylase, alpha 1B (salivary) (AMY1B), mRNA.	AMY1	277	NM_001008218.1	1117	9888	8042	11671
CATGACTGCAGTACCAAC	CLL-H-001712	AMY1B	Homo sapiens amylase, alpha 1B (salivary) (AMY1B), mRNA.	AMY1	277	NM_001008218.1	531	5142	6184	9505
ACGTACTGCAGTACCACA	CLL-H-001713	AMY1B	Homo sapiens amylase, alpha 1B (salivary) (AMY1B), mRNA.	AMY1	277	NM_001008218.1	134	1468	900	1625
TGGTACTGCAGTACCAAC	CLL-H-001714	AMY1C	Homo sapiens amylase, alpha 1C (salivary) (AMY1C), mRNA.	AMY1	278	NM_001008219.1	83	836	894	1075
GTGTACTGCAGTACCAGT	CLL-H-001715	AMY1C	Homo sapiens amylase, alpha 1C (salivary) (AMY1C), mRNA.	AMY1	278	NM_001008219.1	142	1406	1179	1714
CAGTACTGCAGTACCATG	CLL-H-001716	AMY1C	Homo sapiens amylase, alpha 1C (salivary) (AMY1C), mRNA.	AMY1	278	NM_001008219.1	124	945	1089	1486
TGGTGTACTGCAACCACA	CLL-H-001717	AMY1C	Homo sapiens amylase, alpha 1C (salivary) (AMY1C), mRNA.	AMY1	278	NM_001008219.1	119	1590	1417	2162
GTGTGTACTGCAACCATG	CLL-H-001718	AMY1C	Homo sapiens amylase, alpha 1C (salivary) (AMY1C), mRNA.	AMY1	278	NM_001008219.1	221	2517	1477	2650
ACGTACTGTGCAGTGTAC	CLL-H-001719	AMY2A	Homo sapiens amylase, alpha 2A (pancreatic) (AMY2A), mRNA.	PA; AMY2; AMY2B	279	NM_000699.2	158	1607	1217	1784
GTGTACTGTGCAGTGTCA	CLL-H-001720	AMY2A	Homo sapiens amylase, alpha 2A (pancreatic) (AMY2A), mRNA.	PA; AMY2; AMY2B	279	NM_000699.2	216	2366	1950	3460
ACACTGTGTGCAGTGTTG	CLL-H-001721	AMY2A	Homo sapiens amylase, alpha 2A (pancreatic) (AMY2A), mRNA.	PA; AMY2; AMY2B	279	NM_000699.2	602	7699	5334	8246
TGACTGTGTGCAGTGTGT	CLL-H-001722	AMY2A	Homo sapiens amylase, alpha 2A (pancreatic) (AMY2A), mRNA.	PA; AMY2; AMY2B	279	NM_000699.2	496	4872	5142	9173
GTACTGTGTGCAGTGTAC	CLL-H-001723	AMY2A	Homo sapiens amylase, alpha 2A (pancreatic) (AMY2A), mRNA.	PA; AMY2; AMY2B	279	NM_000699.2	117	1129	2643	3386
CAGTGTACTGCAACCAAC	CLL-H-001724	AMY2B	Homo sapiens amylase, alpha 2B (pancreatic) (AMY2B), mRNA.	AMY2	280	NM_020978.3	225	2658	2370	4226
ACCAGTACTGCAACCACA	CLL-H-001725	AMY2B	Homo sapiens amylase, alpha 2B (pancreatic) (AMY2B), mRNA.	AMY2	280	NM_020978.3	238	3562	2307	3065
TGCAGTACTGCAACCAAC	CLL-H-001726	AMY2B	Homo sapiens amylase, alpha 2B (pancreatic) (AMY2B), mRNA.	AMY2	280	NM_020978.3	124	1603	2699	4224
ACACCAACACACTGCAGT	CLL-H-001727	AMY2B	Homo sapiens amylase, alpha 2B (pancreatic) (AMY2B), mRNA.	AMY2	280	NM_020978.3	238	2649	2000	3486
TGACCAACACACTGCACA	CLL-H-001728	AMY2B	Homo sapiens amylase, alpha 2B (pancreatic) (AMY2B), mRNA.	AMY2	280	NM_020978.3	258	2596	2458	3377
GTCAGTACTGCAACCAGT	CLL-H-001729	ANAPC1	PREDICTED: Homo sapiens anaphase promoting complex subunit 1 (ANAPC1), mRNA.		64682	XM_001129602.1	239	3754	2760	4284
CACAGTACTGCAACCATG	CLL-H-001730	ANAPC1	PREDICTED: Homo sapiens anaphase promoting complex subunit 1 (ANAPC1), mRNA.		64682	XM_001129602.1	171	2282	3420	5254
ACACCAACTGCAACCACA	CLL-H-001731	ANAPC1	PREDICTED: Homo sapiens anaphase promoting complex subunit 1 (ANAPC1), mRNA.		64682	XM_001129602.1	296	4306	3442	5720
ACGTTGGTACGTGTCAAC	CLL-H-001732	ANAPC1	PREDICTED: Homo sapiens anaphase promoting complex subunit 1 (ANAPC1), mRNA.		64682	XM_001129602.1	91	1310	1072	1547
TGGTTGGTACGTGTCATG	CLL-H-001733	ANAPC1	PREDICTED: Homo sapiens anaphase promoting complex subunit 1 (ANAPC1), mRNA.		64682	XM_001129602.1	281	2853	1876	3507
ACACCAACTGCACATGTG	CLL-H-001734	ANAPC10	Homo sapiens anaphase promoting complex subunit 10 (ANAPC10), mRNA.	DKFZP564L0562; APC10; DOC1	10393	NM_014885.3	420	5328	3486	5684
TGACCAACTGCACATGGT	CLL-H-001735	ANAPC10	Homo sapiens anaphase promoting complex subunit 10 (ANAPC10), mRNA.	DKFZP564L0562; APC10; DOC1	10393	NM_014885.3	92	1331	2187	3080
GTACCAACTGCACATGAC	CLL-H-001736	ANAPC10	Homo sapiens anaphase promoting complex subunit 10 (ANAPC10), mRNA.	DKFZP564L0562; APC10; DOC1	10393	NM_014885.3	415	3906	3865	5762
CAACCAACTGCACATGCA	CLL-H-001737	ANAPC10	Homo sapiens anaphase promoting complex subunit 10 (ANAPC10), mRNA.	DKFZP564L0562; APC10; DOC1	10393	NM_014885.3	256	3382	4412	7333
ACACCACATGACTGCATG	CLL-H-001738	ANAPC10	Homo sapiens anaphase promoting complex subunit 10 (ANAPC10), mRNA.	DKFZP564L0562; APC10; DOC1	10393	NM_014885.3	1013	12659	19772	30654
GTCACATGACCATGGTTG	CLL-H-001739	ANAPC11	PREDICTED: Homo sapiens APC11 anaphase promoting complex subunit 11 homolog (yeast), transcript variant 8 (ANAPC11), mRNA.		51529	XM_942695.1	207	2326	2233	3989
CACACATGACCATGGTAC	CLL-H-001740	ANAPC11	PREDICTED: Homo sapiens APC11 anaphase promoting complex subunit 11 homolog (yeast), transcript variant 8 (ANAPC11), mRNA.		51529	XM_942695.1	259	2902	3791	6358
ACACACGTACCATGGTAC	CLL-H-001741	ANAPC11	PREDICTED: Homo sapiens APC11 anaphase promoting complex subunit 11 homolog (yeast), transcript variant 8 (ANAPC11), mRNA.		51529	XM_942695.1	133	2302	1517	2056
TGACACGTACCATGGTTG	CLL-H-001742	ANAPC11	PREDICTED: Homo sapiens APC11 anaphase promoting complex subunit 11 homolog (yeast), transcript variant 8 (ANAPC11), mRNA.		51529	XM_942695.1	359	4235	4136	5523
GTACACGTACCATGGTCA	CLL-H-001743	ANAPC11	PREDICTED: Homo sapiens APC11 anaphase promoting complex subunit 11 homolog (yeast), transcript variant 8 (ANAPC11), mRNA.		51529	XM_942695.1	163	2408	1495	2822
CAGTTGACTGCACATGCA	CLL-H-001744	ANAPC2	Homo sapiens anaphase promoting complex subunit 2 (ANAPC2), mRNA.	RP11-350O14.5; APC2	29882	NM_013366.3	59	328	463	787
ACCATGACTGCACATGGT	CLL-H-001745	ANAPC2	Homo sapiens anaphase promoting complex subunit 2 (ANAPC2), mRNA.	RP11-350O14.5; APC2	29882	NM_013366.3	149	1942	1747	3166
TGCATGACTGCACATGCA	CLL-H-001746	ANAPC2	Homo sapiens anaphase promoting complex subunit 2 (ANAPC2), mRNA.	RP11-350O14.5; APC2	29882	NM_013366.3	155	1915	1259	2424
GTCATGACTGCACATGTG	CLL-H-001747	ANAPC2	Homo sapiens anaphase promoting complex subunit 2 (ANAPC2), mRNA.	RP11-350O14.5; APC2	29882	NM_013366.3	562	7321	5530	7462
TGTGGTCAACACTGCACA	CLL-H-001748	ANAPC2	Homo sapiens anaphase promoting complex subunit 2 (ANAPC2), mRNA.	RP11-350O14.5; APC2	29882	NM_013366.3	82	1109	885	1784
CACATGACTGCACATGAC	CLL-H-001749	ANAPC4	Homo sapiens anaphase promoting complex subunit 4 (ANAPC4), mRNA.	APC4	29945	NM_013367.2	216	2441	3075	5018
ACACGTACTGCACATGGT	CLL-H-001750	ANAPC4	Homo sapiens anaphase promoting complex subunit 4 (ANAPC4), mRNA.	APC4	29945	NM_013367.2	101	1262	2081	4038
TGACGTACTGCACATGCA	CLL-H-001751	ANAPC4	Homo sapiens anaphase promoting complex subunit 4 (ANAPC4), mRNA.	APC4	29945	NM_013367.2	356	4097	2597	4102
GTACGTACTGCACATGTG	CLL-H-001752	ANAPC4	Homo sapiens anaphase promoting complex subunit 4 (ANAPC4), mRNA.	APC4	29945	NM_013367.2	352	3083	2224	3236
CAACGTACTGCACATGAC	CLL-H-001753	ANAPC4	Homo sapiens anaphase promoting complex subunit 4 (ANAPC4), mRNA.	APC4	29945	NM_013367.2	253	3381	3337	4614
GTACCACAACCACATGTG	CLL-H-001754	ANAPC5	Homo sapiens anaphase promoting complex subunit 5 (ANAPC5), mRNA.	APC5; PDL-108	51433	NM_016237.3	540	6613	5364	9432
CAACCACAACCACATGAC	CLL-H-001755	ANAPC5	Homo sapiens anaphase promoting complex subunit 5 (ANAPC5), mRNA.	APC5; PDL-108	51433	NM_016237.3	277	4596	3603	5697
ACTGCACAACCACATGCA	CLL-H-001756	ANAPC5	Homo sapiens anaphase promoting complex subunit 5 (ANAPC5), mRNA.	APC5; PDL-108	51433	NM_016237.3	326	4050	3664	5527
TGTGCACAACCACATGAC	CLL-H-001757	ANAPC5	Homo sapiens anaphase promoting complex subunit 5 (ANAPC5), mRNA.	APC5; PDL-108	51433	NM_016237.3	113	1087	1166	1995
GTTGCACAACCACATGGT	CLL-H-001758	ANAPC5	Homo sapiens anaphase promoting complex subunit 5 (ANAPC5), mRNA.	APC5; PDL-108	51433	NM_016237.3	422	5505	4554	6876
GTCAGTCAACACACCAAC	CLL-H-001759	ANAPC7	Homo sapiens anaphase promoting complex subunit 7 (ANAPC7), mRNA.	APC7	51434	NM_016238.1	398	4667	2269	3855
TGACCAACTGCAACCAAC	CLL-H-001760	ANAPC7	Homo sapiens anaphase promoting complex subunit 7 (ANAPC7), mRNA.	APC7	51434	NM_016238.1	226	3019	2974	4256
GTACCAACTGCAACCAGT	CLL-H-001761	ANAPC7	Homo sapiens anaphase promoting complex subunit 7 (ANAPC7), mRNA.	APC7	51434	NM_016238.1	129	1825	1509	2102
CAACCAACTGCAACCATG	CLL-H-001762	ANAPC7	Homo sapiens anaphase promoting complex subunit 7 (ANAPC7), mRNA.	APC7	51434	NM_016238.1	337	4575	3572	4985
ACTGCAACTGCAACCAAC	CLL-H-001763	ANAPC7	Homo sapiens anaphase promoting complex subunit 7 (ANAPC7), mRNA.	APC7	51434	NM_016238.1	234	2456	2148	3386
ACACGTCAGTTGTGCATG	CLL-H-001764	ANAPC7	Homo sapiens anaphase promoting complex subunit 7 (ANAPC7), mRNA.	APC7	51434	NM_016238.1	342	3802	4386	7308
CATGTGACCAACCAGTGT	CLL-H-001765	ANGPT1	Homo sapiens angiopoietin 1 (ANGPT1), mRNA.	ANG1; AGP1; AGPT	284	NM_001146.3	100	1397	1179	1776
ACGTTGACCAACCAGTTG	CLL-H-001766	ANGPT1	Homo sapiens angiopoietin 1 (ANGPT1), mRNA.	ANG1; AGP1; AGPT	284	NM_001146.3	292	3999	3540	6426
TGGTTGACCAACCAGTGT	CLL-H-001767	ANGPT1	Homo sapiens angiopoietin 1 (ANGPT1), mRNA.	ANG1; AGP1; AGPT	284	NM_001146.3	486	5077	5441	8733
GTGTTGACCAACCAGTAC	CLL-H-001768	ANGPT1	Homo sapiens angiopoietin 1 (ANGPT1), mRNA.	ANG1; AGP1; AGPT	284	NM_001146.3	326	3075	2035	3499
ACTGCATGCAGTCAGTCA	CLL-H-001769	ANGPT1	Homo sapiens angiopoietin 1 (ANGPT1), mRNA.	ANG1; AGP1; AGPT	284	NM_001146.3	77	984	2486	3779
GTACACACGTGTTGCATG	CLL-H-001770	ANGPT1	Homo sapiens angiopoietin 1 (ANGPT1), mRNA.	ANG1; AGP1; AGPT	284	NM_001146.3	166	1608	1910	3130
ACCATGGTACTGCAGTGT	CLL-H-001771	ANGPT2	Homo sapiens angiopoietin 2 (ANGPT2), transcript variant 3, mRNA.		285	NM_001118888.1	655	8470	6980	10913
TGCATGGTACTGCAGTCA	CLL-H-001772	ANGPT2	Homo sapiens angiopoietin 2 (ANGPT2), transcript variant 3, mRNA.		285	NM_001118888.1	320	4177	3902	4786
GTCATGGTACTGCAGTTG	CLL-H-001773	ANGPT2	Homo sapiens angiopoietin 2 (ANGPT2), transcript variant 3, mRNA.		285	NM_001118888.1	309	2290	1519	2762
CACATGGTACTGCAGTAC	CLL-H-001774	ANGPT2	Homo sapiens angiopoietin 2 (ANGPT2), transcript variant 3, mRNA.		285	NM_001118888.1	33	469	711	1072
ACACGTGTACTGCAGTGT	CLL-H-001775	ANGPT2	Homo sapiens angiopoietin 2 (ANGPT2), transcript variant 3, mRNA.		285	NM_001118888.1	229	2501	1623	2381
GTACGTTGTGTGTGCACA	CLL-H-001776	ANGPT2	Homo sapiens angiopoietin 2 (ANGPT2), transcript variant 3, mRNA.		285	NM_001118888.1	287	2205	1812	3073
CAGTGTTGCAGTACCACA	CLL-H-001777	ANGPTL2	Homo sapiens angiopoietin-like 2 (ANGPTL2), mRNA.	ARP2; MGC8889; HARP	23452	NM_012098.2	98	942	1186	1369
CATGTGACTGCAACCAAC	CLL-H-001778	ANGPTL2	Homo sapiens angiopoietin-like 2 (ANGPTL2), mRNA.	ARP2; MGC8889; HARP	23452	NM_012098.2	158	2156	2173	3703
ACGTTGACTGCAACCACA	CLL-H-001779	ANGPTL2	Homo sapiens angiopoietin-like 2 (ANGPTL2), mRNA.	ARP2; MGC8889; HARP	23452	NM_012098.2	247	3177	1716	3534
TGGTTGACTGCAACCAAC	CLL-H-001780	ANGPTL2	Homo sapiens angiopoietin-like 2 (ANGPTL2), mRNA.	ARP2; MGC8889; HARP	23452	NM_012098.2	125	1243	844	1368
GTGTTGACTGCAACCAGT	CLL-H-001781	ANGPTL2	Homo sapiens angiopoietin-like 2 (ANGPTL2), mRNA.	ARP2; MGC8889; HARP	23452	NM_012098.2	108	1198	611	1280
TGTGACACACACTGCACA	CLL-H-001782	ANGPTL3	Homo sapiens angiopoietin-like 3 (ANGPTL3), mRNA.	ANGPT5	27329	NM_014495.2	291	3390	2148	3767
GTTGACACACACTGCATG	CLL-H-001783	ANGPTL3	Homo sapiens angiopoietin-like 3 (ANGPTL3), mRNA.	ANGPT5	27329	NM_014495.2	385	3654	4188	6187
CATGACACACACTGCAAC	CLL-H-001784	ANGPTL3	Homo sapiens angiopoietin-like 3 (ANGPTL3), mRNA.	ANGPT5	27329	NM_014495.2	383	4661	9080	12074
ACGTACACACACTGCACA	CLL-H-001785	ANGPTL3	Homo sapiens angiopoietin-like 3 (ANGPTL3), mRNA.	ANGPT5	27329	NM_014495.2	124	1127	1344	2275
ACGTCACACACATGCACA	CLL-H-001786	ANGPTL3	Homo sapiens angiopoietin-like 3 (ANGPTL3), mRNA.	ANGPT5	27329	NM_014495.2	74	1043	873	1394
ACTGCAACGTGTACCATG	CLL-H-001787	ANGPTL4	Homo sapiens angiopoietin-like 4 (ANGPTL4), transcript variant 3, mRNA.	HFARP; ANGPTL2; PGAR; NL2; pp1158; ARP4; FIAF	51129	NM_001039667.1	237	2218	1509	2966
TGTGCAACGTGTACCAGT	CLL-H-001788	ANGPTL4	Homo sapiens angiopoietin-like 4 (ANGPTL4), transcript variant 3, mRNA.	HFARP; ANGPTL2; PGAR; NL2; pp1158; ARP4; FIAF	51129	NM_001039667.1	215	2523	4920	7845
GTTGCAACGTGTACCAAC	CLL-H-001789	ANGPTL4	Homo sapiens angiopoietin-like 4 (ANGPTL4), transcript variant 3, mRNA.	HFARP; ANGPTL2; PGAR; NL2; pp1158; ARP4; FIAF	51129	NM_001039667.1	195	1826	1995	2487
CATGCAACCATGGTCACA	CLL-H-001790	ANGPTL4	Homo sapiens angiopoietin-like 4 (ANGPTL4), transcript variant 3, mRNA.	HFARP; ANGPTL2; PGAR; NL2; pp1158; ARP4; FIAF	51129	NM_001039667.1	51	994	601	1092
ACGTCAACCATGGTCAGT	CLL-H-001791	ANGPTL4	Homo sapiens angiopoietin-like 4 (ANGPTL4), transcript variant 3, mRNA.	HFARP; ANGPTL2; PGAR; NL2; pp1158; ARP4; FIAF	51129	NM_001039667.1	263	2683	1977	4437
TGTGCAACTGCAACCATG	CLL-H-001792	ANGPTL6	Homo sapiens angiopoietin-like 6 (ANGPTL6), mRNA.	AGF; ARP5	83854	NM_031917.2	592	7417	7332	10632
GTTGCAACTGCAACCACA	CLL-H-001793	ANGPTL6	Homo sapiens angiopoietin-like 6 (ANGPTL6), mRNA.	AGF; ARP5	83854	NM_031917.2	128	1121	1162	1787
CATGCAACTGCAACCAGT	CLL-H-001794	ANGPTL6	Homo sapiens angiopoietin-like 6 (ANGPTL6), mRNA.	AGF; ARP5	83854	NM_031917.2	171	1964	3956	4919
ACGTCAACTGCAACCATG	CLL-H-001795	ANGPTL6	Homo sapiens angiopoietin-like 6 (ANGPTL6), mRNA.	AGF; ARP5	83854	NM_031917.2	158	1516	1515	1985
TGGTCAACTGCAACCAGT	CLL-H-001796	ANGPTL6	Homo sapiens angiopoietin-like 6 (ANGPTL6), mRNA.	AGF; ARP5	83854	NM_031917.2	129	997	679	2292
ACGTGTGTACCATGCATG	CLL-H-001797	ANGPTL6	Homo sapiens angiopoietin-like 6 (ANGPTL6), mRNA.	AGF; ARP5	83854	NM_031917.2	185	1875	1610	2419
GTGTCACAGTGTCAGTCA	CLL-H-001798	ANK2	Homo sapiens ankyrin 2, neuronal (ANK2), transcript variant 1, mRNA.	DKFZp686P0948; FLJ38277; DKFZp686M09125; LQT4	287	NM_001148.3	229	3235	3564	5610
CAGTCACAGTGTCAGTGT	CLL-H-001799	ANK2	Homo sapiens ankyrin 2, neuronal (ANK2), transcript variant 1, mRNA.	DKFZp686P0948; FLJ38277; DKFZp686M09125; LQT4	287	NM_001148.3	110	843	908	1680
ACCACACAGTGTCAGTTG	CLL-H-001800	ANK2	Homo sapiens ankyrin 2, neuronal (ANK2), transcript variant 1, mRNA.	DKFZp686P0948; FLJ38277; DKFZp686M09125; LQT4	287	NM_001148.3	784	11943	12289	20204
TGCACACAGTGTCAGTGT	CLL-H-001801	ANK2	Homo sapiens ankyrin 2, neuronal (ANK2), transcript variant 1, mRNA.	DKFZp686P0948; FLJ38277; DKFZp686M09125; LQT4	287	NM_001148.3	321	3417	3654	4628
GTCACACAGTGTCAGTAC	CLL-H-001802	ANK2	Homo sapiens ankyrin 2, neuronal (ANK2), transcript variant 1, mRNA.	DKFZp686P0948; FLJ38277; DKFZp686M09125; LQT4	287	NM_001148.3	246	3209	2447	4072
GTACCAACACTGCAGTCA	CLL-H-001803	ANKFY1	Homo sapiens ankyrin repeat and FYVE domain containing 1 (ANKFY1), transcript variant 2, mRNA.	KIAA1255; DKFZp686M19106; ANKHZN; ZFYVE14	51479	NM_020740.2	289	3663	2404	3463
CAACCAACACTGCAGTGT	CLL-H-001804	ANKFY1	Homo sapiens ankyrin repeat and FYVE domain containing 1 (ANKFY1), transcript variant 2, mRNA.	KIAA1255; DKFZp686M19106; ANKHZN; ZFYVE14	51479	NM_020740.2	189	2627	2661	3872
ACTGCAACACTGCAGTTG	CLL-H-001805	ANKFY1	Homo sapiens ankyrin repeat and FYVE domain containing 1 (ANKFY1), transcript variant 2, mRNA.	KIAA1255; DKFZp686M19106; ANKHZN; ZFYVE14	51479	NM_020740.2	254	2036	2040	2842
TGTGCAACACTGCAGTGT	CLL-H-001806	ANKFY1	Homo sapiens ankyrin repeat and FYVE domain containing 1 (ANKFY1), transcript variant 2, mRNA.	KIAA1255; DKFZp686M19106; ANKHZN; ZFYVE14	51479	NM_020740.2	185	2099	2418	4040
GTTGCAACACTGCAGTAC	CLL-H-001807	ANKFY1	Homo sapiens ankyrin repeat and FYVE domain containing 1 (ANKFY1), transcript variant 2, mRNA.	KIAA1255; DKFZp686M19106; ANKHZN; ZFYVE14	51479	NM_020740.2	171	1193	1507	2533
ACCAGTCAGTGTACCAGT	CLL-H-001808	ANKHD1	Homo sapiens ankyrin repeat and KH domain containing 1 (ANKHD1), transcript variant 2, mRNA.	VBARP; MASK	54882	NM_017978.1	125	1922	2235	3438
TGCAGTCAGTGTACCACA	CLL-H-001809	ANKHD1	Homo sapiens ankyrin repeat and KH domain containing 1 (ANKHD1), transcript variant 2, mRNA.	VBARP; MASK	54882	NM_017978.1	83	1202	1139	1861
GTCAGTCAGTGTACCATG	CLL-H-001810	ANKHD1	Homo sapiens ankyrin repeat and KH domain containing 1 (ANKHD1), transcript variant 2, mRNA.	VBARP; MASK	54882	NM_017978.1	173	2315	2149	2514
CACAGTCAGTGTACCAAC	CLL-H-001811	ANKHD1	Homo sapiens ankyrin repeat and KH domain containing 1 (ANKHD1), transcript variant 2, mRNA.	VBARP; MASK	54882	NM_017978.1	47	422	573	817
ACACCACAGTGTACCAGT	CLL-H-001812	ANKHD1	Homo sapiens ankyrin repeat and KH domain containing 1 (ANKHD1), transcript variant 2, mRNA.	VBARP; MASK	54882	NM_017978.1	284	4069	3837	6286
ACGTCAGTCATGACCATG	CLL-H-001813	ANKRD1	Homo sapiens ankyrin repeat domain 1 (cardiac muscle) (ANKRD1), mRNA.	C-193; ALRP; bA320F15.2; CVARP; CARP; MCARP	27063	NM_014391.2	87	887	771	1298
TGGTCAGTCATGACCAGT	CLL-H-001814	ANKRD1	Homo sapiens ankyrin repeat domain 1 (cardiac muscle) (ANKRD1), mRNA.	C-193; ALRP; bA320F15.2; CVARP; CARP; MCARP	27063	NM_014391.2	135	1697	1573	2576
GTGTCAGTCATGACCAAC	CLL-H-001815	ANKRD1	Homo sapiens ankyrin repeat domain 1 (cardiac muscle) (ANKRD1), mRNA.	C-193; ALRP; bA320F15.2; CVARP; CARP; MCARP	27063	NM_014391.2	367	5141	3687	5887
CAGTCAGTCATGACCACA	CLL-H-001816	ANKRD1	Homo sapiens ankyrin repeat domain 1 (cardiac muscle) (ANKRD1), mRNA.	C-193; ALRP; bA320F15.2; CVARP; CARP; MCARP	27063	NM_014391.2	121	1231	1639	2058
ACCACAGTCATGACCAGT	CLL-H-001817	ANKRD1	Homo sapiens ankyrin repeat domain 1 (cardiac muscle) (ANKRD1), mRNA.	C-193; ALRP; bA320F15.2; CVARP; CARP; MCARP	27063	NM_014391.2	237	2943	1735	3510
GTACTGACTGCAACCAAC	CLL-H-001818	ANKRD6	Homo sapiens ankyrin repeat domain 6 (ANKRD6), mRNA.		22881	NM_014942.2	599	7615	4432	7152
CAACTGACTGCAACCACA	CLL-H-001819	ANKRD6	Homo sapiens ankyrin repeat domain 6 (ANKRD6), mRNA.		22881	NM_014942.2	97	1250	1663	2990
ACTGTGACTGCAACCAGT	CLL-H-001820	ANKRD6	Homo sapiens ankyrin repeat domain 6 (ANKRD6), mRNA.		22881	NM_014942.2	290	4506	3998	6176
TGTGTGACTGCAACCACA	CLL-H-001821	ANKRD6	Homo sapiens ankyrin repeat domain 6 (ANKRD6), mRNA.		22881	NM_014942.2	203	2450	2040	3338
GTTGTGACTGCAACCATG	CLL-H-001822	ANKRD6	Homo sapiens ankyrin repeat domain 6 (ANKRD6), mRNA.		22881	NM_014942.2	79	1143	1306	1880
ACTGGTTGTGACACGTAC	CLL-H-001823	ANP32A	Homo sapiens acidic (leucine-rich) nuclear phosphoprotein 32 family, member A (ANP32A), mRNA.	C15orf1; PP32; PHAPI; MGC150373; PHAP1; I1PP2A; LANP; MAPM; MGC119787	8125	NM_006305.2	1162	14972	14055	23134
TGTGGTTGTGACACGTTG	CLL-H-001824	ANP32A	Homo sapiens acidic (leucine-rich) nuclear phosphoprotein 32 family, member A (ANP32A), mRNA.	C15orf1; PP32; PHAPI; MGC150373; PHAP1; I1PP2A; LANP; MAPM; MGC119787	8125	NM_006305.2	287	2979	2304	2792
GTTGGTTGTGACACGTCA	CLL-H-001825	ANP32A	Homo sapiens acidic (leucine-rich) nuclear phosphoprotein 32 family, member A (ANP32A), mRNA.	C15orf1; PP32; PHAPI; MGC150373; PHAP1; I1PP2A; LANP; MAPM; MGC119787	8125	NM_006305.2	196	2082	1745	3005
CATGGTTGTGACACGTGT	CLL-H-001826	ANP32A	Homo sapiens acidic (leucine-rich) nuclear phosphoprotein 32 family, member A (ANP32A), mRNA.	C15orf1; PP32; PHAPI; MGC150373; PHAP1; I1PP2A; LANP; MAPM; MGC119787	8125	NM_006305.2	54	689	645	730
ACGTGTTGTGACACGTTG	CLL-H-001827	ANP32A	Homo sapiens acidic (leucine-rich) nuclear phosphoprotein 32 family, member A (ANP32A), mRNA.	C15orf1; PP32; PHAPI; MGC150373; PHAP1; I1PP2A; LANP; MAPM; MGC119787	8125	NM_006305.2	119	1080	811	1866
TGACTGGTTGGTTGCATG	CLL-H-001828	ANP32A	Homo sapiens acidic (leucine-rich) nuclear phosphoprotein 32 family, member A (ANP32A), mRNA.	C15orf1; PP32; PHAPI; MGC150373; PHAP1; I1PP2A; LANP; MAPM; MGC119787	8125	NM_006305.2	181	2615	4870	8250
GTGTGTTGTGCACAGTAC	CLL-H-001829	ANP32B	Homo sapiens acidic (leucine-rich) nuclear phosphoprotein 32 family, member B (ANP32B), mRNA.	PHAPI2; SSP29; APRIL	10541	NM_006401.2	95	839	774	1097
ACTGCATGTGCACAGTCA	CLL-H-001830	ANP32B	Homo sapiens acidic (leucine-rich) nuclear phosphoprotein 32 family, member B (ANP32B), mRNA.	PHAPI2; SSP29; APRIL	10541	NM_006401.2	882	9509	9719	15783
TGTGCATGTGCACAGTAC	CLL-H-001831	ANP32B	Homo sapiens acidic (leucine-rich) nuclear phosphoprotein 32 family, member B (ANP32B), mRNA.	PHAPI2; SSP29; APRIL	10541	NM_006401.2	146	1299	959	1691
GTTGCATGTGCACAGTGT	CLL-H-001832	ANP32B	Homo sapiens acidic (leucine-rich) nuclear phosphoprotein 32 family, member B (ANP32B), mRNA.	PHAPI2; SSP29; APRIL	10541	NM_006401.2	224	2426	2796	4087
CATGCATGTGCACAGTTG	CLL-H-001833	ANP32B	Homo sapiens acidic (leucine-rich) nuclear phosphoprotein 32 family, member B (ANP32B), mRNA.	PHAPI2; SSP29; APRIL	10541	NM_006401.2	246	3422	4032	5925
CAGTGTTGTGCACAGTCA	CLL-H-001834	ANP32E	Homo sapiens acidic (leucine-rich) nuclear phosphoprotein 32 family, member E (ANP32E), mRNA.	LANP-L; LANPL; MGC5350	81611	NM_030920.2	472	3517	3216	5786
ACCAGTTGTGCACAGTGT	CLL-H-001835	ANP32E	Homo sapiens acidic (leucine-rich) nuclear phosphoprotein 32 family, member E (ANP32E), mRNA.	LANP-L; LANPL; MGC5350	81611	NM_030920.2	209	2304	2095	3152
ACGTCATGTGCACAGTAC	CLL-H-001836	ANP32E	Homo sapiens acidic (leucine-rich) nuclear phosphoprotein 32 family, member E (ANP32E), mRNA.	LANP-L; LANPL; MGC5350	81611	NM_030920.2	270	2634	2775	3739
TGGTCATGTGCACAGTTG	CLL-H-001837	ANP32E	Homo sapiens acidic (leucine-rich) nuclear phosphoprotein 32 family, member E (ANP32E), mRNA.	LANP-L; LANPL; MGC5350	81611	NM_030920.2	835	7010	6734	9470
GTGTCATGTGCACAGTCA	CLL-H-001838	ANP32E	Homo sapiens acidic (leucine-rich) nuclear phosphoprotein 32 family, member E (ANP32E), mRNA.	LANP-L; LANPL; MGC5350	81611	NM_030920.2	142	1344	1379	2141
TGTGGTACCAGTTGCATG	CLL-H-001839	ANP32E	Homo sapiens acidic (leucine-rich) nuclear phosphoprotein 32 family, member E (ANP32E), mRNA.	LANP-L; LANPL; MGC5350	81611	NM_030920.2	195	2712	1703	3568
ACTGTGCACATGGTGTAC	CLL-H-001840	ANPEP	Homo sapiens alanyl (membrane) aminopeptidase (aminopeptidase N, aminopeptidase M, microsomal aminopeptidase, CD13, p150) (ANPEP), mRNA.	APN; gp150; CD13; LAP1; PEPN	290	NM_001150.1	220	2232	3697	5411
TGTGTGCACATGGTGTTG	CLL-H-001841	ANPEP	Homo sapiens alanyl (membrane) aminopeptidase (aminopeptidase N, aminopeptidase M, microsomal aminopeptidase, CD13, p150) (ANPEP), mRNA.	APN; gp150; CD13; LAP1; PEPN	290	NM_001150.1	125	1299	1261	1947
GTTGTGCACATGGTGTCA	CLL-H-001842	ANPEP	Homo sapiens alanyl (membrane) aminopeptidase (aminopeptidase N, aminopeptidase M, microsomal aminopeptidase, CD13, p150) (ANPEP), mRNA.	APN; gp150; CD13; LAP1; PEPN	290	NM_001150.1	350	2823	2700	3100
CATGTGCACATGGTGTGT	CLL-H-001843	ANPEP	Homo sapiens alanyl (membrane) aminopeptidase (aminopeptidase N, aminopeptidase M, microsomal aminopeptidase, CD13, p150) (ANPEP), mRNA.	APN; gp150; CD13; LAP1; PEPN	290	NM_001150.1	134	841	936	1346
ACGTTGCACATGGTGTTG	CLL-H-001844	ANPEP	Homo sapiens alanyl (membrane) aminopeptidase (aminopeptidase N, aminopeptidase M, microsomal aminopeptidase, CD13, p150) (ANPEP), mRNA.	APN; gp150; CD13; LAP1; PEPN	290	NM_001150.1	256	2944	1618	2564
GTCATGTGACTGTGCAGT	CLL-H-001845	ANPEP	Homo sapiens alanyl (membrane) aminopeptidase (aminopeptidase N, aminopeptidase M, microsomal aminopeptidase, CD13, p150) (ANPEP), mRNA.	APN; gp150; CD13; LAP1; PEPN	290	NM_001150.1	653	6930	3897	5908
TGTGGTTGTGCAGTGTGT	CLL-H-001846	ANXA1	Homo sapiens annexin A1 (ANXA1), mRNA.	LPC1; ANX1	301	NM_000700.1	192	1983	1300	2019
GTTGGTTGTGCAGTGTAC	CLL-H-001847	ANXA1	Homo sapiens annexin A1 (ANXA1), mRNA.	LPC1; ANX1	301	NM_000700.1	23	512	467	652
CATGGTTGTGCAGTGTCA	CLL-H-001848	ANXA1	Homo sapiens annexin A1 (ANXA1), mRNA.	LPC1; ANX1	301	NM_000700.1	186	1640	1552	3001
ACGTGTTGTGCAGTGTGT	CLL-H-001849	ANXA1	Homo sapiens annexin A1 (ANXA1), mRNA.	LPC1; ANX1	301	NM_000700.1	924	7115	7440	12619
GTGTCATGTGACTGCACA	CLL-H-001850	ANXA1	Homo sapiens annexin A1 (ANXA1), mRNA.	LPC1; ANX1	301	NM_000700.1	546	4483	2753	4446
CACATGTGACTGTGCATG	CLL-H-001851	ANXA1	Homo sapiens annexin A1 (ANXA1), mRNA.	LPC1; ANX1	301	NM_000700.1	572	6708	5066	8017
TGGTGTTGTGCAGTGTCA	CLL-H-001852	ANXA2	Homo sapiens annexin A2 (ANXA2), transcript variant 1, mRNA.	P36; LPC2D; ANX2L4; ANX2; PAP-IV; CAL1H; LIP2; LPC2	302	NM_001002858.1	219	2252	1700	2823
GTGTGTTGTGCAGTGTTG	CLL-H-001853	ANXA2	Homo sapiens annexin A2 (ANXA2), transcript variant 1, mRNA.	P36; LPC2D; ANX2L4; ANX2; PAP-IV; CAL1H; LIP2; LPC2	302	NM_001002858.1	410	2799	2641	4766
CAGTGTTGTGCAGTGTAC	CLL-H-001854	ANXA2	Homo sapiens annexin A2 (ANXA2), transcript variant 1, mRNA.	P36; LPC2D; ANX2L4; ANX2; PAP-IV; CAL1H; LIP2; LPC2	302	NM_001002858.1	546	5136	3384	6081
ACCAGTTGTGCAGTGTCA	CLL-H-001855	ANXA2	Homo sapiens annexin A2 (ANXA2), transcript variant 1, mRNA.	P36; LPC2D; ANX2L4; ANX2; PAP-IV; CAL1H; LIP2; LPC2	302	NM_001002858.1	507	5854	3313	5573
ACTGACCATGACTGCATG	CLL-H-001856	ANXA2	Homo sapiens annexin A2 (ANXA2), transcript variant 1, mRNA.	P36; LPC2D; ANX2L4; ANX2; PAP-IV; CAL1H; LIP2; LPC2	302	NM_001002858.1	244	2448	1420	2489
ACCACATGTGCAGTGTGT	CLL-H-001857	ANXA3	Homo sapiens annexin A3 (ANXA3), mRNA.	ANX3	306	NM_005139.2	742	9130	7138	11933
TGCACATGTGCAGTGTCA	CLL-H-001858	ANXA3	Homo sapiens annexin A3 (ANXA3), mRNA.	ANX3	306	NM_005139.2	432	4738	3005	4422
GTCACATGTGCAGTGTTG	CLL-H-001859	ANXA3	Homo sapiens annexin A3 (ANXA3), mRNA.	ANX3	306	NM_005139.2	359	3677	3024	4594
CACACATGTGCAGTGTAC	CLL-H-001860	ANXA3	Homo sapiens annexin A3 (ANXA3), mRNA.	ANX3	306	NM_005139.2	209	2447	2124	4033
ACACACGTTGCAGTGTAC	CLL-H-001861	ANXA3	Homo sapiens annexin A3 (ANXA3), mRNA.	ANX3	306	NM_005139.2	761	7983	8701	15154
CAGTACGTTGCAGTGTAC	CLL-H-001862	ANXA4	Homo sapiens annexin A4 (ANXA4), mRNA.	DKFZp686H02120; MGC75105; PIG28; ANX4	307	NM_001153.2	216	1310	1307	1870
ACCAACGTTGCAGTGTCA	CLL-H-001863	ANXA4	Homo sapiens annexin A4 (ANXA4), mRNA.	DKFZp686H02120; MGC75105; PIG28; ANX4	307	NM_001153.2	625	7963	5790	10072
TGCAACGTTGCAGTGTAC	CLL-H-001864	ANXA4	Homo sapiens annexin A4 (ANXA4), mRNA.	DKFZp686H02120; MGC75105; PIG28; ANX4	307	NM_001153.2	436	4461	3953	6615
GTCAACGTTGCAGTGTGT	CLL-H-001865	ANXA4	Homo sapiens annexin A4 (ANXA4), mRNA.	DKFZp686H02120; MGC75105; PIG28; ANX4	307	NM_001153.2	316	3321	2427	3304
CACAACGTTGCAGTGTTG	CLL-H-001866	ANXA4	Homo sapiens annexin A4 (ANXA4), mRNA.	DKFZp686H02120; MGC75105; PIG28; ANX4	307	NM_001153.2	145	1833	1694	2331
GTACGTCATGTGTGCAGT	CLL-H-001867	ANXA4	Homo sapiens annexin A4 (ANXA4), mRNA.	DKFZp686H02120; MGC75105; PIG28; ANX4	307	NM_001153.2	579	6213	5352	7302
ACCAACCAGTACTGGTAC	CLL-H-001868	ANXA5	Homo sapiens annexin A5 (ANXA5), mRNA.	PP4; ANX5; ENX2	308	NM_001154.2	263	3599	4198	5393
TGCAACCAGTACTGGTTG	CLL-H-001869	ANXA5	Homo sapiens annexin A5 (ANXA5), mRNA.	PP4; ANX5; ENX2	308	NM_001154.2	238	2815	3785	5841
GTCAACCAGTACTGGTCA	CLL-H-001870	ANXA5	Homo sapiens annexin A5 (ANXA5), mRNA.	PP4; ANX5; ENX2	308	NM_001154.2	355	4398	4355	6432
CACAACCAGTACTGGTGT	CLL-H-001871	ANXA5	Homo sapiens annexin A5 (ANXA5), mRNA.	PP4; ANX5; ENX2	308	NM_001154.2	99	1625	1907	2777
ACACTGCAGTACTGGTAC	CLL-H-001872	ANXA5	Homo sapiens annexin A5 (ANXA5), mRNA.	PP4; ANX5; ENX2	308	NM_001154.2	617	7583	7269	11830
CAACGTCATGTGTGCATG	CLL-H-001873	ANXA5	Homo sapiens annexin A5 (ANXA5), mRNA.	PP4; ANX5; ENX2	308	NM_001154.2	617	6411	6106	7965
CACAGTCAACTGACGTCA	CLL-H-001874	ANXA6	Homo sapiens annexin A6 (ANXA6), transcript variant 1, mRNA.	ANX6; CBP68	309	NM_001155.3	134	2419	3097	5303
ACACCACAACTGACGTTG	CLL-H-001875	ANXA6	Homo sapiens annexin A6 (ANXA6), transcript variant 1, mRNA.	ANX6; CBP68	309	NM_001155.3	293	3321	4682	6168
TGACCACAACTGACGTGT	CLL-H-001876	ANXA6	Homo sapiens annexin A6 (ANXA6), transcript variant 1, mRNA.	ANX6; CBP68	309	NM_001155.3	57	1135	690	928
GTGTGTTGGTACTGCAGT	CLL-H-001877	ANXA6	Homo sapiens annexin A6 (ANXA6), transcript variant 1, mRNA.	ANX6; CBP68	309	NM_001155.3	537	5237	3925	5701
CAGTGTTGGTACTGCATG	CLL-H-001878	ANXA6	Homo sapiens annexin A6 (ANXA6), transcript variant 1, mRNA.	ANX6; CBP68	309	NM_001155.3	144	1753	1341	3018
GTACACTGTGCAGTGTTG	CLL-H-001879	ANXA8L2	Homo sapiens annexin A8-like 2 (ANXA8L2), mRNA.	ANXA8L2; FLJ32754; ANX8; ANXA8; VAC beta; bA145E20.2	244	NM_001630.2	579	5552	3179	5530
CAACACTGTGCAGTGTAC	CLL-H-001880	ANXA8L2	Homo sapiens annexin A8-like 2 (ANXA8L2), mRNA.	ANXA8L2; FLJ32754; ANX8; ANXA8; VAC beta; bA145E20.2	244	NM_001630.2	404	4558	3865	7183
ACTGACTGTGCAGTGTCA	CLL-H-001881	ANXA8L2	Homo sapiens annexin A8-like 2 (ANXA8L2), mRNA.	ANXA8L2; FLJ32754; ANX8; ANXA8; VAC beta; bA145E20.2	244	NM_001630.2	355	4337	8143	12173
TGTGACTGTGCAGTGTAC	CLL-H-001882	ANXA8L2	Homo sapiens annexin A8-like 2 (ANXA8L2), mRNA.	ANXA8L2; FLJ32754; ANX8; ANXA8; VAC beta; bA145E20.2	244	NM_001630.2	502	4636	5730	10006
GTTGACTGTGCAGTGTGT	CLL-H-001883	ANXA8L2	Homo sapiens annexin A8-like 2 (ANXA8L2), mRNA.	ANXA8L2; FLJ32754; ANX8; ANXA8; VAC beta; bA145E20.2	244	NM_001630.2	325	2806	2198	3524
ACACGTTGACTGTGCACA	CLL-H-001884	ANXA8L2	Homo sapiens annexin A8-like 2 (ANXA8L2), mRNA.	ANXA8L2; FLJ32754; ANX8; ANXA8; VAC beta; bA145E20.2	244	NM_001630.2	376	3427	2858	4900
CATGCAACCAACGTGTTG	CLL-H-001885	AOC2	Homo sapiens amine oxidase, copper containing 2 (retina-specific) (AOC2), transcript variant 1, mRNA.	DAO2; RAO	314	NM_001158.3	84	645	1750	2179
ACGTCAACCAACGTGTAC	CLL-H-001886	AOC2	Homo sapiens amine oxidase, copper containing 2 (retina-specific) (AOC2), transcript variant 1, mRNA.	DAO2; RAO	314	NM_001158.3	176	1909	1646	2736
TGGTCAACCAACGTGTTG	CLL-H-001887	AOC2	Homo sapiens amine oxidase, copper containing 2 (retina-specific) (AOC2), transcript variant 1, mRNA.	DAO2; RAO	314	NM_001158.3	269	3743	3603	6439
GTGTCAACCAACGTGTCA	CLL-H-001888	AOC2	Homo sapiens amine oxidase, copper containing 2 (retina-specific) (AOC2), transcript variant 1, mRNA.	DAO2; RAO	314	NM_001158.3	145	2188	1502	2173
GTGTTGCACAACGTCAAC	CLL-H-001889	AOC2	Homo sapiens amine oxidase, copper containing 2 (retina-specific) (AOC2), transcript variant 1, mRNA.	DAO2; RAO	314	NM_001158.3	120	552	900	1954
ACACACTGCAACGTGTAC	CLL-H-001890	AOC3	Homo sapiens amine oxidase, copper containing 3 (vascular adhesion protein 1) (AOC3), mRNA.	SSAO; HPAO; VAP-1; VAP1	8639	NM_003734.2	300	3336	2594	4377
TGACACTGCAACGTGTTG	CLL-H-001891	AOC3	Homo sapiens amine oxidase, copper containing 3 (vascular adhesion protein 1) (AOC3), mRNA.	SSAO; HPAO; VAP-1; VAP1	8639	NM_003734.2	468	4140	3981	6788
GTACACTGCAACGTGTCA	CLL-H-001892	AOC3	Homo sapiens amine oxidase, copper containing 3 (vascular adhesion protein 1) (AOC3), mRNA.	SSAO; HPAO; VAP-1; VAP1	8639	NM_003734.2	253	2968	1698	2783
CAACACTGCAACGTGTGT	CLL-H-001893	AOC3	Homo sapiens amine oxidase, copper containing 3 (vascular adhesion protein 1) (AOC3), mRNA.	SSAO; HPAO; VAP-1; VAP1	8639	NM_003734.2	127	1317	1489	2542
ACTGACTGCAACGTGTTG	CLL-H-001894	AOC3	Homo sapiens amine oxidase, copper containing 3 (vascular adhesion protein 1) (AOC3), mRNA.	SSAO; HPAO; VAP-1; VAP1	8639	NM_003734.2	357	3862	2907	3993
ACACTGGTGTTGTGCATG	CLL-H-001895	AOC3	Homo sapiens amine oxidase, copper containing 3 (vascular adhesion protein 1) (AOC3), mRNA.	SSAO; HPAO; VAP-1; VAP1	8639	NM_003734.2	334	4482	2668	3914
ACGTCACAGTACGTGTCA	CLL-H-001896	AOX1	Homo sapiens aldehyde oxidase 1 (AOX1), mRNA.	AO; AOH1	316	NM_001159.3	105	858	1229	1809
TGGTCACAGTACGTGTAC	CLL-H-001897	AOX1	Homo sapiens aldehyde oxidase 1 (AOX1), mRNA.	AO; AOH1	316	NM_001159.3	53	308	598	855
GTGTCACAGTACGTGTGT	CLL-H-001898	AOX1	Homo sapiens aldehyde oxidase 1 (AOX1), mRNA.	AO; AOH1	316	NM_001159.3	550	5400	3613	5390
CAGTCACAGTACGTGTTG	CLL-H-001899	AOX1	Homo sapiens aldehyde oxidase 1 (AOX1), mRNA.	AO; AOH1	316	NM_001159.3	218	2778	1958	3377
ACCACACAGTACGTGTAC	CLL-H-001900	AOX1	Homo sapiens aldehyde oxidase 1 (AOX1), mRNA.	AO; AOH1	316	NM_001159.3	513	5904	6233	9444
GTCACAACCAGTCAGTTG	CLL-H-001901	AP2A1	Homo sapiens adaptor-related protein complex 2, alpha 1 subunit (AP2A1), transcript variant 1, mRNA.	CLAPA1; AP2-ALPHA; ADTAA	160	NM_014203.2	286	4232	4325	6525
CACACAACCAGTCAGTAC	CLL-H-001902	AP2A1	Homo sapiens adaptor-related protein complex 2, alpha 1 subunit (AP2A1), transcript variant 1, mRNA.	CLAPA1; AP2-ALPHA; ADTAA	160	NM_014203.2	210	2822	2436	4108
ACACACTGCAGTCAGTTG	CLL-H-001903	AP2A1	Homo sapiens adaptor-related protein complex 2, alpha 1 subunit (AP2A1), transcript variant 1, mRNA.	CLAPA1; AP2-ALPHA; ADTAA	160	NM_014203.2	584	7226	9062	13959
TGACACTGCAGTCAGTGT	CLL-H-001904	AP2A1	Homo sapiens adaptor-related protein complex 2, alpha 1 subunit (AP2A1), transcript variant 1, mRNA.	CLAPA1; AP2-ALPHA; ADTAA	160	NM_014203.2	312	2484	2463	3941
GTACACTGCAGTCAGTAC	CLL-H-001905	AP2A1	Homo sapiens adaptor-related protein complex 2, alpha 1 subunit (AP2A1), transcript variant 1, mRNA.	CLAPA1; AP2-ALPHA; ADTAA	160	NM_014203.2	268	3052	2291	3278
ACGTACTGTGGTTGCATG	CLL-H-001906	AP2A1	Homo sapiens adaptor-related protein complex 2, alpha 1 subunit (AP2A1), transcript variant 1, mRNA.	CLAPA1; AP2-ALPHA; ADTAA	160	NM_014203.2	131	1310	1584	2175
ACCACACAGTGTACCATG	CLL-H-001907	AP2B1	Homo sapiens adaptor-related protein complex 2, beta 1 subunit (AP2B1), transcript variant 2, mRNA.	DKFZp781K0743; AP105B; CLAPB1; ADTB2; AP2-BETA	163	NM_001282.2	374	4751	4333	7089
TGCACACAGTGTACCAGT	CLL-H-001908	AP2B1	Homo sapiens adaptor-related protein complex 2, beta 1 subunit (AP2B1), transcript variant 2, mRNA.	DKFZp781K0743; AP105B; CLAPB1; ADTB2; AP2-BETA	163	NM_001282.2	45	690	762	2196
GTCACACAGTGTACCAAC	CLL-H-001909	AP2B1	Homo sapiens adaptor-related protein complex 2, beta 1 subunit (AP2B1), transcript variant 2, mRNA.	DKFZp781K0743; AP105B; CLAPB1; ADTB2; AP2-BETA	163	NM_001282.2	491	6074	5382	9851
CACACACAGTGTACCACA	CLL-H-001910	AP2B1	Homo sapiens adaptor-related protein complex 2, beta 1 subunit (AP2B1), transcript variant 2, mRNA.	DKFZp781K0743; AP105B; CLAPB1; ADTB2; AP2-BETA	163	NM_001282.2	115	1266	1408	2608
ACACACACCAGTACCAGT	CLL-H-001911	AP2B1	Homo sapiens adaptor-related protein complex 2, beta 1 subunit (AP2B1), transcript variant 2, mRNA.	DKFZp781K0743; AP105B; CLAPB1; ADTB2; AP2-BETA	163	NM_001282.2	646	9276	6695	10897
GTACTGCATGTGCAGTAC	CLL-H-001912	AP2M1	Homo sapiens adaptor-related protein complex 2, mu 1 subunit (AP2M1), transcript variant 1, mRNA.	AP50; mu2; CLAPM1	1173	NM_004068.3	201	1650	1748	3707
CAACTGCATGTGCAGTCA	CLL-H-001913	AP2M1	Homo sapiens adaptor-related protein complex 2, mu 1 subunit (AP2M1), transcript variant 1, mRNA.	AP50; mu2; CLAPM1	1173	NM_004068.3	104	1731	1138	1986
ACTGTGCATGTGCAGTGT	CLL-H-001914	AP2M1	Homo sapiens adaptor-related protein complex 2, mu 1 subunit (AP2M1), transcript variant 1, mRNA.	AP50; mu2; CLAPM1	1173	NM_004068.3	552	5285	6915	9932
TGTGTGCATGTGCAGTCA	CLL-H-001915	AP2M1	Homo sapiens adaptor-related protein complex 2, mu 1 subunit (AP2M1), transcript variant 1, mRNA.	AP50; mu2; CLAPM1	1173	NM_004068.3	49	891	1482	2415
GTTGTGCATGTGCAGTTG	CLL-H-001916	AP2M1	Homo sapiens adaptor-related protein complex 2, mu 1 subunit (AP2M1), transcript variant 1, mRNA.	AP50; mu2; CLAPM1	1173	NM_004068.3	207	2543	2141	3803
ACCAGTACCAGTCAGTCA	CLL-H-001917	AP3B1	Homo sapiens adaptor-related protein complex 3, beta 1 subunit (AP3B1), mRNA.	ADTB3; ADTB3A; HPS; PE; HPS2	8546	NM_003664.3	195	4355	3452	5160
TGCAGTACCAGTCAGTAC	CLL-H-001918	AP3B1	Homo sapiens adaptor-related protein complex 3, beta 1 subunit (AP3B1), mRNA.	ADTB3; ADTB3A; HPS; PE; HPS2	8546	NM_003664.3	405	5292	5325	7821
GTCAGTACCAGTCAGTGT	CLL-H-001919	AP3B1	Homo sapiens adaptor-related protein complex 3, beta 1 subunit (AP3B1), mRNA.	ADTB3; ADTB3A; HPS; PE; HPS2	8546	NM_003664.3	315	3821	5300	10531
CACAGTACCAGTCAGTTG	CLL-H-001920	AP3B1	Homo sapiens adaptor-related protein complex 3, beta 1 subunit (AP3B1), mRNA.	ADTB3; ADTB3A; HPS; PE; HPS2	8546	NM_003664.3	153	2314	1352	2245
ACACCAACCAGTCAGTCA	CLL-H-001921	AP3B1	Homo sapiens adaptor-related protein complex 3, beta 1 subunit (AP3B1), mRNA.	ADTB3; ADTB3A; HPS; PE; HPS2	8546	NM_003664.3	195	3539	2652	4589
TGGTCAACCAGTCAGTGT	CLL-H-001922	AP3M1	Homo sapiens adaptor-related protein complex 3, mu 1 subunit (AP3M1), transcript variant 2, mRNA.	MGC22164	26985	NM_012095.4	299	3340	5274	8066
GTGTCAACCAGTCAGTAC	CLL-H-001923	AP3M1	Homo sapiens adaptor-related protein complex 3, mu 1 subunit (AP3M1), transcript variant 2, mRNA.	MGC22164	26985	NM_012095.4	85	1204	1239	1921
CAGTCAACCAGTCAGTCA	CLL-H-001924	AP3M1	Homo sapiens adaptor-related protein complex 3, mu 1 subunit (AP3M1), transcript variant 2, mRNA.	MGC22164	26985	NM_012095.4	132	2683	1198	2482
ACCACAACCAGTCAGTGT	CLL-H-001925	AP3M1	Homo sapiens adaptor-related protein complex 3, mu 1 subunit (AP3M1), transcript variant 2, mRNA.	MGC22164	26985	NM_012095.4	530	7124	5536	7820
TGCACAACCAGTCAGTCA	CLL-H-001926	AP3M1	Homo sapiens adaptor-related protein complex 3, mu 1 subunit (AP3M1), transcript variant 2, mRNA.	MGC22164	26985	NM_012095.4	545	8235	6849	12090
CATGACACTGACACGTTG	CLL-H-001927	APAF1	Homo sapiens apoptotic peptidase activating factor 1 (APAF1), transcript variant 1, mRNA.	CED4; DKFZp781B1145	317	NM_013229.2	85	832	1031	1191
ACGTACACTGACACGTAC	CLL-H-001928	APAF1	Homo sapiens apoptotic peptidase activating factor 1 (APAF1), transcript variant 1, mRNA.	CED4; DKFZp781B1145	317	NM_013229.2	203	2002	1535	2977
TGGTACACTGACACGTTG	CLL-H-001929	APAF1	Homo sapiens apoptotic peptidase activating factor 1 (APAF1), transcript variant 1, mRNA.	CED4; DKFZp781B1145	317	NM_013229.2	358	3498	2739	4248
GTGTACACTGACACGTCA	CLL-H-001930	APAF1	Homo sapiens apoptotic peptidase activating factor 1 (APAF1), transcript variant 1, mRNA.	CED4; DKFZp781B1145	317	NM_013229.2	95	842	802	1753
TGTGCATGTGCATGCACA	CLL-H-001931	APAF1	Homo sapiens apoptotic peptidase activating factor 1 (APAF1), transcript variant 1, mRNA.	CED4; DKFZp781B1145	317	NM_013229.2	80	788	1218	2249
GTTGCATGTGCATGCATG	CLL-H-001932	APAF1	Homo sapiens apoptotic peptidase activating factor 1 (APAF1), transcript variant 1, mRNA.	CED4; DKFZp781B1145	317	NM_013229.2	473	5454	3647	5367
CAGTTGTGTGGTCAGTCA	CLL-H-001933	APBA1	Homo sapiens amyloid beta (A4) precursor protein-binding, family A, member 1 (X11) (APBA1), mRNA.	D9S411E; X11A; X11; X11ALPHA; MINT1	320	NM_001163.2	89	858	965	1886
ACCATGTGTGGTCAGTGT	CLL-H-001934	APBA1	Homo sapiens amyloid beta (A4) precursor protein-binding, family A, member 1 (X11) (APBA1), mRNA.	D9S411E; X11A; X11; X11ALPHA; MINT1	320	NM_001163.2	221	2667	2321	3055
TGCATGTGTGGTCAGTCA	CLL-H-001935	APBA1	Homo sapiens amyloid beta (A4) precursor protein-binding, family A, member 1 (X11) (APBA1), mRNA.	D9S411E; X11A; X11; X11ALPHA; MINT1	320	NM_001163.2	210	2762	2195	3567
GTCATGTGTGGTCAGTTG	CLL-H-001936	APBA1	Homo sapiens amyloid beta (A4) precursor protein-binding, family A, member 1 (X11) (APBA1), mRNA.	D9S411E; X11A; X11; X11ALPHA; MINT1	320	NM_001163.2	350	4188	3134	4391
GTACTGCACAACTGCACA	CLL-H-001937	APBA1	Homo sapiens amyloid beta (A4) precursor protein-binding, family A, member 1 (X11) (APBA1), mRNA.	D9S411E; X11A; X11; X11ALPHA; MINT1	320	NM_001163.2	251	3088	1501	2712
CACAACGTGTGTTGCAAC	CLL-H-001938	APBA1	Homo sapiens amyloid beta (A4) precursor protein-binding, family A, member 1 (X11) (APBA1), mRNA.	D9S411E; X11A; X11; X11ALPHA; MINT1	320	NM_001163.2	41	589	474	832
CACATGTGTGGTCAGTAC	CLL-H-001939	APBA2	Homo sapiens amyloid beta (A4) precursor protein-binding, family A, member 2 (X11-like) (APBA2), mRNA.	X11L; MGC:14091; MGC99508; LIN-10; D15S1518E; HsT16821; MINT2	321	NM_005503.2	172	1752	1811	2450
ACACGTTGTGGTCAGTGT	CLL-H-001940	APBA2	Homo sapiens amyloid beta (A4) precursor protein-binding, family A, member 2 (X11-like) (APBA2), mRNA.	X11L; MGC:14091; MGC99508; LIN-10; D15S1518E; HsT16821; MINT2	321	NM_005503.2	329	3341	2182	2979
TGACGTTGTGGTCAGTCA	CLL-H-001941	APBA2	Homo sapiens amyloid beta (A4) precursor protein-binding, family A, member 2 (X11-like) (APBA2), mRNA.	X11L; MGC:14091; MGC99508; LIN-10; D15S1518E; HsT16821; MINT2	321	NM_005503.2	240	3275	1925	2817
GTACGTTGTGGTCAGTTG	CLL-H-001942	APBA2	Homo sapiens amyloid beta (A4) precursor protein-binding, family A, member 2 (X11-like) (APBA2), mRNA.	X11L; MGC:14091; MGC99508; LIN-10; D15S1518E; HsT16821; MINT2	321	NM_005503.2	426	3839	3460	5455
CAACGTTGTGGTCAGTAC	CLL-H-001943	APBA2	Homo sapiens amyloid beta (A4) precursor protein-binding, family A, member 2 (X11-like) (APBA2), mRNA.	X11L; MGC:14091; MGC99508; LIN-10; D15S1518E; HsT16821; MINT2	321	NM_005503.2	272	3295	4332	6188
ACACTGGTGTGTTGCAGT	CLL-H-001944	APBA2	Homo sapiens amyloid beta (A4) precursor protein-binding, family A, member 2 (X11-like) (APBA2), mRNA.	X11L; MGC:14091; MGC99508; LIN-10; D15S1518E; HsT16821; MINT2	321	NM_005503.2	270	3412	2853	4759
GTGTCAACTGCAACCAAC	CLL-H-001945	APBA3	Homo sapiens amyloid beta (A4) precursor protein-binding, family A, member 3 (APBA3), mRNA.	MGC:15815; X11L2; mint3	9546	NM_004886.3	196	2369	1634	2662
CAGTCAACTGCAACCACA	CLL-H-001946	APBA3	Homo sapiens amyloid beta (A4) precursor protein-binding, family A, member 3 (APBA3), mRNA.	MGC:15815; X11L2; mint3	9546	NM_004886.3	233	2169	1877	3203
ACCACAACTGCAACCAGT	CLL-H-001947	APBA3	Homo sapiens amyloid beta (A4) precursor protein-binding, family A, member 3 (APBA3), mRNA.	MGC:15815; X11L2; mint3	9546	NM_004886.3	255	3899	3896	5967
TGCACAACTGCAACCACA	CLL-H-001948	APBA3	Homo sapiens amyloid beta (A4) precursor protein-binding, family A, member 3 (APBA3), mRNA.	MGC:15815; X11L2; mint3	9546	NM_004886.3	243	3174	4111	7010
GTCACAACTGCAACCATG	CLL-H-001949	APBA3	Homo sapiens amyloid beta (A4) precursor protein-binding, family A, member 3 (APBA3), mRNA.	MGC:15815; X11L2; mint3	9546	NM_004886.3	299	3604	2801	5152
ACGTTGCACACACAGTGT	CLL-H-001950	APBB1	Homo sapiens amyloid beta (A4) precursor protein-binding, family B, member 1 (Fe65) (APBB1), transcript variant 2, mRNA.	RIR; FE65; MGC:9072	322	NM_145689.1	290	2435	4387	7849
TGGTTGCACACACAGTCA	CLL-H-001951	APBB1	Homo sapiens amyloid beta (A4) precursor protein-binding, family B, member 1 (Fe65) (APBB1), transcript variant 2, mRNA.	RIR; FE65; MGC:9072	322	NM_145689.1	261	3147	2214	2977
GTGTTGCACACACAGTTG	CLL-H-001952	APBB1	Homo sapiens amyloid beta (A4) precursor protein-binding, family B, member 1 (Fe65) (APBB1), transcript variant 2, mRNA.	RIR; FE65; MGC:9072	322	NM_145689.1	218	1442	3110	5296
CAGTTGCACACACAGTAC	CLL-H-001953	APBB1	Homo sapiens amyloid beta (A4) precursor protein-binding, family B, member 1 (Fe65) (APBB1), transcript variant 2, mRNA.	RIR; FE65; MGC:9072	322	NM_145689.1	119	1377	1355	2343
ACCATGCACACACAGTCA	CLL-H-001954	APBB1	Homo sapiens amyloid beta (A4) precursor protein-binding, family B, member 1 (Fe65) (APBB1), transcript variant 2, mRNA.	RIR; FE65; MGC:9072	322	NM_145689.1	539	9579	10236	15655
TGACTGGTGTGTTGCACA	CLL-H-001955	APBB1	Homo sapiens amyloid beta (A4) precursor protein-binding, family B, member 1 (Fe65) (APBB1), transcript variant 2, mRNA.	RIR; FE65; MGC:9072	322	NM_145689.1	297	4286	3063	4670
GTGTCACATGGTACGTAC	CLL-H-001956	APBB2	Homo sapiens amyloid beta (A4) precursor protein-binding, family B, member 2 (APBB2), mRNA.		323	NM_173075.3	164	1400	1585	2588
CAGTCACATGGTACGTCA	CLL-H-001957	APBB2	Homo sapiens amyloid beta (A4) precursor protein-binding, family B, member 2 (APBB2), mRNA.		323	NM_173075.3	186	2160	2434	4457
ACCACACATGGTACGTGT	CLL-H-001958	APBB2	Homo sapiens amyloid beta (A4) precursor protein-binding, family B, member 2 (APBB2), mRNA.		323	NM_173075.3	270	3509	2956	3761
TGCACACATGGTACGTCA	CLL-H-001959	APBB2	Homo sapiens amyloid beta (A4) precursor protein-binding, family B, member 2 (APBB2), mRNA.		323	NM_173075.3	231	2886	2301	4025
TGGTGTGTGTACTGCAGT	CLL-H-001960	APBB2	Homo sapiens amyloid beta (A4) precursor protein-binding, family B, member 2 (APBB2), mRNA.		323	NM_173075.3	122	870	942	1328
CATGACTGGTTGCAGTAC	CLL-H-001961	APBB3	Homo sapiens amyloid beta (A4) precursor protein-binding, family B, member 3 (APBB3), transcript variant 3, mRNA.	MGC87674; SRA; MGC150555; FE65L2	10307	NM_133172.2	258	2429	3476	6348
ACGTACTGGTTGCAGTCA	CLL-H-001962	APBB3	Homo sapiens amyloid beta (A4) precursor protein-binding, family B, member 3 (APBB3), transcript variant 3, mRNA.	MGC87674; SRA; MGC150555; FE65L2	10307	NM_133172.2	327	4065	4278	7852
TGGTACTGGTTGCAGTAC	CLL-H-001963	APBB3	Homo sapiens amyloid beta (A4) precursor protein-binding, family B, member 3 (APBB3), transcript variant 3, mRNA.	MGC87674; SRA; MGC150555; FE65L2	10307	NM_133172.2	156	1685	1231	1959
GTGTACTGGTTGCAGTGT	CLL-H-001964	APBB3	Homo sapiens amyloid beta (A4) precursor protein-binding, family B, member 3 (APBB3), transcript variant 3, mRNA.	MGC87674; SRA; MGC150555; FE65L2	10307	NM_133172.2	91	1045	949	1754
CAGTACTGGTTGCAGTTG	CLL-H-001965	APBB3	Homo sapiens amyloid beta (A4) precursor protein-binding, family B, member 3 (APBB3), transcript variant 3, mRNA.	MGC87674; SRA; MGC150555; FE65L2	10307	NM_133172.2	127	1253	1064	2397
CAGTGTCATGCATGGTAC	CLL-H-001966	APC	Homo sapiens adenomatous polyposis coli (APC), mRNA.	DP2.5; FAP; GS; DP3; DP2; FPC	324	NM_000038.3	100	1225	1317	1993
ACCAGTCATGCATGGTCA	CLL-H-001967	APC	Homo sapiens adenomatous polyposis coli (APC), mRNA.	DP2.5; FAP; GS; DP3; DP2; FPC	324	NM_000038.3	216	3673	2585	3333
TGCAGTCATGCATGGTAC	CLL-H-001968	APC	Homo sapiens adenomatous polyposis coli (APC), mRNA.	DP2.5; FAP; GS; DP3; DP2; FPC	324	NM_000038.3	245	3333	2349	3952
GTCAGTCATGCATGGTGT	CLL-H-001969	APC	Homo sapiens adenomatous polyposis coli (APC), mRNA.	DP2.5; FAP; GS; DP3; DP2; FPC	324	NM_000038.3	221	3539	6336	10273
CACAGTCATGCATGGTTG	CLL-H-001970	APC	Homo sapiens adenomatous polyposis coli (APC), mRNA.	DP2.5; FAP; GS; DP3; DP2; FPC	324	NM_000038.3	240	3800	2927	5417
GTACTGTGGTGTACCAAC	CLL-H-001971	APC2	Homo sapiens adenomatosis polyposis coli 2 (APC2), mRNA.	APCL	10297	NM_005883.2	430	5419	4061	6426
CAACTGTGGTGTACCACA	CLL-H-001972	APC2	Homo sapiens adenomatosis polyposis coli 2 (APC2), mRNA.	APCL	10297	NM_005883.2	59	891	901	1344
ACTGTGTGGTGTACCAGT	CLL-H-001973	APC2	Homo sapiens adenomatosis polyposis coli 2 (APC2), mRNA.	APCL	10297	NM_005883.2	219	2858	2232	3575
TGTGTGTGGTGTACCACA	CLL-H-001974	APC2	Homo sapiens adenomatosis polyposis coli 2 (APC2), mRNA.	APCL	10297	NM_005883.2	15	287	264	309
GTTGTGTGGTGTACCATG	CLL-H-001975	APC2	Homo sapiens adenomatosis polyposis coli 2 (APC2), mRNA.	APCL	10297	NM_005883.2	365	3388	3796	4993
ACGTACCAACTGACCACA	CLL-H-001976	APCS	Homo sapiens amyloid P component, serum (APCS), mRNA.	SAP; MGC88159; PTX2	325	NM_001639.2	262	3129	2856	4464
TGGTACCAACTGACCAAC	CLL-H-001977	APCS	Homo sapiens amyloid P component, serum (APCS), mRNA.	SAP; MGC88159; PTX2	325	NM_001639.2	376	4191	4567	7367
GTGTACCAACTGACCAGT	CLL-H-001978	APCS	Homo sapiens amyloid P component, serum (APCS), mRNA.	SAP; MGC88159; PTX2	325	NM_001639.2	125	1617	1353	2478
CAGTACCAACTGACCATG	CLL-H-001979	APCS	Homo sapiens amyloid P component, serum (APCS), mRNA.	SAP; MGC88159; PTX2	325	NM_001639.2	52	779	757	1290
GTGTGTACACTGTGCATG	CLL-H-001980	APCS	Homo sapiens amyloid P component, serum (APCS), mRNA.	SAP; MGC88159; PTX2	325	NM_001639.2	446	3684	4993	8447
ACACACACTGGTTGCAAC	CLL-H-001981	APCS	Homo sapiens amyloid P component, serum (APCS), mRNA.	SAP; MGC88159; PTX2	325	NM_001639.2	353	4832	2683	4152
TGGTCACAGTACACGTGT	CLL-H-001982	APEX1	Homo sapiens APEX nuclease (multifunctional DNA repair enzyme) 1 (APEX1), transcript variant 3, mRNA.	APEX; REF1; APE1; APE-1; HAP1; APE; APX; REF-1; APEN	328	NM_080649.1	401	3233	3070	5288
GTGTCACAGTACACGTAC	CLL-H-001983	APEX1	Homo sapiens APEX nuclease (multifunctional DNA repair enzyme) 1 (APEX1), transcript variant 3, mRNA.	APEX; REF1; APE1; APE-1; HAP1; APE; APX; REF-1; APEN	328	NM_080649.1	119	1251	1306	2291
CAGTCACAGTACACGTCA	CLL-H-001984	APEX1	Homo sapiens APEX nuclease (multifunctional DNA repair enzyme) 1 (APEX1), transcript variant 3, mRNA.	APEX; REF1; APE1; APE-1; HAP1; APE; APX; REF-1; APEN	328	NM_080649.1	152	1361	1536	2283
ACCACACAGTACACGTGT	CLL-H-001985	APEX1	Homo sapiens APEX nuclease (multifunctional DNA repair enzyme) 1 (APEX1), transcript variant 3, mRNA.	APEX; REF1; APE1; APE-1; HAP1; APE; APX; REF-1; APEN	328	NM_080649.1	229	3074	2414	4027
TGCAGTCAACCAGTGTGT	CLL-H-001986	APEX1	Homo sapiens APEX nuclease (multifunctional DNA repair enzyme) 1 (APEX1), transcript variant 3, mRNA.	APEX; REF1; APE1; APE-1; HAP1; APE; APX; REF-1; APEN	328	NM_080649.1	149	1660	1882	2636
GTGTCACAACGTTGCACA	CLL-H-001987	APEX1	Homo sapiens APEX nuclease (multifunctional DNA repair enzyme) 1 (APEX1), transcript variant 3, mRNA.	APEX; REF1; APE1; APE-1; HAP1; APE; APX; REF-1; APEN	328	NM_080649.1	171	1482	2051	2539
ACCACAACCATGGTGTGT	CLL-H-001988	APEX2	Homo sapiens APEX nuclease (apurinic/apyrimidinic endonuclease) 2 (APEX2), nuclear gene encoding mitochondrial protein, mRNA.	XTH2; APEXL2; APE2	27301	NM_014481.2	198	2035	2194	4340
TGCACAACCATGGTGTCA	CLL-H-001989	APEX2	Homo sapiens APEX nuclease (apurinic/apyrimidinic endonuclease) 2 (APEX2), nuclear gene encoding mitochondrial protein, mRNA.	XTH2; APEXL2; APE2	27301	NM_014481.2	275	3188	2262	3037
GTCACAACCATGGTGTTG	CLL-H-001990	APEX2	Homo sapiens APEX nuclease (apurinic/apyrimidinic endonuclease) 2 (APEX2), nuclear gene encoding mitochondrial protein, mRNA.	XTH2; APEXL2; APE2	27301	NM_014481.2	221	2807	1696	2567
CACACAACCATGGTGTAC	CLL-H-001991	APEX2	Homo sapiens APEX nuclease (apurinic/apyrimidinic endonuclease) 2 (APEX2), nuclear gene encoding mitochondrial protein, mRNA.	XTH2; APEXL2; APE2	27301	NM_014481.2	212	3119	3193	5325
ACGTCAACCAACTGCAGT	CLL-H-001992	APEX2	Homo sapiens APEX nuclease (apurinic/apyrimidinic endonuclease) 2 (APEX2), nuclear gene encoding mitochondrial protein, mRNA.	XTH2; APEXL2; APE2	27301	NM_014481.2	92	987	869	1276
CAGTCACAACGTTGCAGT	CLL-H-001993	APEX2	Homo sapiens APEX nuclease (apurinic/apyrimidinic endonuclease) 2 (APEX2), nuclear gene encoding mitochondrial protein, mRNA.	XTH2; APEXL2; APE2	27301	NM_014481.2	239	3579	2087	3997
CACACAACGTACACCACA	CLL-H-001994	APH1A	Homo sapiens anterior pharynx defective 1 homolog A (C. elegans) (APH1A), transcript variant 1, mRNA.	APH-1A; CGI-78; 6530402N02Rik	51107	NM_001077628.1	207	2250	1692	2652
ACACACTGGTACACCAAC	CLL-H-001995	APH1A	Homo sapiens anterior pharynx defective 1 homolog A (C. elegans) (APH1A), transcript variant 1, mRNA.	APH-1A; CGI-78; 6530402N02Rik	51107	NM_001077628.1	203	2464	2491	3444
CACACAACTGCAACCAAC	CLL-H-001996	APH1A	Homo sapiens anterior pharynx defective 1 homolog A (C. elegans) (APH1A), transcript variant 1, mRNA.	APH-1A; CGI-78; 6530402N02Rik	51107	NM_001077628.1	216	3813	2901	4620
ACACACTGTGCAACCATG	CLL-H-001997	APH1A	Homo sapiens anterior pharynx defective 1 homolog A (C. elegans) (APH1A), transcript variant 1, mRNA.	APH-1A; CGI-78; 6530402N02Rik	51107	NM_001077628.1	436	5754	5444	8837
TGACACTGTGCAACCAGT	CLL-H-001998	APH1A	Homo sapiens anterior pharynx defective 1 homolog A (C. elegans) (APH1A), transcript variant 1, mRNA.	APH-1A; CGI-78; 6530402N02Rik	51107	NM_001077628.1	360	4838	3817	6004
[truncated: 25,497 more rows]

## Sheet: Supplementary Table 1b
Supplementary Table 1b. shRNA library screening raw data (Module 2)
Barcode.Sequence	Cellecta.ID	Gene.Symbol	Definition	Synonyms	Entrez.Gene.ID	RefSeq.ID	Control_1	Control_2	Pomalidomide_1	Pomalidomide_2
GTCAGTGTCATGCACACA	CLL-H-000001-H-M2	Luc	Luciferase as negative control	NA	NA	Luc	5434	4597	1650	5699
CACAGTGTCATGCACAGT	CLL-H-000002-H-M2	Luc	Luciferase as negative control	NA	NA	Luc	3133	2665	1372	2216
ACACCAGTCATGCACAAC	CLL-H-000003-H-M2	Luc	Luciferase as negative control	NA	NA	Luc	8591	6702	3389	7560
TGACCAGTCATGCACATG	CLL-H-000004-H-M2	Luc	Luciferase as negative control	NA	NA	Luc	16403	11029	5999	13814
GTACCAGTCATGCACACA	CLL-H-000005-H-M2	Luc	Luciferase as negative control	NA	NA	Luc	8685	7052	3046	8186
CAACCAGTCATGCACAGT	CLL-H-000006-H-M2	Luc	Luciferase as negative control	NA	NA	Luc	5197	3492	2034	6238
ACTGCAGTCATGCACATG	CLL-H-000007-H-M2	Luc	Luciferase as negative control	NA	NA	Luc	4652	2999	795	3144
TGTGCAGTCATGCACAGT	CLL-H-000008-H-M2	Luc	Luciferase as negative control	NA	NA	Luc	3837	2454	969	2730
GTTGCAGTCATGCACAAC	CLL-H-000009-H-M2	Luc	Luciferase as negative control	NA	NA	Luc	5405	3687	1461	4931
CATGCAGTCATGCACACA	CLL-H-000010-H-M2	Luc	Luciferase as negative control	NA	NA	Luc	4666	3509	2005	3852
ACGTCAGTCATGCACAGT	CLL-H-000011-H-M2	Luc	Luciferase as negative control	NA	NA	Luc	3827	3558	1589	4386
TGGTCAGTCATGCACACA	CLL-H-000012-H-M2	Luc	Luciferase as negative control	NA	NA	Luc	3866	3567	1521	3064
GTGTCAGTCATGCACATG	CLL-H-000013-H-M2	Luc	Luciferase as negative control	NA	NA	Luc	6493	4489	3573	6894
CAGTCAGTCATGCACAAC	CLL-H-000014-H-M2	Luc	Luciferase as negative control	NA	NA	Luc	2448	1756	1594	3317
ACCACAGTCATGCACACA	CLL-H-000015-H-M2	Luc	Luciferase as negative control	NA	NA	Luc	4248	3091	2410	6606
TGCACAGTCATGCACAAC	CLL-H-000016-H-M2	Luc	Luciferase as negative control	NA	NA	Luc	8895	5182	2066	5123
GTCACAGTCATGCACAGT	CLL-H-000017-H-M2	Luc	Luciferase as negative control	NA	NA	Luc	4353	3270	1233	2688
CACACAGTCATGCACATG	CLL-H-000018-H-M2	Luc	Luciferase as negative control	NA	NA	Luc	6951	4690	2011	4390
ACACACCACATGCACAAC	CLL-H-000019-H-M2	Luc	Luciferase as negative control	NA	NA	Luc	7641	5663	1510	3002
TGACACCACATGCACATG	CLL-H-000020-H-M2	Luc	Luciferase as negative control	NA	NA	Luc	9082	6750	2602	5775
GTACACCACATGCACACA	CLL-H-000021-H-M2	Luc	Luciferase as negative control	NA	NA	Luc	10919	7559	2765	6355
ACGTCAGTGTCAGTCAGT	CLL-H-027496	A2BP1	Homo sapiens ataxin 2-binding protein 1 (A2BP1), transcript variant 4, mRNA.	FOX1; HRNBP1	54715	NM_001142333.1	3712	2142	2655	6233
TGGTCAGTGTCAGTCACA	CLL-H-027497	A2BP1	Homo sapiens ataxin 2-binding protein 1 (A2BP1), transcript variant 4, mRNA.	FOX1; HRNBP1	54715	NM_001142333.1	5815	4145	3292	7983
GTGTCAGTGTCAGTCATG	CLL-H-027498	A2BP1	Homo sapiens ataxin 2-binding protein 1 (A2BP1), transcript variant 4, mRNA.	FOX1; HRNBP1	54715	NM_001142333.1	3794	3015	2109	5408
CAGTCAGTGTCAGTCAAC	CLL-H-027499	A2BP1	Homo sapiens ataxin 2-binding protein 1 (A2BP1), transcript variant 4, mRNA.	FOX1; HRNBP1	54715	NM_001142333.1	1165	1530	818	1830
ACCACAGTGTCAGTCACA	CLL-H-027500	A2BP1	Homo sapiens ataxin 2-binding protein 1 (A2BP1), transcript variant 4, mRNA.	FOX1; HRNBP1	54715	NM_001142333.1	5199	4252	1428	3189
GTCAACTGACACACTGAC	CLL-H-027501	AAAS	Homo sapiens achalasia, adrenocortical insufficiency, alacrimia (Allgrove, triple-A) (AAAS), mRNA.	ADRACALA; AAASb; DKFZp586G1624; GL003; ADRACALIN; AAA	8086	NM_001173466.1	5947	5163	1645	4028
CACAACTGACACACTGCA	CLL-H-027502	AAAS	Homo sapiens achalasia, adrenocortical insufficiency, alacrimia (Allgrove, triple-A) (AAAS), mRNA.	ADRACALA; AAASb; DKFZp586G1624; GL003; ADRACALIN; AAA	8086	NM_001173466.1	4350	2847	2815	7904
ACACTGTGACACACTGTG	CLL-H-027503	AAAS	Homo sapiens achalasia, adrenocortical insufficiency, alacrimia (Allgrove, triple-A) (AAAS), mRNA.	ADRACALA; AAASb; DKFZp586G1624; GL003; ADRACALIN; AAA	8086	NM_001173466.1	3842	2755	1571	3694
TGACTGTGACACACTGGT	CLL-H-027504	AAAS	Homo sapiens achalasia, adrenocortical insufficiency, alacrimia (Allgrove, triple-A) (AAAS), mRNA.	ADRACALA; AAASb; DKFZp586G1624; GL003; ADRACALIN; AAA	8086	NM_001173466.1	6209	4067	1640	6516
GTACCAGTTGCATGTGCA	CLL-H-027505	AAAS	Homo sapiens achalasia, adrenocortical insufficiency, alacrimia (Allgrove, triple-A) (AAAS), mRNA.	ADRACALA; AAASb; DKFZp586G1624; GL003; ADRACALIN; AAA	8086	NM_001173466.1	5583	4331	1913	3522
CATGACTGGTACACACTG	CLL-H-027506	AAK1	Homo sapiens AP2 associated kinase 1 (AAK1), mRNA.	KIAA1048; MGC138170	22848	NM_014911.3	5169	4233	3477	9104
ACGTACTGGTACACACAC	CLL-H-027507	AAK1	Homo sapiens AP2 associated kinase 1 (AAK1), mRNA.	KIAA1048; MGC138170	22848	NM_014911.3	3354	2282	998	2295
TGGTACTGGTACACACTG	CLL-H-027508	AAK1	Homo sapiens AP2 associated kinase 1 (AAK1), mRNA.	KIAA1048; MGC138170	22848	NM_014911.3	8043	5007	3504	8770
GTGTACTGGTACACACCA	CLL-H-027509	AAK1	Homo sapiens AP2 associated kinase 1 (AAK1), mRNA.	KIAA1048; MGC138170	22848	NM_014911.3	1456	1492	593	1988
GTCACAGTCACAACTGAC	CLL-H-027510	AAK1	Homo sapiens AP2 associated kinase 1 (AAK1), mRNA.	KIAA1048; MGC138170	22848	NM_014911.3	3856	2987	1274	2681
CAACGTTGTGACTGACCA	CLL-H-027511	AATF	Homo sapiens apoptosis antagonizing transcription factor (AATF), mRNA.	CHE1; DED; CHE-1	26574	NM_012138.3	2733	2376	1072	3030
ACTGGTTGTGACTGACGT	CLL-H-027512	AATF	Homo sapiens apoptosis antagonizing transcription factor (AATF), mRNA.	CHE1; DED; CHE-1	26574	NM_012138.3	11789	8273	3749	8424
TGTGGTTGTGACTGACCA	CLL-H-027513	AATF	Homo sapiens apoptosis antagonizing transcription factor (AATF), mRNA.	CHE1; DED; CHE-1	26574	NM_012138.3	3544	3220	938	3120
GTTGGTTGTGACTGACTG	CLL-H-027514	AATF	Homo sapiens apoptosis antagonizing transcription factor (AATF), mRNA.	CHE1; DED; CHE-1	26574	NM_012138.3	1579	869	901	2557
CATGGTTGTGACTGACAC	CLL-H-027515	AATF	Homo sapiens apoptosis antagonizing transcription factor (AATF), mRNA.	CHE1; DED; CHE-1	26574	NM_012138.3	4485	3804	1437	1954
GTTGGTCAACTGTGACAC	CLL-H-027516	AATK	Homo sapiens apoptosis-associated tyrosine kinase (AATK), mRNA.	AATYK1; LMTK1; AATYK; KIAA0641; LMR1	9625	NM_001080395.2	5532	3961	1113	3396
CATGGTCAACTGTGACCA	CLL-H-027517	AATK	Homo sapiens apoptosis-associated tyrosine kinase (AATK), mRNA.	AATYK1; LMTK1; AATYK; KIAA0641; LMR1	9625	NM_001080395.2	2316	1452	890	2622
ACGTGTCAACTGTGACGT	CLL-H-027518	AATK	Homo sapiens apoptosis-associated tyrosine kinase (AATK), mRNA.	AATYK1; LMTK1; AATYK; KIAA0641; LMR1	9625	NM_001080395.2	808	478	237	1185
TGGTGTCAACTGTGACCA	CLL-H-027519	AATK	Homo sapiens apoptosis-associated tyrosine kinase (AATK), mRNA.	AATYK1; LMTK1; AATYK; KIAA0641; LMR1	9625	NM_001080395.2	2348	1804	1288	2407
GTGTACACACGTTGTGTG	CLL-H-027520	AATK	Homo sapiens apoptosis-associated tyrosine kinase (AATK), mRNA.	AATYK1; LMTK1; AATYK; KIAA0641; LMR1	9625	NM_001080395.2	723	282	210	561
ACACACGTTGCAGTACCA	CLL-H-027521	ABCC10	Homo sapiens ATP-binding cassette, sub-family C (CFTR/MRP), member 10 (ABCC10), mRNA.	MRP7; EST182763; SIMRP7	89845	NM_033450.2	6269	5807	1270	5651
TGACACGTTGCAGTACAC	CLL-H-027522	ABCC10	Homo sapiens ATP-binding cassette, sub-family C (CFTR/MRP), member 10 (ABCC10), mRNA.	MRP7; EST182763; SIMRP7	89845	NM_033450.2	6385	4573	2746	5419
GTACACGTTGCAGTACGT	CLL-H-027523	ABCC10	Homo sapiens ATP-binding cassette, sub-family C (CFTR/MRP), member 10 (ABCC10), mRNA.	MRP7; EST182763; SIMRP7	89845	NM_033450.2	6216	4343	3431	9065
CAACACGTTGCAGTACTG	CLL-H-027524	ABCC10	Homo sapiens ATP-binding cassette, sub-family C (CFTR/MRP), member 10 (ABCC10), mRNA.	MRP7; EST182763; SIMRP7	89845	NM_033450.2	5670	4220	3116	7535
ACTGACGTTGCAGTACAC	CLL-H-027525	ABCC10	Homo sapiens ATP-binding cassette, sub-family C (CFTR/MRP), member 10 (ABCC10), mRNA.	MRP7; EST182763; SIMRP7	89845	NM_033450.2	6214	4374	2095	4339
TGACCATGTGCAGTACCA	CLL-H-027526	ABCC11	Homo sapiens ATP-binding cassette, sub-family C (CFTR/MRP), member 11 (ABCC11), transcript variant 2, mRNA.	WW; MRP8; EWWD	85320	NM_032583.3	12544	8269	5108	16355
GTACCATGTGCAGTACTG	CLL-H-027527	ABCC11	Homo sapiens ATP-binding cassette, sub-family C (CFTR/MRP), member 11 (ABCC11), transcript variant 2, mRNA.	WW; MRP8; EWWD	85320	NM_032583.3	9327	6628	2628	7188
CAACCATGTGCAGTACAC	CLL-H-027528	ABCC11	Homo sapiens ATP-binding cassette, sub-family C (CFTR/MRP), member 11 (ABCC11), transcript variant 2, mRNA.	WW; MRP8; EWWD	85320	NM_032583.3	4844	3305	1646	3354
ACTGCATGTGCAGTACCA	CLL-H-027529	ABCC11	Homo sapiens ATP-binding cassette, sub-family C (CFTR/MRP), member 11 (ABCC11), transcript variant 2, mRNA.	WW; MRP8; EWWD	85320	NM_032583.3	2753	2217	981	2289
TGTGCATGTGCAGTACAC	CLL-H-027530	ABCC11	Homo sapiens ATP-binding cassette, sub-family C (CFTR/MRP), member 11 (ABCC11), transcript variant 2, mRNA.	WW; MRP8; EWWD	85320	NM_032583.3	3323	2267	1566	4898
CAGTACGTACCAGTACGT	CLL-H-027531	ABCC12	Homo sapiens ATP-binding cassette, sub-family C (CFTR/MRP), member 12 (ABCC12), mRNA.	MRP9; MGC27071	94160	NM_033226.2	1371	1020	688	2376
ACCAACGTACCAGTACTG	CLL-H-027532	ABCC12	Homo sapiens ATP-binding cassette, sub-family C (CFTR/MRP), member 12 (ABCC12), mRNA.	MRP9; MGC27071	94160	NM_033226.2	3330	1967	1461	4112
TGCAACGTACCAGTACGT	CLL-H-027533	ABCC12	Homo sapiens ATP-binding cassette, sub-family C (CFTR/MRP), member 12 (ABCC12), mRNA.	MRP9; MGC27071	94160	NM_033226.2	2176	1307	572	1247
GTCAACGTACCAGTACAC	CLL-H-027534	ABCC12	Homo sapiens ATP-binding cassette, sub-family C (CFTR/MRP), member 12 (ABCC12), mRNA.	MRP9; MGC27071	94160	NM_033226.2	3238	2282	1315	3384
ACGTACACTGCATGTGAC	CLL-H-027535	ABCC12	Homo sapiens ATP-binding cassette, sub-family C (CFTR/MRP), member 12 (ABCC12), mRNA.	MRP9; MGC27071	94160	NM_033226.2	126	402	308	1355
CACAACGTACCAGTACCA	CLL-H-027536	ABCC9	Homo sapiens ATP-binding cassette, sub-family C (CFTR/MRP), member 9 (ABCC9), transcript variant SUR2A-delta-14, mRNA.	ABC37; FLJ36852; SUR2; CMD1O	10060	NM_005691.2	4487	3137	1222	3278
ACACTGGTACCAGTACTG	CLL-H-027537	ABCC9	Homo sapiens ATP-binding cassette, sub-family C (CFTR/MRP), member 9 (ABCC9), transcript variant SUR2A-delta-14, mRNA.	ABC37; FLJ36852; SUR2; CMD1O	10060	NM_005691.2	7133	4261	4479	9678
TGACTGGTACCAGTACGT	CLL-H-027538	ABCC9	Homo sapiens ATP-binding cassette, sub-family C (CFTR/MRP), member 9 (ABCC9), transcript variant SUR2A-delta-14, mRNA.	ABC37; FLJ36852; SUR2; CMD1O	10060	NM_005691.2	2155	1591	819	1906
GTACTGGTACCAGTACAC	CLL-H-027539	ABCC9	Homo sapiens ATP-binding cassette, sub-family C (CFTR/MRP), member 9 (ABCC9), transcript variant SUR2A-delta-14, mRNA.	ABC37; FLJ36852; SUR2; CMD1O	10060	NM_005691.2	3748	2431	1252	4628
CAACTGGTACCAGTACCA	CLL-H-027540	ABCC9	Homo sapiens ATP-binding cassette, sub-family C (CFTR/MRP), member 9 (ABCC9), transcript variant SUR2A-delta-14, mRNA.	ABC37; FLJ36852; SUR2; CMD1O	10060	NM_005691.2	2498	1596	907	3311
TGACTGACTGCAGTACGT	CLL-H-027541	ABCD4	Homo sapiens ATP-binding cassette, sub-family D (ALD), member 4 (ABCD4), transcript variant 2, transcribed RNA.	P79R; PMP69; P70R; ABC41; EST352188; PXMP1L	5826	NM_005050.3	10553	8892	5843	12216
GTACTGACTGCAGTACAC	CLL-H-027542	ABCD4	Homo sapiens ATP-binding cassette, sub-family D (ALD), member 4 (ABCD4), transcript variant 2, transcribed RNA.	P79R; PMP69; P70R; ABC41; EST352188; PXMP1L	5826	NM_005050.3	3205	2601	1260	3544
CAACTGACTGCAGTACCA	CLL-H-027543	ABCD4	Homo sapiens ATP-binding cassette, sub-family D (ALD), member 4 (ABCD4), transcript variant 2, transcribed RNA.	P79R; PMP69; P70R; ABC41; EST352188; PXMP1L	5826	NM_005050.3	3879	3138	1350	3441
ACTGTGACTGCAGTACGT	CLL-H-027544	ABCD4	Homo sapiens ATP-binding cassette, sub-family D (ALD), member 4 (ABCD4), transcript variant 2, transcribed RNA.	P79R; PMP69; P70R; ABC41; EST352188; PXMP1L	5826	NM_005050.3	15574	12049	5720	14325
GTTGGTGTGTGTTGTGGT	CLL-H-027545	ABCD4	Homo sapiens ATP-binding cassette, sub-family D (ALD), member 4 (ABCD4), transcript variant 2, transcribed RNA.	P79R; PMP69; P70R; ABC41; EST352188; PXMP1L	5826	NM_005050.3	2438	1713	900	2636
TGGTCACAACCAACTGAC	CLL-H-027546	ABCE1	Homo sapiens ATP-binding cassette, sub-family E (OABP), member 1 (ABCE1), transcript variant 2, mRNA.	ABC38; OABP; RNASEL1; RLI; RNS4I; RNASELI	6059	NM_001040876.1	3250	2337	1035	2479
GTGTCACAACCAACTGGT	CLL-H-027547	ABCE1	Homo sapiens ATP-binding cassette, sub-family E (OABP), member 1 (ABCE1), transcript variant 2, mRNA.	ABC38; OABP; RNASEL1; RLI; RNS4I; RNASELI	6059	NM_001040876.1	2696	3009	1145	3087
CAGTCACAACCAACTGTG	CLL-H-027548	ABCE1	Homo sapiens ATP-binding cassette, sub-family E (OABP), member 1 (ABCE1), transcript variant 2, mRNA.	ABC38; OABP; RNASEL1; RLI; RNS4I; RNASELI	6059	NM_001040876.1	2510	2080	813	1738
ACCACACAACCAACTGAC	CLL-H-027549	ABCE1	Homo sapiens ATP-binding cassette, sub-family E (OABP), member 1 (ABCE1), transcript variant 2, mRNA.	ABC38; OABP; RNASEL1; RLI; RNS4I; RNASELI	6059	NM_001040876.1	17881	11778	5428	15864
TGCACACAACCAACTGTG	CLL-H-027550	ABCE1	Homo sapiens ATP-binding cassette, sub-family E (OABP), member 1 (ABCE1), transcript variant 2, mRNA.	ABC38; OABP; RNASEL1; RLI; RNS4I; RNASELI	6059	NM_001040876.1	3111	1788	716	2625
CAACGTCAACCAGTACCA	CLL-H-027551	ABCG4	Homo sapiens ATP-binding cassette, sub-family G (WHITE), member 4 (ABCG4), mRNA.	WHITE2	64137	NM_001142505.1	2060	2098	417	817
ACTGGTCAACCAGTACGT	CLL-H-027552	ABCG4	Homo sapiens ATP-binding cassette, sub-family G (WHITE), member 4 (ABCG4), mRNA.	WHITE2	64137	NM_001142505.1	4509	2720	1923	4365
TGTGGTCAACCAGTACCA	CLL-H-027553	ABCG4	Homo sapiens ATP-binding cassette, sub-family G (WHITE), member 4 (ABCG4), mRNA.	WHITE2	64137	NM_001142505.1	4381	4000	1517	4794
GTTGGTCAACCAGTACTG	CLL-H-027554	ABCG4	Homo sapiens ATP-binding cassette, sub-family G (WHITE), member 4 (ABCG4), mRNA.	WHITE2	64137	NM_001142505.1	4411	2509	4371	9754
GTTGACACTGCATGTGGT	CLL-H-027555	ABCG4	Homo sapiens ATP-binding cassette, sub-family G (WHITE), member 4 (ABCG4), mRNA.	WHITE2	64137	NM_001142505.1	4039	2432	1065	3444
GTTGGTCACATGCAACAC	CLL-H-027556	ABHD12	Homo sapiens abhydrolase domain containing 12 (ABHD12), transcript variant 1, mRNA.	DKFZP434P106; dJ965G21.2; C20orf22; ABHD12A; BEM46L2	26090	NM_001042472.1	3812	3217	1490	2903
CATGGTCACATGCAACCA	CLL-H-027557	ABHD12	Homo sapiens abhydrolase domain containing 12 (ABHD12), transcript variant 1, mRNA.	DKFZP434P106; dJ965G21.2; C20orf22; ABHD12A; BEM46L2	26090	NM_001042472.1	4187	3531	1939	4445
ACGTGTCACATGCAACGT	CLL-H-027558	ABHD12	Homo sapiens abhydrolase domain containing 12 (ABHD12), transcript variant 1, mRNA.	DKFZP434P106; dJ965G21.2; C20orf22; ABHD12A; BEM46L2	26090	NM_001042472.1	3912	2896	1592	3123
TGGTGTCACATGCAACCA	CLL-H-027559	ABHD12	Homo sapiens abhydrolase domain containing 12 (ABHD12), transcript variant 1, mRNA.	DKFZP434P106; dJ965G21.2; C20orf22; ABHD12A; BEM46L2	26090	NM_001042472.1	4037	2707	1612	3842
CACATGTGGTCAGTTGGT	CLL-H-027560	ABHD12	Homo sapiens abhydrolase domain containing 12 (ABHD12), transcript variant 1, mRNA.	DKFZP434P106; dJ965G21.2; C20orf22; ABHD12A; BEM46L2	26090	NM_001042472.1	2885	1897	852	2525
ACCACAGTTGTGGTACTG	CLL-H-027561	ABHD13	Homo sapiens abhydrolase domain containing 13 (ABHD13), mRNA.	FLJ14906; C13orf6; RP11-153I24.2; bA153I24.2; MGC27058; BEM46L1	84945	NM_032859.2	3436	2461	1929	5298
TGCACAGTTGTGGTACGT	CLL-H-027562	ABHD13	Homo sapiens abhydrolase domain containing 13 (ABHD13), mRNA.	FLJ14906; C13orf6; RP11-153I24.2; bA153I24.2; MGC27058; BEM46L1	84945	NM_032859.2	5306	4244	2046	6882
GTCACAGTTGTGGTACAC	CLL-H-027563	ABHD13	Homo sapiens abhydrolase domain containing 13 (ABHD13), mRNA.	FLJ14906; C13orf6; RP11-153I24.2; bA153I24.2; MGC27058; BEM46L1	84945	NM_032859.2	4936	3644	3128	7712
CACACAGTTGTGGTACCA	CLL-H-027564	ABHD13	Homo sapiens abhydrolase domain containing 13 (ABHD13), mRNA.	FLJ14906; C13orf6; RP11-153I24.2; bA153I24.2; MGC27058; BEM46L1	84945	NM_032859.2	4605	3222	2019	5100
ACACACCATGTGGTACGT	CLL-H-027565	ABHD13	Homo sapiens abhydrolase domain containing 13 (ABHD13), mRNA.	FLJ14906; C13orf6; RP11-153I24.2; bA153I24.2; MGC27058; BEM46L1	84945	NM_032859.2	15829	10339	7221	14956
ACTGCAACCATGGTACCA	CLL-H-027566	ABHD5	Homo sapiens abhydrolase domain containing 5 (ABHD5), mRNA.	MGC8731; CGI58; CDS; NCIE2; IECN2	51099	NM_016006.4	2415	1785	872	1551
TGTGCAACCATGGTACAC	CLL-H-027567	ABHD5	Homo sapiens abhydrolase domain containing 5 (ABHD5), mRNA.	MGC8731; CGI58; CDS; NCIE2; IECN2	51099	NM_016006.4	4771	3649	1095	2189
GTTGCAACCATGGTACGT	CLL-H-027568	ABHD5	Homo sapiens abhydrolase domain containing 5 (ABHD5), mRNA.	MGC8731; CGI58; CDS; NCIE2; IECN2	51099	NM_016006.4	1879	1148	975	2331
CATGCAACCATGGTACTG	CLL-H-027569	ABHD5	Homo sapiens abhydrolase domain containing 5 (ABHD5), mRNA.	MGC8731; CGI58; CDS; NCIE2; IECN2	51099	NM_016006.4	5558	4881	1858	4067
ACTGCAGTACCATGTGAC	CLL-H-027570	ABHD5	Homo sapiens abhydrolase domain containing 5 (ABHD5), mRNA.	MGC8731; CGI58; CDS; NCIE2; IECN2	51099	NM_016006.4	4754	3607	4510	10050
CAGTACTGACCAACTGTG	CLL-H-027571	ABI1	Homo sapiens abl-interactor 1 (ABI1), transcript variant 1, mRNA.	SSH3BP1; SSH3BP; E3B1; ABI-1; NAP1BP	10006	NM_001012750.1	2187	1390	1167	1133
ACCAACTGACCAACTGAC	CLL-H-027572	ABI1	Homo sapiens abl-interactor 1 (ABI1), transcript variant 1, mRNA.	SSH3BP1; SSH3BP; E3B1; ABI-1; NAP1BP	10006	NM_001012750.1	2523	1541	945	4929
TGCAACTGACCAACTGTG	CLL-H-027573	ABI1	Homo sapiens abl-interactor 1 (ABI1), transcript variant 1, mRNA.	SSH3BP1; SSH3BP; E3B1; ABI-1; NAP1BP	10006	NM_001012750.1	17778	12663	6927	18182
GTCAACTGACCAACTGCA	CLL-H-027574	ABI1	Homo sapiens abl-interactor 1 (ABI1), transcript variant 1, mRNA.	SSH3BP1; SSH3BP; E3B1; ABI-1; NAP1BP	10006	NM_001012750.1	3637	2305	1053	2394
CACAACTGACCAACTGGT	CLL-H-027575	ABI1	Homo sapiens abl-interactor 1 (ABI1), transcript variant 1, mRNA.	SSH3BP1; SSH3BP; E3B1; ABI-1; NAP1BP	10006	NM_001012750.1	2688	1245	698	1941
CATGTGTGGTGTACTGTG	CLL-H-027576	ABTB1	Homo sapiens ankyrin repeat and BTB (POZ) domain containing 1 (ABTB1), transcript variant 3, mRNA.	BPOZ; PP2259; EF1ABP; MGC20585	80325	NM_032548.2	3196	2628	2499	6674
ACGTTGTGGTGTACTGAC	CLL-H-027577	ABTB1	Homo sapiens ankyrin repeat and BTB (POZ) domain containing 1 (ABTB1), transcript variant 3, mRNA.	BPOZ; PP2259; EF1ABP; MGC20585	80325	NM_032548.2	5569	4253	1447	5417
TGGTTGTGGTGTACTGTG	CLL-H-027578	ABTB1	Homo sapiens ankyrin repeat and BTB (POZ) domain containing 1 (ABTB1), transcript variant 3, mRNA.	BPOZ; PP2259; EF1ABP; MGC20585	80325	NM_032548.2	2005	1247	766	2007
GTGTTGTGGTGTACTGCA	CLL-H-027579	ABTB1	Homo sapiens ankyrin repeat and BTB (POZ) domain containing 1 (ABTB1), transcript variant 3, mRNA.	BPOZ; PP2259; EF1ABP; MGC20585	80325	NM_032548.2	4347	3573	4105	13190
CAGTTGTGGTGTACTGGT	CLL-H-027580	ABTB1	Homo sapiens ankyrin repeat and BTB (POZ) domain containing 1 (ABTB1), transcript variant 3, mRNA.	BPOZ; PP2259; EF1ABP; MGC20585	80325	NM_032548.2	1611	1162	641	1534
ACACACACTGACACTGAC	CLL-H-027581	ACAP1	Homo sapiens ArfGAP with coiled-coil, ankyrin repeat and PH domains 1 (ACAP1), mRNA.	KIAA0050; ACAP1	9744	NM_014716.3	3783	3051	1578	4385
TGACACACTGACACTGTG	CLL-H-027582	ACAP1	Homo sapiens ArfGAP with coiled-coil, ankyrin repeat and PH domains 1 (ACAP1), mRNA.	KIAA0050; ACAP1	9744	NM_014716.3	5310	3862	1561	4972
GTACACACTGACACTGCA	CLL-H-027583	ACAP1	Homo sapiens ArfGAP with coiled-coil, ankyrin repeat and PH domains 1 (ACAP1), mRNA.	KIAA0050; ACAP1	9744	NM_014716.3	9120	6678	2317	5499
CAACACACTGACACTGGT	CLL-H-027584	ACAP1	Homo sapiens ArfGAP with coiled-coil, ankyrin repeat and PH domains 1 (ACAP1), mRNA.	KIAA0050; ACAP1	9744	NM_014716.3	2618	2178	1598	4066
ACTGACACTGACACTGTG	CLL-H-027585	ACAP1	Homo sapiens ArfGAP with coiled-coil, ankyrin repeat and PH domains 1 (ACAP1), mRNA.	KIAA0050; ACAP1	9744	NM_014716.3	4050	3058	1619	4924
GTACACACACTGCAACTG	CLL-H-027586	ACBD3	Homo sapiens acyl-Coenzyme A binding domain containing 3 (ACBD3), mRNA.	GOLPH1; PAP7; GOCAP1; GCP60	64746	NM_022735.3	10251	6602	4526	15170
CAACACACACTGCAACAC	CLL-H-027587	ACBD3	Homo sapiens acyl-Coenzyme A binding domain containing 3 (ACBD3), mRNA.	GOLPH1; PAP7; GOCAP1; GCP60	64746	NM_022735.3	2494	1616	599	2272
ACTGACACACTGCAACCA	CLL-H-027588	ACBD3	Homo sapiens acyl-Coenzyme A binding domain containing 3 (ACBD3), mRNA.	GOLPH1; PAP7; GOCAP1; GCP60	64746	NM_022735.3	8673	5740	3161	9460
TGTGACACACTGCAACAC	CLL-H-027589	ACBD3	Homo sapiens acyl-Coenzyme A binding domain containing 3 (ACBD3), mRNA.	GOLPH1; PAP7; GOCAP1; GCP60	64746	NM_022735.3	7058	4144	3278	5697
GTTGACACACTGCAACGT	CLL-H-027590	ACBD3	Homo sapiens acyl-Coenzyme A binding domain containing 3 (ACBD3), mRNA.	GOLPH1; PAP7; GOCAP1; GCP60	64746	NM_022735.3	960	812	679	2115
CAGTCAACACACGTACCA	CLL-H-027591	ACCS	Homo sapiens 1-aminocyclopropane-1-carboxylate synthase homolog (Arabidopsis)(non-functional) (ACCS), transcript variant 1, mRNA.		84680	NM_001127219.1	1662	1039	481	1900
ACCACAACACACGTACGT	CLL-H-027592	ACCS	Homo sapiens 1-aminocyclopropane-1-carboxylate synthase homolog (Arabidopsis)(non-functional) (ACCS), transcript variant 1, mRNA.		84680	NM_001127219.1	5132	3318	1339	2712
TGCACAACACACGTACCA	CLL-H-027593	ACCS	Homo sapiens 1-aminocyclopropane-1-carboxylate synthase homolog (Arabidopsis)(non-functional) (ACCS), transcript variant 1, mRNA.		84680	NM_001127219.1	5133	4320	1857	4121
GTCACAACACACGTACTG	CLL-H-027594	ACCS	Homo sapiens 1-aminocyclopropane-1-carboxylate synthase homolog (Arabidopsis)(non-functional) (ACCS), transcript variant 1, mRNA.		84680	NM_001127219.1	5323	3750	1517	5370
CACACAACACACGTACAC	CLL-H-027595	ACCS	Homo sapiens 1-aminocyclopropane-1-carboxylate synthase homolog (Arabidopsis)(non-functional) (ACCS), transcript variant 1, mRNA.		84680	NM_001127219.1	1857	1199	254	972
ACTGTGGTTGTGTGTGTG	CLL-H-027596	ACOT6	Homo sapiens acyl-CoA thioesterase 6 (ACOT6), mRNA.	MGC161658; C14orf42; MGC161656; c14_5530	641372	NM_001037162.1	4372	3349	1660	3692
TGTGTGGTTGTGTGTGGT	CLL-H-027597	ACOT6	Homo sapiens acyl-CoA thioesterase 6 (ACOT6), mRNA.	MGC161658; C14orf42; MGC161656; c14_5530	641372	NM_001037162.1	3263	2698	1160	3070
GTTGTGGTTGTGTGTGAC	CLL-H-027598	ACOT6	Homo sapiens acyl-CoA thioesterase 6 (ACOT6), mRNA.	MGC161658; C14orf42; MGC161656; c14_5530	641372	NM_001037162.1	5344	4469	1344	3955
CATGTGGTTGTGTGTGCA	CLL-H-027599	ACOT6	Homo sapiens acyl-CoA thioesterase 6 (ACOT6), mRNA.	MGC161658; C14orf42; MGC161656; c14_5530	641372	NM_001037162.1	2139	1576	729	2419
ACCAGTTGACCAGTTGAC	CLL-H-027600	ACOT6	Homo sapiens acyl-CoA thioesterase 6 (ACOT6), mRNA.	MGC161658; C14orf42; MGC161656; c14_5530	641372	NM_001037162.1	4825	3967	1727	4734
ACCAACCACATGACACAC	CLL-H-027601	ACR	Homo sapiens acrosin (ACR), mRNA.		49	NM_001097.2	7460	5289	2357	5387
TGCAACCACATGACACTG	CLL-H-027602	ACR	Homo sapiens acrosin (ACR), mRNA.		49	NM_001097.2	7041	4854	2843	11447
GTCAACCACATGACACCA	CLL-H-027603	ACR	Homo sapiens acrosin (ACR), mRNA.		49	NM_001097.2	6111	5213	1560	4984
CACAACCACATGACACGT	CLL-H-027604	ACR	Homo sapiens acrosin (ACR), mRNA.		49	NM_001097.2	2780	1881	686	1298
ACACTGCACATGACACAC	CLL-H-027605	ACR	Homo sapiens acrosin (ACR), mRNA.		49	NM_001097.2	5916	3801	2024	5420
CACATGACCACAACTGAC	CLL-H-027606	ACSBG1	Homo sapiens acyl-CoA synthetase bubblegum family member 1 (ACSBG1), mRNA.	BG1; KIAA0631; BGM; FLJ30320; hBG1; GR-LACS; MGC14352; hsBG	23205	NM_015162.3	7681	5274	2415	4853
ACACGTACCACAACTGGT	CLL-H-027607	ACSBG1	Homo sapiens acyl-CoA synthetase bubblegum family member 1 (ACSBG1), mRNA.	BG1; KIAA0631; BGM; FLJ30320; hBG1; GR-LACS; MGC14352; hsBG	23205	NM_015162.3	6495	5277	3122	6209
TGACGTACCACAACTGCA	CLL-H-027608	ACSBG1	Homo sapiens acyl-CoA synthetase bubblegum family member 1 (ACSBG1), mRNA.	BG1; KIAA0631; BGM; FLJ30320; hBG1; GR-LACS; MGC14352; hsBG	23205	NM_015162.3	6729	5063	2305	5913
GTACGTACCACAACTGTG	CLL-H-027609	ACSBG1	Homo sapiens acyl-CoA synthetase bubblegum family member 1 (ACSBG1), mRNA.	BG1; KIAA0631; BGM; FLJ30320; hBG1; GR-LACS; MGC14352; hsBG	23205	NM_015162.3	4753	2548	1401	3303
CAACGTACCACAACTGAC	CLL-H-027610	ACSBG1	Homo sapiens acyl-CoA synthetase bubblegum family member 1 (ACSBG1), mRNA.	BG1; KIAA0631; BGM; FLJ30320; hBG1; GR-LACS; MGC14352; hsBG	23205	NM_015162.3	2446	1768	1306	3578
CACACACACAACGTACAC	CLL-H-027611	ACSM2B	Homo sapiens acyl-CoA synthetase medium-chain family member 2B (ACSM2B), nuclear gene encoding mitochondrial protein, mRNA.	HYST1046; HXMA; ACSM2	348158	NM_001105069.1	944	408	210	1139
ACACACACACTGGTACCA	CLL-H-027612	ACSM2B	Homo sapiens acyl-CoA synthetase medium-chain family member 2B (ACSM2B), nuclear gene encoding mitochondrial protein, mRNA.	HYST1046; HXMA; ACSM2	348158	NM_001105069.1	8436	7067	3963	8735
TGACACACACTGGTACAC	CLL-H-027613	ACSM2B	Homo sapiens acyl-CoA synthetase medium-chain family member 2B (ACSM2B), nuclear gene encoding mitochondrial protein, mRNA.	HYST1046; HXMA; ACSM2	348158	NM_001105069.1	2245	2218	911	3125
ACACGTGTCAACCATGTG	CLL-H-027614	ACSM2B	Homo sapiens acyl-CoA synthetase medium-chain family member 2B (ACSM2B), nuclear gene encoding mitochondrial protein, mRNA.	HYST1046; HXMA; ACSM2	348158	NM_001105069.1	6929	4772	1979	4463
TGACGTGTCAACCATGGT	CLL-H-027615	ACSM2B	Homo sapiens acyl-CoA synthetase medium-chain family member 2B (ACSM2B), nuclear gene encoding mitochondrial protein, mRNA.	HYST1046; HXMA; ACSM2	348158	NM_001105069.1	8390	6744	2790	7249
GTGTCAGTTGGTCAACCA	CLL-H-027616	ACSM3	Homo sapiens acyl-CoA synthetase medium-chain family member 3 (ACSM3), transcript variant 1, mRNA.	SA; SAH	6296	NM_005622.3	1174	1139	1238	2818
CAGTCAGTTGGTCAACGT	CLL-H-027617	ACSM3	Homo sapiens acyl-CoA synthetase medium-chain family member 3 (ACSM3), transcript variant 1, mRNA.	SA; SAH	6296	NM_005622.3	1359	1003	890	1493
ACCACAGTTGGTCAACTG	CLL-H-027618	ACSM3	Homo sapiens acyl-CoA synthetase medium-chain family member 3 (ACSM3), transcript variant 1, mRNA.	SA; SAH	6296	NM_005622.3	5565	3309	945	3502
TGCACAGTTGGTCAACGT	CLL-H-027619	ACSM3	Homo sapiens acyl-CoA synthetase medium-chain family member 3 (ACSM3), transcript variant 1, mRNA.	SA; SAH	6296	NM_005622.3	9000	7101	3196	9548
GTCACAGTTGGTCAACAC	CLL-H-027620	ACSM3	Homo sapiens acyl-CoA synthetase medium-chain family member 3 (ACSM3), transcript variant 1, mRNA.	SA; SAH	6296	NM_005622.3	8053	6320	2279	4996
TGGTGTACACCAACTGCA	CLL-H-027621	ACSS3	Homo sapiens acyl-CoA synthetase short-chain family member 3 (ACSS3), mRNA.	FLJ21963	79611	NM_024560.2	5929	4368	2228	5057
GTGTGTACACCAACTGTG	CLL-H-027622	ACSS3	Homo sapiens acyl-CoA synthetase short-chain family member 3 (ACSS3), mRNA.	FLJ21963	79611	NM_024560.2	5008	3688	1631	4495
CAGTGTACACCAACTGAC	CLL-H-027623	ACSS3	Homo sapiens acyl-CoA synthetase short-chain family member 3 (ACSS3), mRNA.	FLJ21963	79611	NM_024560.2	629	711	662	1168
ACCAGTACACCAACTGCA	CLL-H-027624	ACSS3	Homo sapiens acyl-CoA synthetase short-chain family member 3 (ACSS3), mRNA.	FLJ21963	79611	NM_024560.2	3082	2198	1122	2590
TGCAGTACACCAACTGAC	CLL-H-027625	ACSS3	Homo sapiens acyl-CoA synthetase short-chain family member 3 (ACSS3), mRNA.	FLJ21963	79611	NM_024560.2	6570	4441	1830	5237
GTCAACGTGTTGCACAGT	CLL-H-027626	ACTA1	Homo sapiens actin, alpha 1, skeletal muscle (ACTA1), mRNA.	MPFD; ASMA; NEM1; CFTDM; ACTA; CFTD; NEM2; CFTD1; NEM3	58	NM_001100.3	5003	3286	1159	3082
CACAACGTGTTGCACATG	CLL-H-027627	ACTA1	Homo sapiens actin, alpha 1, skeletal muscle (ACTA1), mRNA.	MPFD; ASMA; NEM1; CFTDM; ACTA; CFTD; NEM2; CFTD1; NEM3	58	NM_001100.3	6688	4191	1995	3053
ACACTGGTGTTGCACACA	CLL-H-027628	ACTA1	Homo sapiens actin, alpha 1, skeletal muscle (ACTA1), mRNA.	MPFD; ASMA; NEM1; CFTDM; ACTA; CFTD; NEM2; CFTD1; NEM3	58	NM_001100.3	5848	3974	1215	2844
TGACTGGTGTTGCACAAC	CLL-H-027629	ACTA1	Homo sapiens actin, alpha 1, skeletal muscle (ACTA1), mRNA.	MPFD; ASMA; NEM1; CFTDM; ACTA; CFTD; NEM2; CFTD1; NEM3	58	NM_001100.3	8097	5489	3464	7211
GTACTGGTGTTGCACAGT	CLL-H-027630	ACTA1	Homo sapiens actin, alpha 1, skeletal muscle (ACTA1), mRNA.	MPFD; ASMA; NEM1; CFTDM; ACTA; CFTD; NEM2; CFTD1; NEM3	58	NM_001100.3	6288	5466	2317	7677
CAACTGGTGTTGCACATG	CLL-H-027631	ACTA1	Homo sapiens actin, alpha 1, skeletal muscle (ACTA1), mRNA.	MPFD; ASMA; NEM1; CFTDM; ACTA; CFTD; NEM2; CFTD1; NEM3	58	NM_001100.3	6837	4685	2321	5580
ACTGTGGTGTTGCACAAC	CLL-H-027632	ACTA1	Homo sapiens actin, alpha 1, skeletal muscle (ACTA1), mRNA.	MPFD; ASMA; NEM1; CFTDM; ACTA; CFTD; NEM2; CFTD1; NEM3	58	NM_001100.3	3810	2536	849	2853
TGTGTGGTGTTGCACATG	CLL-H-027633	ACTA1	Homo sapiens actin, alpha 1, skeletal muscle (ACTA1), mRNA.	MPFD; ASMA; NEM1; CFTDM; ACTA; CFTD; NEM2; CFTD1; NEM3	58	NM_001100.3	4123	3074	1282	3334
GTTGTGGTGTTGCACACA	CLL-H-027634	ACTA1	Homo sapiens actin, alpha 1, skeletal muscle (ACTA1), mRNA.	MPFD; ASMA; NEM1; CFTDM; ACTA; CFTD; NEM2; CFTD1; NEM3	58	NM_001100.3	2380	2035	1046	3672
CATGTGGTGTTGCACAGT	CLL-H-027635	ACTA1	Homo sapiens actin, alpha 1, skeletal muscle (ACTA1), mRNA.	MPFD; ASMA; NEM1; CFTDM; ACTA; CFTD; NEM2; CFTD1; NEM3	58	NM_001100.3	1885	1912	949	2670
ACGTTGGTGTTGCACATG	CLL-H-027636	ACTA1	Homo sapiens actin, alpha 1, skeletal muscle (ACTA1), mRNA.	MPFD; ASMA; NEM1; CFTDM; ACTA; CFTD; NEM2; CFTD1; NEM3	58	NM_001100.3	5297	4539	1865	4216
TGGTTGGTGTTGCACAGT	CLL-H-027637	ACTA1	Homo sapiens actin, alpha 1, skeletal muscle (ACTA1), mRNA.	MPFD; ASMA; NEM1; CFTDM; ACTA; CFTD; NEM2; CFTD1; NEM3	58	NM_001100.3	7142	4911	2845	4930
GTGTTGGTGTTGCACAAC	CLL-H-027638	ACTA1	Homo sapiens actin, alpha 1, skeletal muscle (ACTA1), mRNA.	MPFD; ASMA; NEM1; CFTDM; ACTA; CFTD; NEM2; CFTD1; NEM3	58	NM_001100.3	3856	2483	1133	3911
CAGTTGGTGTTGCACACA	CLL-H-027639	ACTA1	Homo sapiens actin, alpha 1, skeletal muscle (ACTA1), mRNA.	MPFD; ASMA; NEM1; CFTDM; ACTA; CFTD; NEM2; CFTD1; NEM3	58	NM_001100.3	2087	1394	1049	2299
ACCATGGTGTTGCACAGT	CLL-H-027640	ACTA1	Homo sapiens actin, alpha 1, skeletal muscle (ACTA1), mRNA.	MPFD; ASMA; NEM1; CFTDM; ACTA; CFTD; NEM2; CFTD1; NEM3	58	NM_001100.3	5953	4550	2218	6149
GTTGCAACCATGCACACA	CLL-H-027641	ACTA1	Homo sapiens actin, alpha 1, skeletal muscle (ACTA1), mRNA.	MPFD; ASMA; NEM1; CFTDM; ACTA; CFTD; NEM2; CFTD1; NEM3	58	NM_001100.3	5025	2832	1204	4720
CATGCAACCATGCACAGT	CLL-H-027642	ACTA1	Homo sapiens actin, alpha 1, skeletal muscle (ACTA1), mRNA.	MPFD; ASMA; NEM1; CFTDM; ACTA; CFTD; NEM2; CFTD1; NEM3	58	NM_001100.3	2699	1956	1070	2731
ACGTCAACCATGCACATG	CLL-H-027643	ACTA1	Homo sapiens actin, alpha 1, skeletal muscle (ACTA1), mRNA.	MPFD; ASMA; NEM1; CFTDM; ACTA; CFTD; NEM2; CFTD1; NEM3	58	NM_001100.3	2983	2223	1321	3367
TGGTCAACCATGCACAGT	CLL-H-027644	ACTA1	Homo sapiens actin, alpha 1, skeletal muscle (ACTA1), mRNA.	MPFD; ASMA; NEM1; CFTDM; ACTA; CFTD; NEM2; CFTD1; NEM3	58	NM_001100.3	4109	2778	1266	4031
GTGTCAACCATGCACAAC	CLL-H-027645	ACTA1	Homo sapiens actin, alpha 1, skeletal muscle (ACTA1), mRNA.	MPFD; ASMA; NEM1; CFTDM; ACTA; CFTD; NEM2; CFTD1; NEM3	58	NM_001100.3	4053	3292	1604	4009
CAGTCAACCATGCACACA	CLL-H-027646	ACTA1	Homo sapiens actin, alpha 1, skeletal muscle (ACTA1), mRNA.	MPFD; ASMA; NEM1; CFTDM; ACTA; CFTD; NEM2; CFTD1; NEM3	58	NM_001100.3	3949	2874	1481	3363
TGACGTTGGTTGCACATG	CLL-H-027647	ACTB	Homo sapiens actin, beta (ACTB), mRNA.	PS1TP5BP1; beta-actin	60	NM_001101.3	3440	3200	1976	6248
GTACGTTGGTTGCACACA	CLL-H-027648	ACTB	Homo sapiens actin, beta (ACTB), mRNA.	PS1TP5BP1; beta-actin	60	NM_001101.3	4560	3527	2053	4900
CAACGTTGGTTGCACAGT	CLL-H-027649	ACTB	Homo sapiens actin, beta (ACTB), mRNA.	PS1TP5BP1; beta-actin	60	NM_001101.3	3206	2060	1199	3314
ACTGGTTGGTTGCACATG	CLL-H-027650	ACTB	Homo sapiens actin, beta (ACTB), mRNA.	PS1TP5BP1; beta-actin	60	NM_001101.3	4732	2704	1215	3295
TGTGGTTGGTTGCACAGT	CLL-H-027651	ACTB	Homo sapiens actin, beta (ACTB), mRNA.	PS1TP5BP1; beta-actin	60	NM_001101.3	3161	2270	774	2200
GTTGGTTGGTTGCACAAC	CLL-H-027652	ACTB	Homo sapiens actin, beta (ACTB), mRNA.	PS1TP5BP1; beta-actin	60	NM_001101.3	3365	2426	1024	2805
CATGGTTGGTTGCACACA	CLL-H-027653	ACTB	Homo sapiens actin, beta (ACTB), mRNA.	PS1TP5BP1; beta-actin	60	NM_001101.3	4237	2868	1801	6325
ACGTGTTGGTTGCACAGT	CLL-H-027654	ACTB	Homo sapiens actin, beta (ACTB), mRNA.	PS1TP5BP1; beta-actin	60	NM_001101.3	3040	2260	1752	5592
TGGTGTTGGTTGCACACA	CLL-H-027655	ACTB	Homo sapiens actin, beta (ACTB), mRNA.	PS1TP5BP1; beta-actin	60	NM_001101.3	6731	4447	3698	11445
GTGTGTTGGTTGCACATG	CLL-H-027656	ACTB	Homo sapiens actin, beta (ACTB), mRNA.	PS1TP5BP1; beta-actin	60	NM_001101.3	4640	3999	1921	4696
CAGTGTTGGTTGCACAAC	CLL-H-027657	ACTB	Homo sapiens actin, beta (ACTB), mRNA.	PS1TP5BP1; beta-actin	60	NM_001101.3	2911	1858	922	2603
ACCAGTTGGTTGCACACA	CLL-H-027658	ACTB	Homo sapiens actin, beta (ACTB), mRNA.	PS1TP5BP1; beta-actin	60	NM_001101.3	6574	3978	1776	4840
TGACACGTCATGCACAAC	CLL-H-027659	ACTB	Homo sapiens actin, beta (ACTB), mRNA.	PS1TP5BP1; beta-actin	60	NM_001101.3	5330	4014	2182	5084
GTACACGTCATGCACAGT	CLL-H-027660	ACTB	Homo sapiens actin, beta (ACTB), mRNA.	PS1TP5BP1; beta-actin	60	NM_001101.3	5360	3584	1838	5746
CAACACGTCATGCACATG	CLL-H-027661	ACTB	Homo sapiens actin, beta (ACTB), mRNA.	PS1TP5BP1; beta-actin	60	NM_001101.3	4162	3875	1350	2307
ACTGACGTCATGCACAAC	CLL-H-027662	ACTB	Homo sapiens actin, beta (ACTB), mRNA.	PS1TP5BP1; beta-actin	60	NM_001101.3	5526	3931	1858	3672
TGTGACGTCATGCACATG	CLL-H-027663	ACTB	Homo sapiens actin, beta (ACTB), mRNA.	PS1TP5BP1; beta-actin	60	NM_001101.3	6001	4263	1279	4265
GTTGACGTCATGCACACA	CLL-H-027664	ACTB	Homo sapiens actin, beta (ACTB), mRNA.	PS1TP5BP1; beta-actin	60	NM_001101.3	4256	3476	1271	2927
CATGACGTCATGCACAGT	CLL-H-027665	ACTB	Homo sapiens actin, beta (ACTB), mRNA.	PS1TP5BP1; beta-actin	60	NM_001101.3	5010	4743	1515	4620
ACGTACGTCATGCACATG	CLL-H-027666	ACTB	Homo sapiens actin, beta (ACTB), mRNA.	PS1TP5BP1; beta-actin	60	NM_001101.3	4974	3596	1434	3649
TGGTACGTCATGCACAGT	CLL-H-027667	ACTB	Homo sapiens actin, beta (ACTB), mRNA.	PS1TP5BP1; beta-actin	60	NM_001101.3	4188	2969	838	2727
ACCAACTGGTGTCAACAC	CLL-H-027668	ACTC1	Homo sapiens actin, alpha, cardiac muscle 1 (ACTC1), mRNA.	ACTC; CMD1R	70	NM_005159.4	5435	2928	1129	2058
TGCAACTGGTGTCAACTG	CLL-H-027669	ACTC1	Homo sapiens actin, alpha, cardiac muscle 1 (ACTC1), mRNA.	ACTC; CMD1R	70	NM_005159.4	4666	3069	1072	3056
GTCAACTGGTGTCAACCA	CLL-H-027670	ACTC1	Homo sapiens actin, alpha, cardiac muscle 1 (ACTC1), mRNA.	ACTC; CMD1R	70	NM_005159.4	5481	4227	1402	3605
CACAACTGGTGTCAACGT	CLL-H-027671	ACTC1	Homo sapiens actin, alpha, cardiac muscle 1 (ACTC1), mRNA.	ACTC; CMD1R	70	NM_005159.4	7570	5679	2193	7524
ACACTGTGGTGTCAACAC	CLL-H-027672	ACTC1	Homo sapiens actin, alpha, cardiac muscle 1 (ACTC1), mRNA.	ACTC; CMD1R	70	NM_005159.4	7980	6150	2196	5684
ACACGTACACTGCAACAC	CLL-H-027673	ACTL6A	Homo sapiens actin-like 6A (ACTL6A), transcript variant 1, mRNA.	MGC5382; BAF53A; ACTL6	86	NM_004301.3	8289	4952	3499	8061
TGACGTACACTGCAACTG	CLL-H-027674	ACTL6A	Homo sapiens actin-like 6A (ACTL6A), transcript variant 1, mRNA.	MGC5382; BAF53A; ACTL6	86	NM_004301.3	4482	3277	2337	5501
GTACGTACACTGCAACCA	CLL-H-027675	ACTL6A	Homo sapiens actin-like 6A (ACTL6A), transcript variant 1, mRNA.	MGC5382; BAF53A; ACTL6	86	NM_004301.3	3657	2831	1622	3129
CAACGTACACTGCAACGT	CLL-H-027676	ACTL6A	Homo sapiens actin-like 6A (ACTL6A), transcript variant 1, mRNA.	MGC5382; BAF53A; ACTL6	86	NM_004301.3	2729	1694	703	1954
ACTGGTACACTGCAACTG	CLL-H-027677	ACTL6A	Homo sapiens actin-like 6A (ACTL6A), transcript variant 1, mRNA.	MGC5382; BAF53A; ACTL6	86	NM_004301.3	5135	2882	1740	4541
ACCATGACGTCACAACTG	CLL-H-027678	ACTL6B	Homo sapiens actin-like 6B (ACTL6B), mRNA.	BAF53B; ACTL6	51412	NM_016188.4	2888	1780	861	1501
TGCATGACGTCACAACGT	CLL-H-027679	ACTL6B	Homo sapiens actin-like 6B (ACTL6B), mRNA.	BAF53B; ACTL6	51412	NM_016188.4	8914	5652	1808	5746
GTCATGACGTCACAACAC	CLL-H-027680	ACTL6B	Homo sapiens actin-like 6B (ACTL6B), mRNA.	BAF53B; ACTL6	51412	NM_016188.4	2478	2204	1513	3159
CACATGACGTCACAACCA	CLL-H-027681	ACTL6B	Homo sapiens actin-like 6B (ACTL6B), mRNA.	BAF53B; ACTL6	51412	NM_016188.4	7108	5095	4262	11067
ACACGTACGTCACAACTG	CLL-H-027682	ACTL6B	Homo sapiens actin-like 6B (ACTL6B), mRNA.	BAF53B; ACTL6	51412	NM_016188.4	7602	4011	1869	6602
TGTGCACATGCACAACGT	CLL-H-027683	ACTL7A	Homo sapiens actin-like 7A (ACTL7A), mRNA.		10881	NM_006687.2	2530	1666	1169	2856
GTTGCACATGCACAACAC	CLL-H-027684	ACTL7A	Homo sapiens actin-like 7A (ACTL7A), mRNA.		10881	NM_006687.2	3198	2180	1984	6005
CATGCACATGCACAACCA	CLL-H-027685	ACTL7A	Homo sapiens actin-like 7A (ACTL7A), mRNA.		10881	NM_006687.2	4802	3552	1681	3419
ACGTCACATGCACAACGT	CLL-H-027686	ACTL7A	Homo sapiens actin-like 7A (ACTL7A), mRNA.		10881	NM_006687.2	1752	1670	335	1876
TGGTCACATGCACAACCA	CLL-H-027687	ACTL7A	Homo sapiens actin-like 7A (ACTL7A), mRNA.		10881	NM_006687.2	2298	1284	603	1495
CAGTCATGGTCATGTGAC	CLL-H-027688	ACTL7A	Homo sapiens actin-like 7A (ACTL7A), mRNA.		10881	NM_006687.2	2326	1885	1087	2748
TGTGCAGTACCACAACAC	CLL-H-027689	ACTL7B	Homo sapiens actin-like 7B (ACTL7B), mRNA.		10880	NM_006686.3	3625	3295	2512	7512
GTTGCAGTACCACAACGT	CLL-H-027690	ACTL7B	Homo sapiens actin-like 7B (ACTL7B), mRNA.		10880	NM_006686.3	5090	2934	1893	2705
CATGCAGTACCACAACTG	CLL-H-027691	ACTL7B	Homo sapiens actin-like 7B (ACTL7B), mRNA.		10880	NM_006686.3	2367	1654	1231	2003
ACGTCAGTACCACAACAC	CLL-H-027692	ACTL7B	Homo sapiens actin-like 7B (ACTL7B), mRNA.		10880	NM_006686.3	4272	3654	1924	4723
TGCAACGTTGCATGTGCA	CLL-H-027693	ACTL7B	Homo sapiens actin-like 7B (ACTL7B), mRNA.		10880	NM_006686.3	9056	5900	4410	7744
ACACTGCAACCACAACTG	CLL-H-027694	ACTR3B	Homo sapiens ARP3 actin-related protein 3 homolog B (yeast) (ACTR3B), transcript variant 2, mRNA.	ARP3BETA; ARP11; DKFZp686O24114	57180	NM_001040135.1	4233	3329	1868	3926
[truncated: 27,280 more rows]

## Sheet: Supplementary Table 1c
Supplementary Table 1c. shRNA library screening raw data (Module 3)
Barcode Sequence	Cellecta ID	Gene Symbol	Definition	Synonyms	Entrez Gene ID	RefSeq ID	Control_1	Control_2	Pomalidomide_1	Pomalidomide_2
[truncated: 27,311 more rows]

## Sheet: Supplementary Table 2
Supplementary Table 2. Pomalidomide-affecting genes identified by the shRNA library screening
[truncated: 312 more rows]

[truncated: 2 more sheets: Supplementary Table 3, Supplementary Table 4]
